# Supplementary material for: Crystal structures of four chiral imine-substituted thio­phene derivatives
Source: Acta Crystallogr E Crystallogr Commun. 2016 Feb 17;72(Pt 3):350–4. doi: 10.1107/S2056989016002516 (PMC4778840; doi:10.1107/S2056989016002516)
Supplement: Supplementary file 1 [file e-72-00350-sup1.cif]

##############################################################################
#                                                                            #
# This CIF contains the data in a paper accepted for publication in          #
# Acta Crystallographica Section E. It conforms to the requirements of       #
# Notes for Authors for Acta Crystallographica Section E, and has been       #
# peer reviewed under the auspices of the IUCr Commission on Journals.       #
#                                                                            #
# Full details of the Crystallographic Information File format               #
# are given in the paper "The Crystallographic Information File (CIF):       #
# a New Standard Archive File for Crystallography" by S. R. Hall, F. H.      #
# Allen and I. D. Brown [Acta Cryst. (1991), A47, 655-685].                  #
#                                                                            #
# The current version of the core CIF dictionary is obtainable from          #
# ftp://ftp.iucr.org/pub/cif_core.dic.                                       #
#                                                                            #
# Software is freely available for graphical display of the structure(s)     #
# in this CIF. For information consult the CIF software page                 #
# http://www.iucr.org/resources/cif/software.                                #
#                                                                            #
# This file may be used for bona fide research purposes within the           #
# scientific community so long as proper attribution is given to the journal # 
# article from which it was obtained.                                        #
#                                                                            #
##############################################################################
data_I
_audit_creation_method     'SHELXL-2014/7'
_database_code_CSD     ?
_database_code_depnum_ccdc_archive     'CCDC 1452792'
_chemical_name_systematic
;
2,5-Bis[(<i>S</i>)-(+)-(1,2,3,4-tetrahydro-1-naphthyl)imino]thiophene
;
_chemical_name_common     ?
_chemical_formula_moiety     'C26 H26 N2 S'
_chemical_formula_sum     'C26 H26 N2 S'
_chemical_formula_iupac     'C26 H26 N2 S'
_chemical_formula_weight     398.55
_chemical_melting_point     437
_shelx_space_group_comment     ?
_space_group_crystal_system     triclinic
_space_group_name_H-M_alt     'P 1'
_space_group_name_Hall     'P 1'
loop_
    _space_group_symop_operation_xyz
    'x, y, z'
_cell_length_a     5.9093(4)
_cell_length_b     7.6258(5)
_cell_length_c     12.6570(8)
_cell_angle_alpha     87.802(5)
_cell_angle_beta     78.329(5)
_cell_angle_gamma     87.427(5)
_cell_volume     557.76(6)
_cell_formula_units_Z     1
_cell_measurement_reflns_used     2148
_cell_measurement_theta_min     3.2850
_cell_measurement_theta_max     22.5970
_cell_measurement_temperature     298(2)
_exptl_crystal_description     plate
_exptl_crystal_colour     colorless
_exptl_crystal_size_max     0.3423
_exptl_crystal_size_mid     0.1211
_exptl_crystal_size_min     0.0554
_exptl_crystal_density_diffrn     1.187
_exptl_crystal_density_meas     ?
_exptl_crystal_density_method     ?
_exptl_crystal_F_000     212
loop_
    _exptl_crystal_face_index_h
    _exptl_crystal_face_index_k
    _exptl_crystal_face_index_l
    _exptl_crystal_face_perp_dist
    -8 1 -4 0.1541
    -1 -6 -15 0.0558
    1 6 15 0.0558
    -1 -9 9 0.0443
    1 9 -9 0.0690
    8 0 3 0.1920
    -7 4 -6 0.1406
    0 6 14 0.0413
    0 -6 -14 0.0413
    -8 -2 -9 0.1440
    8 0 4 0.1873
    -1 -2 17 0.0279
    1 2 -16 0.0264
    8 0 4 0.1903
    7 6 7 0.1559
    0 -11 -1 0.0362
    1 11 1 0.0705
    1 -6 14 0.0505
_exptl_absorpt_coefficient_mu     0.159
_exptl_absorpt_correction_type     analytical
_exptl_absorpt_process_details
;
CrysAlisPro, (Agilent, 2013)
;
_shelx_estimated_absorpt_T_min     ?
_shelx_estimated_absorpt_T_max     ?
_exptl_absorpt_correction_T_min     0.969
_exptl_absorpt_correction_T_max     0.992
_diffrn_ambient_temperature     298(2)
_diffrn_radiation_type     MoK\a
_diffrn_radiation_wavelength     0.71073
_diffrn_radiation_monochromator     'graphite'
_diffrn_measurement_device_type     'Agilent Xcalibur (Atlas, Gemini)'
_diffrn_measurement_device     'four-circle diffractometer'
_diffrn_measurement_method     '\w scans'
_diffrn_detector_area_resol_mean     10.5564
_diffrn_reflns_number     6689
_diffrn_reflns_av_R_equivalents     0.0398
_diffrn_reflns_theta_min     3.098
_diffrn_reflns_theta_max     26.054
_diffrn_reflns_theta_full     25.242
_diffrn_measured_fraction_theta_max     0.999
_diffrn_measured_fraction_theta_full     0.999
_diffrn_reflns_limit_h_min     -7
_diffrn_reflns_limit_h_max     7
_diffrn_reflns_limit_k_min     -9
_diffrn_reflns_limit_k_max     9
_diffrn_reflns_limit_l_min     -15
_diffrn_reflns_limit_l_max     15
_refine_special_details     ?
_reflns_number_total     4036
_reflns_number_gt     2958
_reflns_threshold_expression     'I > 2\s(I)'
_refine_ls_structure_factor_coef     Fsqd
_refine_ls_matrix_type     full
_refine_ls_R_factor_all     0.0859
_refine_ls_R_factor_gt     0.0576
_refine_ls_wR_factor_gt     0.1104
_refine_ls_wR_factor_ref     0.1265
_refine_ls_goodness_of_fit_ref     1.022
_refine_ls_restrained_S_all     1.022
_refine_ls_number_reflns     4036
_refine_ls_number_parameters     262
_refine_ls_number_restraints     3
_refine_ls_number_constraints     0
_refine_ls_hydrogen_treatment     constr
_refine_ls_weighting_scheme     calc
_refine_ls_weighting_details
                      'w=1/[\s^2^(Fo^2^)+(0.0525P)^2^] where P=(Fo^2^+2Fc^2^)/3'
_atom_sites_solution_hydrogens     geom
_atom_sites_solution_primary     direct
_atom_sites_solution_secondary     difmap
_refine_ls_shift/su_max     0.000
_refine_ls_shift/su_mean     0.000
_refine_diff_density_max     0.312
_refine_diff_density_min     -0.190
_refine_ls_extinction_method     none
_refine_ls_extinction_coef     .
_refine_ls_abs_structure_details
;
Flack <i>x</i> determined using 962 quotients
[(<i>I</i>^+^)-(<i>I</i>^-^)]/[(<i>I</i>^+^)+(<i>I</i>^-^)]
(Parsons <i>et al.</i>,  2013)
;
_refine_ls_abs_structure_Flack     -0.12(7)
loop_
    _atom_type_symbol
    _atom_type_description
    _atom_type_scat_dispersion_real
    _atom_type_scat_dispersion_imag
    _atom_type_scat_source
    'C' 'C' 0.0033 0.0016
                         'International Tables Vol C Tables 4.2.6.8 and 6.1.1.4'
    'H' 'H' 0.0000 0.0000
                         'International Tables Vol C Tables 4.2.6.8 and 6.1.1.4'
    'N' 'N' 0.0061 0.0033
                         'International Tables Vol C Tables 4.2.6.8 and 6.1.1.4'
    'S' 'S' 0.1246 0.1234
                         'International Tables Vol C Tables 4.2.6.8 and 6.1.1.4'
_computing_data_collection
;
CrysAlis PRO (Agilent, 2013)
;
_computing_cell_refinement
;
CrysAlis PRO (Agilent, 2013)
;
_computing_data_reduction
;
CrysAlis PRO (Agilent, 2013)
;
_computing_structure_solution
;
SHELXS97 (Sheldrick, 2008)
;
_computing_structure_refinement
;
SHELXL2014 (Sheldrick, 2015b)
;
_computing_molecular_graphics
;
Mercury (Macrae <i>et al.</i>,  2008)
;
_computing_publication_material
;
SHELXL2014 (Sheldrick, 2015b)
;
loop_
    _atom_site_type_symbol
    _atom_site_label
    _atom_site_fract_x
    _atom_site_fract_y
    _atom_site_fract_z
    _atom_site_U_iso_or_equiv
    _atom_site_adp_type
    _atom_site_calc_flag
    _atom_site_occupancy
    _atom_site_disorder_assembly
    _atom_site_disorder_group
    S S1 0.66581(19) 0.49640(17) 0.11819(12) 0.0488(4) Uani d 1 . .
    N N1 0.5097(7) 0.7980(6) 0.2625(3) 0.0507(12) Uani d 1 . .
    C C2 0.7239(10) 0.7657(7) 0.2474(4) 0.0490(13) Uani d 1 . .
    H H2A 0.8132 0.8300 0.2834 0.059 Uiso calc 1 . .
    C C3 0.8355(8) 0.6297(7) 0.1747(4) 0.0469(13) Uani d 1 . .
    C C4 1.0622(9) 0.5892(7) 0.1402(5) 0.0575(15) Uani d 1 . .
    H H4A 1.1792 0.6461 0.1628 0.069 Uiso calc 1 . .
    C C5 1.1042(8) 0.4510(7) 0.0658(5) 0.0595(15) Uani d 1 . .
    H H5A 1.2513 0.4075 0.0348 0.071 Uiso calc 1 . .
    C C6 0.9068(8) 0.3894(6) 0.0450(4) 0.0425(12) Uani d 1 . .
    C C7 0.8786(9) 0.2528(7) -0.0268(4) 0.0503(14) Uani d 1 . .
    H H7A 1.0094 0.1943 -0.0651 0.060 Uiso calc 1 . .
    N N8 0.6816(8) 0.2106(6) -0.0390(3) 0.0518(12) Uani d 1 . .
    C C9 0.4190(9) 0.9453(7) 0.3325(4) 0.0518(13) Uani d 1 . .
    H H9A 0.5365 0.9745 0.3730 0.062 Uiso calc 1 . .
    C C10 0.3728(12) 1.1032(8) 0.2631(5) 0.0772(18) Uani d 1 . .
    H H10A 0.2751 1.0713 0.2143 0.093 Uiso calc 1 . .
    H H10B 0.5174 1.1431 0.2201 0.093 Uiso calc 1 . .
    C C11 0.2537(13) 1.2501(8) 0.3345(5) 0.0802(19) Uani d 1 . .
    H H11A 0.3449 1.2749 0.3875 0.096 Uiso calc 1 . .
    H H11B 0.2407 1.3560 0.2909 0.096 Uiso calc 1 . .
    C C12 0.0161(11) 1.1958(8) 0.3911(5) 0.0682(18) Uani d 1 . .
    H H12A -0.0468 1.2796 0.4462 0.082 Uiso calc 1 . .
    H H12B -0.0847 1.1991 0.3393 0.082 Uiso calc 1 . .
    C C13 0.0174(9) 1.0143(7) 0.4429(4) 0.0486(14) Uani d 1 . .
    C C14 -0.1721(10) 0.9610(9) 0.5196(5) 0.0620(16) Uani d 1 . .
    H H14A -0.2950 1.0410 0.5406 0.074 Uiso calc 1 . .
    C C15 -0.1846(11) 0.7955(9) 0.5651(5) 0.0749(18) Uani d 1 . .
    H H15A -0.3143 0.7635 0.6159 0.090 Uiso calc 1 . .
    C C16 -0.0009(13) 0.6756(9) 0.5347(6) 0.080(2) Uani d 1 . .
    H H16A -0.0068 0.5621 0.5644 0.095 Uiso calc 1 . .
    C C17 0.1892(11) 0.7268(8) 0.4602(5) 0.0665(16) Uani d 1 . .
    H H17A 0.3134 0.6471 0.4414 0.080 Uiso calc 1 . .
    C C18 0.2020(8) 0.8935(7) 0.4123(4) 0.0465(12) Uani d 1 . .
    C C19 0.6721(9) 0.0655(6) -0.1121(4) 0.0498(13) Uani d 1 . .
    H H19A 0.8294 0.0400 -0.1523 0.060 Uiso calc 1 . .
    C C20 0.5911(13) -0.0955(8) -0.0465(5) 0.0728(17) Uani d 1 . .
    H H20A 0.4515 -0.0668 0.0058 0.087 Uiso calc 1 . .
    H H20B 0.7086 -0.1390 -0.0075 0.087 Uiso calc 1 . .
    C C21 0.5425(13) -0.2380(8) -0.1206(5) 0.0755(19) Uani d 1 . .
    H H21A 0.6802 -0.2628 -0.1750 0.091 Uiso calc 1 . .
    H H21B 0.5024 -0.3453 -0.0786 0.091 Uiso calc 1 . .
    C C22 0.3465(11) -0.1769(9) -0.1746(5) 0.0688(18) Uani d 1 . .
    H H22A 0.3350 -0.2584 -0.2300 0.083 Uiso calc 1 . .
    H H22B 0.2028 -0.1782 -0.1216 0.083 Uiso calc 1 . .
    C C23 0.3768(9) 0.0051(8) -0.2248(4) 0.0503(14) Uani d 1 . .
    C C24 0.2515(10) 0.0601(9) -0.3022(4) 0.0624(15) Uani d 1 . .
    H H24A 0.1532 -0.0175 -0.3233 0.075 Uiso calc 1 . .
    C C25 0.2684(12) 0.2252(10) -0.3484(5) 0.079(2) Uani d 1 . .
    H H25A 0.1830 0.2591 -0.4004 0.095 Uiso calc 1 . .
    C C26 0.4143(14) 0.3418(9) -0.3167(6) 0.086(2) Uani d 1 . .
    H H26A 0.4269 0.4550 -0.3469 0.103 Uiso calc 1 . .
    C C27 0.5398(11) 0.2877(8) -0.2403(5) 0.0671(17) Uani d 1 . .
    H H27A 0.6391 0.3653 -0.2199 0.080 Uiso calc 1 . .
    C C28 0.5226(8) 0.1213(7) -0.1928(4) 0.0484(13) Uani d 1 . .
loop_
    _atom_site_aniso_label
    _atom_site_aniso_U_11
    _atom_site_aniso_U_22
    _atom_site_aniso_U_33
    _atom_site_aniso_U_12
    _atom_site_aniso_U_13
    _atom_site_aniso_U_23
    S1 0.0351(7) 0.0574(8) 0.0551(7) -0.0009(5) -0.0088(5) -0.0201(6)
    N1 0.045(3) 0.058(3) 0.049(3) 0.004(2) -0.006(2) -0.026(2)
    C2 0.049(3) 0.055(3) 0.047(3) -0.007(3) -0.013(2) -0.016(3)
    C3 0.039(3) 0.058(3) 0.048(3) -0.002(2) -0.016(2) -0.014(3)
    C4 0.036(3) 0.071(4) 0.070(4) 0.000(3) -0.017(3) -0.027(3)
    C5 0.033(3) 0.075(4) 0.072(4) 0.005(3) -0.010(2) -0.031(3)
    C6 0.031(3) 0.050(3) 0.046(3) 0.004(2) -0.006(2) -0.011(2)
    C7 0.046(3) 0.057(3) 0.048(3) 0.010(3) -0.007(2) -0.018(3)
    N8 0.048(3) 0.059(3) 0.050(3) -0.003(2) -0.008(2) -0.023(2)
    C9 0.049(3) 0.053(3) 0.054(3) -0.001(3) -0.009(3) -0.022(3)
    C10 0.102(5) 0.061(4) 0.060(4) -0.002(3) 0.005(3) -0.015(3)
    C11 0.109(5) 0.050(4) 0.070(4) 0.005(3) 0.010(4) -0.007(3)
    C12 0.082(5) 0.062(4) 0.060(4) 0.024(3) -0.015(3) -0.022(3)
    C13 0.048(3) 0.057(3) 0.043(3) 0.002(3) -0.012(3) -0.016(3)
    C14 0.056(3) 0.075(4) 0.056(3) 0.009(3) -0.009(3) -0.027(3)
    C15 0.075(4) 0.082(5) 0.062(4) -0.011(4) 0.006(3) -0.022(4)
    C16 0.104(5) 0.061(4) 0.066(4) -0.012(4) 0.001(4) -0.002(4)
    C17 0.072(4) 0.059(4) 0.064(4) 0.007(3) -0.003(3) -0.011(3)
    C18 0.045(3) 0.054(3) 0.043(3) 0.001(3) -0.012(2) -0.019(3)
    C19 0.052(3) 0.053(3) 0.044(3) 0.000(3) -0.007(2) -0.017(3)
    C20 0.114(5) 0.060(4) 0.051(3) -0.010(4) -0.030(3) -0.011(3)
    C21 0.119(5) 0.055(4) 0.056(4) -0.012(4) -0.021(4) -0.009(3)
    C22 0.074(4) 0.078(5) 0.056(4) -0.028(4) -0.008(3) -0.017(3)
    C23 0.048(3) 0.057(3) 0.043(3) -0.007(3) 0.001(3) -0.019(3)
    C24 0.056(3) 0.079(4) 0.054(3) 0.003(3) -0.013(3) -0.028(3)
    C25 0.096(5) 0.084(5) 0.066(4) 0.026(4) -0.037(4) -0.028(4)
    C26 0.129(6) 0.057(4) 0.080(5) 0.016(4) -0.044(5) -0.010(4)
    C27 0.084(4) 0.059(4) 0.064(4) -0.003(3) -0.022(4) -0.019(3)
    C28 0.050(3) 0.046(3) 0.049(3) 0.006(2) -0.006(2) -0.018(3)
_geom_special_details     ?
loop_
    _geom_bond_atom_site_label_1
    _geom_bond_atom_site_label_2
    _geom_bond_site_symmetry_2
    _geom_bond_distance
    _geom_bond_publ_flag
    S1 C6 . 1.724(5) ?
    S1 C3 . 1.728(5) ?
    N1 C2 . 1.255(6) ?
    N1 C9 . 1.471(6) ?
    C2 C3 . 1.458(7) ?
    C2 H2A . 0.9300 ?
    C3 C4 . 1.348(7) ?
    C4 C5 . 1.420(7) ?
    C4 H4A . 0.9300 ?
    C5 C6 . 1.355(6) ?
    C5 H5A . 0.9300 ?
    C6 C7 . 1.445(7) ?
    C7 N8 . 1.263(6) ?
    C7 H7A . 0.9300 ?
    N8 C19 . 1.479(6) ?
    C9 C10 . 1.512(8) ?
    C9 C18 . 1.520(7) ?
    C9 H9A . 0.9800 ?
    C10 C11 . 1.522(8) ?
    C10 H10A . 0.9700 ?
    C10 H10B . 0.9700 ?
    C11 C12 . 1.510(9) ?
    C11 H11A . 0.9700 ?
    C11 H11B . 0.9700 ?
    C12 C13 . 1.509(8) ?
    C12 H12A . 0.9700 ?
    C12 H12B . 0.9700 ?
    C13 C14 . 1.390(8) ?
    C13 C18 . 1.398(7) ?
    C14 C15 . 1.366(9) ?
    C14 H14A . 0.9300 ?
    C15 C16 . 1.390(9) ?
    C15 H15A . 0.9300 ?
    C16 C17 . 1.373(9) ?
    C16 H16A . 0.9300 ?
    C17 C18 . 1.386(8) ?
    C17 H17A . 0.9300 ?
    C19 C20 . 1.496(7) ?
    C19 C28 . 1.518(7) ?
    C19 H19A . 0.9800 ?
    C20 C21 . 1.536(8) ?
    C20 H20A . 0.9700 ?
    C20 H20B . 0.9700 ?
    C21 C22 . 1.508(9) ?
    C21 H21A . 0.9700 ?
    C21 H21B . 0.9700 ?
    C22 C23 . 1.507(9) ?
    C22 H22A . 0.9700 ?
    C22 H22B . 0.9700 ?
    C23 C24 . 1.384(8) ?
    C23 C28 . 1.389(7) ?
    C24 C25 . 1.367(9) ?
    C24 H24A . 0.9300 ?
    C25 C26 . 1.390(10) ?
    C25 H25A . 0.9300 ?
    C26 C27 . 1.374(8) ?
    C26 H26A . 0.9300 ?
    C27 C28 . 1.382(7) ?
    C27 H27A . 0.9300 ?
loop_
    _geom_angle_atom_site_label_1
    _geom_angle_atom_site_label_2
    _geom_angle_atom_site_label_3
    _geom_angle_site_symmetry_1
    _geom_angle_site_symmetry_3
    _geom_angle
    _geom_angle_publ_flag
    C6 S1 C3 . . 91.5(2) ?
    C2 N1 C9 . . 116.5(4) ?
    N1 C2 C3 . . 121.5(5) ?
    N1 C2 H2A . . 119.3 ?
    C3 C2 H2A . . 119.3 ?
    C4 C3 C2 . . 129.7(5) ?
    C4 C3 S1 . . 111.3(4) ?
    C2 C3 S1 . . 119.1(4) ?
    C3 C4 C5 . . 113.2(5) ?
    C3 C4 H4A . . 123.4 ?
    C5 C4 H4A . . 123.4 ?
    C6 C5 C4 . . 112.6(5) ?
    C6 C5 H5A . . 123.7 ?
    C4 C5 H5A . . 123.7 ?
    C5 C6 C7 . . 129.0(5) ?
    C5 C6 S1 . . 111.4(4) ?
    C7 C6 S1 . . 119.6(4) ?
    N8 C7 C6 . . 121.9(5) ?
    N8 C7 H7A . . 119.1 ?
    C6 C7 H7A . . 119.1 ?
    C7 N8 C19 . . 117.5(4) ?
    N1 C9 C10 . . 109.1(4) ?
    N1 C9 C18 . . 110.3(4) ?
    C10 C9 C18 . . 111.6(5) ?
    N1 C9 H9A . . 108.6 ?
    C10 C9 H9A . . 108.6 ?
    C18 C9 H9A . . 108.6 ?
    C9 C10 C11 . . 109.6(5) ?
    C9 C10 H10A . . 109.7 ?
    C11 C10 H10A . . 109.7 ?
    C9 C10 H10B . . 109.7 ?
    C11 C10 H10B . . 109.7 ?
    H10A C10 H10B . . 108.2 ?
    C12 C11 C10 . . 109.6(5) ?
    C12 C11 H11A . . 109.7 ?
    C10 C11 H11A . . 109.7 ?
    C12 C11 H11B . . 109.7 ?
    C10 C11 H11B . . 109.7 ?
    H11A C11 H11B . . 108.2 ?
    C13 C12 C11 . . 112.9(5) ?
    C13 C12 H12A . . 109.0 ?
    C11 C12 H12A . . 109.0 ?
    C13 C12 H12B . . 109.0 ?
    C11 C12 H12B . . 109.0 ?
    H12A C12 H12B . . 107.8 ?
    C14 C13 C18 . . 118.4(5) ?
    C14 C13 C12 . . 120.1(5) ?
    C18 C13 C12 . . 121.5(5) ?
    C15 C14 C13 . . 122.5(6) ?
    C15 C14 H14A . . 118.8 ?
    C13 C14 H14A . . 118.8 ?
    C14 C15 C16 . . 119.1(6) ?
    C14 C15 H15A . . 120.4 ?
    C16 C15 H15A . . 120.4 ?
    C17 C16 C15 . . 119.2(7) ?
    C17 C16 H16A . . 120.4 ?
    C15 C16 H16A . . 120.4 ?
    C16 C17 C18 . . 122.1(6) ?
    C16 C17 H17A . . 119.0 ?
    C18 C17 H17A . . 119.0 ?
    C17 C18 C13 . . 118.7(5) ?
    C17 C18 C9 . . 120.0(5) ?
    C13 C18 C9 . . 121.2(5) ?
    N8 C19 C20 . . 109.4(4) ?
    N8 C19 C28 . . 110.1(4) ?
    C20 C19 C28 . . 113.3(4) ?
    N8 C19 H19A . . 108.0 ?
    C20 C19 H19A . . 108.0 ?
    C28 C19 H19A . . 108.0 ?
    C19 C20 C21 . . 109.9(4) ?
    C19 C20 H20A . . 109.7 ?
    C21 C20 H20A . . 109.7 ?
    C19 C20 H20B . . 109.7 ?
    C21 C20 H20B . . 109.7 ?
    H20A C20 H20B . . 108.2 ?
    C22 C21 C20 . . 109.9(5) ?
    C22 C21 H21A . . 109.7 ?
    C20 C21 H21A . . 109.7 ?
    C22 C21 H21B . . 109.7 ?
    C20 C21 H21B . . 109.7 ?
    H21A C21 H21B . . 108.2 ?
    C23 C22 C21 . . 112.9(5) ?
    C23 C22 H22A . . 109.0 ?
    C21 C22 H22A . . 109.0 ?
    C23 C22 H22B . . 109.0 ?
    C21 C22 H22B . . 109.0 ?
    H22A C22 H22B . . 107.8 ?
    C24 C23 C28 . . 119.1(5) ?
    C24 C23 C22 . . 119.5(5) ?
    C28 C23 C22 . . 121.4(5) ?
    C25 C24 C23 . . 121.8(6) ?
    C25 C24 H24A . . 119.1 ?
    C23 C24 H24A . . 119.1 ?
    C24 C25 C26 . . 119.3(6) ?
    C24 C25 H25A . . 120.4 ?
    C26 C25 H25A . . 120.4 ?
    C27 C26 C25 . . 119.1(6) ?
    C27 C26 H26A . . 120.4 ?
    C25 C26 H26A . . 120.4 ?
    C26 C27 C28 . . 121.9(6) ?
    C26 C27 H27A . . 119.1 ?
    C28 C27 H27A . . 119.1 ?
    C27 C28 C23 . . 118.8(5) ?
    C27 C28 C19 . . 119.8(5) ?
    C23 C28 C19 . . 121.3(5) ?
loop_
    _geom_torsion_atom_site_label_1
    _geom_torsion_atom_site_label_2
    _geom_torsion_atom_site_label_3
    _geom_torsion_atom_site_label_4
    _geom_torsion_site_symmetry_1
    _geom_torsion_site_symmetry_2
    _geom_torsion_site_symmetry_3
    _geom_torsion_site_symmetry_4
    _geom_torsion
    _geom_torsion_publ_flag
    C9 N1 C2 C3 . . . . -176.4(5) ?
    N1 C2 C3 C4 . . . . 172.4(6) ?
    N1 C2 C3 S1 . . . . -6.2(7) ?
    C6 S1 C3 C4 . . . . -1.4(5) ?
    C6 S1 C3 C2 . . . . 177.5(4) ?
    C2 C3 C4 C5 . . . . -177.8(5) ?
    S1 C3 C4 C5 . . . . 0.9(6) ?
    C3 C4 C5 C6 . . . . 0.2(7) ?
    C4 C5 C6 C7 . . . . 178.9(5) ?
    C4 C5 C6 S1 . . . . -1.3(6) ?
    C3 S1 C6 C5 . . . . 1.5(4) ?
    C3 S1 C6 C7 . . . . -178.7(4) ?
    C5 C6 C7 N8 . . . . -179.1(6) ?
    S1 C6 C7 N8 . . . . 1.1(7) ?
    C6 C7 N8 C19 . . . . -178.2(5) ?
    C2 N1 C9 C10 . . . . 102.3(6) ?
    C2 N1 C9 C18 . . . . -134.9(5) ?
    N1 C9 C10 C11 . . . . 173.7(5) ?
    C18 C9 C10 C11 . . . . 51.6(7) ?
    C9 C10 C11 C12 . . . . -66.2(7) ?
    C10 C11 C12 C13 . . . . 48.1(7) ?
    C11 C12 C13 C14 . . . . 164.1(5) ?
    C11 C12 C13 C18 . . . . -18.7(8) ?
    C18 C13 C14 C15 . . . . -0.5(8) ?
    C12 C13 C14 C15 . . . . 176.8(5) ?
    C13 C14 C15 C16 . . . . 0.5(9) ?
    C14 C15 C16 C17 . . . . 0.5(10) ?
    C15 C16 C17 C18 . . . . -1.6(10) ?
    C16 C17 C18 C13 . . . . 1.6(9) ?
    C16 C17 C18 C9 . . . . 178.4(6) ?
    C14 C13 C18 C17 . . . . -0.5(7) ?
    C12 C13 C18 C17 . . . . -177.8(5) ?
    C14 C13 C18 C9 . . . . -177.3(5) ?
    C12 C13 C18 C9 . . . . 5.4(7) ?
    N1 C9 C18 C17 . . . . 39.8(6) ?
    C10 C9 C18 C17 . . . . 161.1(5) ?
    N1 C9 C18 C13 . . . . -143.5(4) ?
    C10 C9 C18 C13 . . . . -22.1(6) ?
    C7 N8 C19 C20 . . . . 105.5(6) ?
    C7 N8 C19 C28 . . . . -129.5(5) ?
    N8 C19 C20 C21 . . . . 170.8(5) ?
    C28 C19 C20 C21 . . . . 47.7(7) ?
    C19 C20 C21 C22 . . . . -64.0(7) ?
    C20 C21 C22 C23 . . . . 49.0(7) ?
    C21 C22 C23 C24 . . . . 161.6(5) ?
    C21 C22 C23 C28 . . . . -20.5(8) ?
    C28 C23 C24 C25 . . . . 0.4(8) ?
    C22 C23 C24 C25 . . . . 178.4(6) ?
    C23 C24 C25 C26 . . . . -0.3(9) ?
    C24 C25 C26 C27 . . . . 0.5(10) ?
    C25 C26 C27 C28 . . . . -0.9(10) ?
    C26 C27 C28 C23 . . . . 1.0(8) ?
    C26 C27 C28 C19 . . . . 177.5(6) ?
    C24 C23 C28 C27 . . . . -0.7(7) ?
    C22 C23 C28 C27 . . . . -178.7(6) ?
    C24 C23 C28 C19 . . . . -177.2(5) ?
    C22 C23 C28 C19 . . . . 4.9(8) ?
    N8 C19 C28 C27 . . . . 41.7(6) ?
    C20 C19 C28 C27 . . . . 164.5(5) ?
    N8 C19 C28 C23 . . . . -141.9(5) ?
    C20 C19 C28 C23 . . . . -19.1(7) ?
loop_
    _geom_hbond_atom_site_label_D
    _geom_hbond_atom_site_label_H
    _geom_hbond_atom_site_label_A
    _geom_hbond_site_symmetry_A
    _geom_hbond_distance_DH
    _geom_hbond_distance_HA
    _geom_hbond_distance_DA
    _geom_hbond_angle_DHA
    _geom_hbond_publ_flag
    C4 H4A S1 1_655 0.93 3.00 3.562(5) 120.6 no
    C5 H5A S1 1_655 0.93 2.97 3.547(5) 121.6 no
_shelx_hkl_file
;
   0   0  -2 1261.23 53.2304   2
   0   0   2 1269.50 58.4765   3
   0   0  -3 1484.05 77.3402   3
   0   0   3 1532.88 80.8383   3
   0   0  -3 1548.02 72.3216   2
   0   0  -4 2.71812 20.9611   3
   0   0  -4 8.94286 20.5201   2
   0   0   4 38.8431 30.1393   3
   0   0  -5 1181.17 91.4371   3
   0   0   5 1162.61 90.9372   3
   0   0  -5 977.615 74.2787   2
   0   0  -6 2612.13 147.755   3
   0   0   6 2672.39 147.991   3
   0   0  -6 2386.19 124.587   2
   0   0  -7 5140.96 193.400   2
   0   0   7 5240.38 224.496   3
   0   0  -7 5325.63 221.266   3
   0   0  -8 216.988 47.4996   2
   0   0   8 354.179 68.2769   3
   0   0  -8 255.257 54.7742   3
   0   0  -9 763.346 100.267   3
   0   0  -9 696.516 65.9392   5
   0   0   9 753.312 97.4788   3
   0   0  -9 738.493 86.8968   2
   0   0 -10 382.597 74.0572   3
   0   0 -10 442.302 53.7093   5
   0   0 -10 532.350 79.6985   2
   0   0  10 530.235 105.839   1
   0   0  10 660.460 102.059   3
   0   0 -11 642.713 99.4114   3
   0   0  11 574.835 103.802   3
   0   0 -11 536.947 59.1592   5
   0   0 -11 613.738 89.5083   2
   0   0  11 684.767 122.192   1
   0   0  12 189.455 75.5842   1
   0   0 -12 215.925 38.4231   5
   0   0  12 278.529 78.4332   3
   0   0 -12 294.952 72.3871   2
   0   0 -13 472.327 84.1398   2
   0   0  13 871.672 143.288   1
   0   0  13 597.999 116.358   3
   0   0 -13 470.511 127.863   4
   0   0  14 722.289 128.756   3
   0   0 -14 1075.24 185.628   4
   0   0  14 592.317 123.074   1
   0   0 -15 321.164 122.621   4
   0   0  15 105.526 71.9931   3
   0   0  15 223.291 88.6656   1
   0   1 -15 325.666 114.399   4
   0  -1  15 107.074 67.8561   1
   0  -1  14 4.16908 67.9643   1
   0  -1  14 52.1520 61.3584   3
   0   1 -14 145.512 84.5270   4
   0   1 -13 205.543 58.0560   2
   0  -1  13 105.841 53.3864   3
   0  -1  13 117.859 70.6186   1
   0   1 -13 249.194 101.068   4
   0   1 -12 90.6514 39.9833   5
   0   1 -12 80.4175 44.1658   2
   0   1 -12 83.4439 38.9693   3
   0  -1  12 172.325 69.8327   3
   0   1 -12 173.274 80.5961   4
   0  -1  12 13.5694 56.7115   1
   0  -1  11 249.591 68.0072   3
   0   1 -11 115.414 41.3741   3
   0  -1  11 101.163 68.3038   1
   0   1 -11 43.1737 29.5520   2
   0   1 -11 290.202 92.4722   4
   0  -1  10 446.353 101.222   1
   0  -1  10 261.255 66.5364   3
   0   1 -10 493.999 107.827   4
   0   1 -10 236.555 52.2812   2
   0   1 -10 396.053 72.9850   3
   0   1  -9 310.917 56.4148   2
   0  -1   9 295.192 69.3806   3
   0   1  -9 382.587 89.4079   4
   0  -1   9 377.790 92.9284   1
   0   1  -9 284.320 60.9145   3
   0   1  -8 792.050 87.3962   3
   0   1  -8 833.909 82.4501   2
   0  -1   8 777.714 116.610   1
   0   1  -8 960.563 127.949   4
   0  -1   8 838.659 96.8193   3
   0  -1   7 1044.68 122.926   1
   0   1  -7 872.996 78.9121   2
   0   1  -7 980.426 92.1377   3
   0  -1   7 1059.08 97.8171   3
   0  -1   6 410.983 61.0725   3
   0  -1   6 292.848 73.6590   1
   0   1  -6 303.264 45.5784   2
   0   1  -6 364.763 54.5606   3
   0   1  -5 453.935 54.7454   3
   0  -1   5 464.531 57.6699   3
   0   1  -4 2557.22 107.450   3
   0  -1   4 2766.45 114.432   3
   0  -1   3 66658.5 484.150   3
   0   1  -3 65636.9 476.185   3
   0  -1   2 43204.4 324.661   3
   0  -1   2 40957.5 426.309   4
   0  -1   1 53911.3 402.843   4
   0   1  -1 52932.0 409.550   1
   0  -1   1 53385.5 379.294   2
   0  -1  -1 4627.19 126.516   2
   0   1   1 4827.02 86.3974   1
   0  -1  -1 4927.84 118.437   4
   0   1   2 83026.8 422.536   1
   0   1   2 83357.5 581.592   3
   0  -1  -2 83583.6 572.745   2
   0   1   3 12437.8 242.199   2
   0   1   3 11931.8 260.915   3
   0  -1  -3 11920.0 246.749   2
   0   1   4 12919.7 294.274   3
   0  -1  -4 12681.2 279.463   2
   0   1   4 13284.3 272.301   2
   0   1   5 6672.57 228.780   3
   0  -1  -5 6560.86 213.693   2
   0  -1  -5 7283.98 240.953   3
   0   1   5 6726.90 206.430   2
   0  -1  -6 1355.71 111.922   2
   0  -1  -6 1431.08 119.336   3
   0   1   6 1509.65 107.507   2
   0   1   6 1474.06 124.504   3
   0   1   7 2839.69 177.175   3
   0   1   7 2743.47 150.542   2
   0  -1  -7 3184.11 184.511   3
   0  -1  -7 2689.95 155.491   2
   0   1   8 215.738 48.1656   2
   0   1   8 258.177 68.0696   3
   0  -1  -8 198.399 54.4891   3
   0  -1  -8 164.255 51.5649   2
   0  -1  -9 252.459 62.7829   3
   0   1   9 304.636 79.0208   3
   0  -1  -9 164.770 51.5653   2
   0  -1 -10 141.604 51.1791   2
   0  -1 -10 131.881 54.8154   3
   0   1  10 155.828 62.2058   3
   0   1  11 2335.23 200.761   3
   0  -1 -11 2258.23 173.082   2
   0  -1 -12 441.140 86.1650   2
   0   1  12 327.453 85.6478   1
   0   1  12 399.425 97.8130   3
   0   1  13 138.385 65.1706   3
   0   1  13 156.487 76.5406   1
   0  -1 -13 122.516 56.5111   2
   0   1  14 27.9366 58.5861   3
   0   1  14-88.1911 66.8639   1
   0   1  15-55.3007 69.6445   1
   0   1  15 4.38511 53.5928   3
   0   2 -14 70.6899 56.3568   4
   0  -2  14 163.288 68.4156   3
   0  -2  14 90.1920 73.3180   1
   0  -2  13 60.4258 50.7544   3
   0   2 -13 124.233 72.7508   4
   0  -2  13 166.923 90.2652   1
   0   2 -12 658.483 138.077   4
   0  -2  12 528.409 97.7792   3
   0   2 -12 676.283 90.2292   2
   0  -2  12 774.058 146.344   1
   0   2 -11 390.985 106.171   4
   0  -2  11 371.732 105.737   1
   0   2 -11 322.560 63.9906   2
   0  -2  11 337.895 69.1340   3
   0   2 -10 449.767 69.6474   2
   0  -2  10 535.631 84.5954   3
   0   2 -10 502.540 110.612   4
   0  -2  10 470.593 107.996   1
   0   2  -9 506.725 103.057   4
   0   2  -9 569.861 75.4462   2
   0  -2   9 346.049 96.9144   1
   0  -2   9 559.682 82.4754   3
   0  -2   8 127.659 69.1397   1
   0  -2   8 104.012 42.4595   3
   0   2  -8 130.251 62.9270   4
   0  -2   7 15.3575 40.1247   1
   0  -2   7 27.6659 31.8156   3
   0  -2   6 793.059 77.0501   3
   0  -2   5 5182.47 177.975   3
   0  -2   4 8789.94 211.839   3
   0  -2   4 9348.05 290.173   4
   0   2  -4 8628.44 229.967   2
   0  -2   3 36189.9 521.914   4
   0   2  -3 35406.9 439.247   2
   0   2  -2 14386.5 299.538   1
   0   2  -2 14111.3 278.425   2
   0  -2   2 13944.3 292.356   4
   0  -2   1 5949.71 175.567   4
   0  -2   1 5905.12 179.850   2
   0   2  -1 6042.95 174.662   1
   0   2   0 2128.99 96.7304   1
   0  -2   0 2322.22 101.458   1
   0  -2   0 2487.24 122.407   2
   0  -2   0 2128.38 103.844   4
   0  -2  -1 2738.51 140.338   2
   0  -2  -1 2920.81 98.3133   1
   0  -2  -1 3084.55 123.253   4
   0   2   1 2737.53 96.4976   1
   0   2   1 2457.63 119.777   3
   0   2   1 3081.46 127.955   4
   0  -2  -2 4076.16 153.200   4
   0  -2  -2 3978.39 110.170   1
   0   2   2 3927.29 159.996   3
   0   2   2 3982.46 112.346   1
   0  -2  -2 3821.10 166.885   2
   0   2   3 3657.71 166.396   3
   0   2   3 4085.39 118.201   1
   0  -2  -3 3864.88 183.373   2
   0   2   4 120.613 27.2268   1
   0   2   4 113.162 40.3791   2
   0  -2  -4 73.3269 37.2164   2
   0   2   4 114.209 49.7184   3
   0  -2  -5 1916.09 136.310   2
   0   2   5 1971.17 103.461   1
   0   2   5 1934.30 141.245   3
   0   2   5 1888.63 132.862   2
   0  -2  -6 321.964 69.8811   3
   0  -2  -6 232.110 62.1040   2
   0   2   6 246.997 68.4178   3
   0   2   6 227.642 50.6259   2
   0   2   7 277.271 69.2592   3
   0  -2  -7 213.865 56.2684   2
   0   2   7 181.043 47.0059   2
   0  -2  -7 260.692 62.7122   3
   0   2   8 347.331 68.6516   2
   0   2   8 290.882 73.8521   3
   0  -2  -8 317.223 70.3490   2
   0  -2  -8 221.313 66.8624   3
   0   2   9 466.907 78.8847   2
   0  -2  -9 375.777 86.3731   3
   0  -2  -9 334.945 72.2760   2
   0   2   9 340.019 83.3576   3
   0   2  10 3549.74 216.172   2
   0   2  10 3828.35 255.742   3
   0  -2 -10 3744.32 230.811   2
   0   2  11 578.402 110.333   3
   0   2  11 305.286 68.8276   2
   0  -2 -11 420.349 91.7754   2
   0  -2 -12 205.257 69.1719   2
   0   2  12 236.462 83.3756   3
   0  -2 -13 57.3529 41.3983   2
   0   2  13 161.155 65.6746   1
   0   2  13 65.7323 60.9594   3
   0   2  14 106.463 79.6368   3
   0  -2 -14 107.130 63.1749   2
   0   2  14 91.7841 57.7514   1
   0   2  15 2.54853 56.5765   3
   0   2  15 185.990 74.6743   1
   0   3 -14-309.136 112.627   4
   0  -3  14 180.098 91.5067   1
   0  -3  13 335.514 112.119   1
   0  -3  13 189.449 63.6513   3
   0   3 -13 324.691 116.753   4
   0  -3  12 345.815 103.986   1
   0   3 -12 300.206 63.6704   2
   0  -3  12 205.648 67.8502   3
   0   3 -12 335.701 110.372   4
   0  -3  11 748.639 102.073   3
   0   3 -11 1008.01 162.890   4
   0  -3  11 621.483 132.527   1
   0   3 -11 710.875 97.9615   2
   0   3 -10 392.997 107.186   4
   0  -3  10 517.773 118.924   1
   0   3 -10 197.785 52.3812   2
   0  -3  10 428.463 73.4325   3
   0   3  -9 1619.89 131.621   2
   0   3  -9 1555.65 178.692   4
   0  -3   9 1457.83 183.104   1
   0  -3   9 1626.23 134.896   3
   0   3  -8 253.728 52.5475   2
   0  -3   8 258.109 55.1924   3
   0  -3   8 386.695 94.2986   1
   0   3  -8 328.415 76.3229   4
   0   3  -7 1538.88 121.882   2
   0  -3   7 1702.16 168.450   1
   0   3  -7 1629.84 163.485   4
   0  -3   7 1561.82 117.043   3
   0   3  -6 7919.82 329.817   4
   0  -3   6 7422.10 238.574   3
   0   3  -6 7156.80 253.147   2
   0  -3   5 8028.06 236.327   3
   0   3  -5 8170.55 265.388   2
   0  -3   5 8653.48 325.873   4
   0   3  -5 8553.13 323.673   4
   0  -3   4 10522.1 338.064   4
   0   3  -4 10701.5 344.891   4
   0   3  -4 9875.03 292.214   2
   0  -3   3 5895.38 235.760   4
   0   3  -3 5585.02 218.620   2
   0   3  -3 5623.04 236.816   4
   0  -3   2 1149.98 105.667   1
   0   3  -2 1173.26 103.842   2
   0  -3   2 1234.92 104.540   4
   0  -3   2 1097.01 104.594   2
   0   3  -2 1329.28 111.147   4
   0   3  -2 1131.00 100.613   1
   0  -3   1 13536.0 334.201   2
   0  -3   1 14476.8 325.241   1
   0  -3   1 13497.3 318.279   4
   0   3  -1 13832.1 311.448   1
   0   3  -1 14363.6 333.806   4
   0  -3   0 523.531 69.4170   3
   0  -3   0 586.179 68.6275   4
   0   3   0 535.137 61.3164   1
   0   3   0 630.228 73.1637   4
   0  -3   0 539.517 81.3772   2
   0  -3   0 649.166 68.5987   1
   0  -3  -1 4102.81 169.763   4
   0   3   1 3968.65 146.622   1
   0  -3  -1 4354.71 151.489   1
   0   3   1 4369.08 179.998   4
   0  -3  -1 3812.35 191.793   2
   0   3   2 3377.54 163.808   4
   0  -3  -2 3398.42 125.256   1
   0  -3  -2 3234.46 159.128   4
   0   3   2 3240.23 124.467   1
   0  -3  -2 3321.34 184.181   2
   0   3   2 3137.71 163.626   3
   0  -3  -3 1630.41 120.380   4
   0  -3  -3 1695.44 143.453   2
   0   3   3 1715.01 89.6666   1
   0  -3  -3 1763.28 90.1986   1
   0   3   3 1668.83 129.184   3
   0   3   4-1.09063 35.6377   2
   0   3   4 40.7692 21.5408   1
   0   3   4 23.3236 47.4491   3
   0  -3  -4 16.5382 27.4503   4
   0  -3  -4 78.6928 59.2379   2
   0  -3  -5 18375.6 455.015   4
   0   3   5 21681.7 505.641   2
   0   3   5 18641.2 497.949   3
   0   3   5 19843.6 323.295   1
   0  -3  -5 18421.2 498.005   2
   0  -3  -6 108.827 54.0570   3
   0   3   6 179.492 55.7501   2
   0  -3  -6 277.169 79.6577   2
   0   3   6 116.723 30.5455   1
   0   3   6 79.2341 55.3273   3
   0  -3  -7 11212.4 409.225   3
   0  -3  -7 10671.8 388.869   2
   0   3   7 11097.8 399.461   3
   0   3   7 12023.7 397.174   2
   0   3   7 11272.3 288.458   1
   0   3   8 3053.50 225.704   3
   0   3   8 2627.02 153.058   1
   0   3   8 2556.07 196.821   2
   0  -3  -8 2562.64 199.521   2
   0   3   9 1568.36 154.152   2
   0   3   9 1791.85 135.033   1
   0  -3  -9 1534.29 160.758   2
   0   3   9 1469.51 163.496   3
   0   3  10 145.879 74.3965   3
   0  -3 -10 35.8565 56.0665   2
   0   3  10 85.4394 38.2402   1
   0   3  10 119.387 55.1628   2
   0  -3 -11 158.281 75.5809   2
   0   3  11 65.9709 60.0234   3
   0   3  11 54.3513 31.5766   1
   0   3  12 61.1536 59.4897   3
   0  -3 -12 56.4656 57.1351   2
   0  -3 -13 821.156 134.583   2
   0   3  13 689.583 146.967   3
   0   3  13 528.809 101.916   1
   0  -3 -14 138.631 69.2833   2
   0   3  14 117.189 85.1931   3
   0   4 -13-131.210 82.0907   4
   0  -4  13 37.5180 67.9791   1
   0  -4  12-59.2251 48.7158   3
   0  -4  12 37.2869 83.6969   1
   0   4 -12-45.8176 68.1057   4
   0  -4  11 63.9794 45.7970   3
   0  -4  11-6.50495 52.2254   1
   0   4 -11-2.24753 70.3707   4
   0  -4  10 184.270 58.2563   3
   0   4 -10 248.459 96.2993   4
   0   4 -10 184.025 52.2305   2
   0  -4  10 86.9738 70.3393   1
   0   4  -9 2322.90 228.458   4
   0  -4   9 2245.09 223.148   1
   0  -4   9 2174.08 157.127   3
   0   4  -9 2406.77 176.411   2
   0   4  -8 1605.07 186.676   4
   0  -4   8 1589.45 129.675   3
   0  -4   8 1869.23 198.067   1
   0   4  -8 1601.44 143.565   2
   0   4  -7 844.004 131.940   4
   0   4  -7 678.358 94.2071   2
   0  -4   7 733.104 86.4512   3
   0  -4   7 669.488 117.654   1
   0  -4   6 265.991 55.6330   3
   0   4  -6 251.186 54.9993   2
   0  -4   6 364.067 98.1023   1
   0   4  -6 376.646 86.9756   4
   0  -4   6 317.610 76.2168   4
   0   4  -5 32.6817 48.5030   4
   0   4  -5 79.5219 40.4749   2
   0  -4   5 53.4262 48.9120   1
   0  -4   5 97.2133 56.5823   4
   0  -4   4 111.234 49.5181   1
   0  -4   4 119.080 53.0007   4
   0   4  -4 101.721 48.2325   4
   0   4  -4 129.006 50.8457   2
   0  -4   3 2056.74 155.126   4
   0   4  -3 1898.72 148.933   2
   0   4  -3 2157.26 160.698   1
   0   4  -3 1951.66 154.909   4
   0  -4   3 2044.37 164.211   1
   0   4  -2 5227.32 239.600   4
   0   4  -2 5353.93 251.263   2
   0  -4   2 4900.60 226.584   4
   0  -4   2 5847.43 249.410   1
   0  -4   2 4767.57 240.782   2
   0   4  -2 5532.01 244.729   1
   0   4  -1 1395.88 121.864   4
   0  -4   1 1301.63 117.751   4
   0   4  -1 1629.31 140.860   2
   0  -4   1 1195.88 109.174   3
   0  -4   1 1386.72 132.127   2
   0  -4   1 1386.76 115.735   1
   0   4  -1 1301.85 112.906   1
   0   4   0 4563.95 193.135   1
   0  -4   0 4194.67 232.536   2
   0  -4   0 4357.72 204.699   4
   0   4   0 4751.50 216.049   4
   0  -4   0 4531.60 213.195   3
   0  -4   0 4464.59 193.934   1
   0  -4  -1 749.677 108.323   2
   0   4   1 875.908 98.6611   4
   0  -4  -1 701.078 93.7068   3
   0   4   1 749.299 76.4418   1
   0  -4  -1 776.280 88.4707   4
   0  -4  -1 1009.74 88.3789   1
   0   4   2 5664.51 194.124   1
   0   4   2 6231.11 251.542   4
   0  -4  -2 6047.79 198.053   1
   0  -4  -2 5768.29 273.230   2
   0  -4  -2 6023.84 241.318   4
   0  -4  -3 758.763 69.9299   1
   0  -4  -3 808.672 94.7468   4
   0   4   3 581.641 93.5667   3
   0   4   3 683.850 66.5527   1
   0  -4  -3 727.154 109.453   2
   0  -4  -4 478.237 93.6518   2
   0  -4  -4 420.301 51.6514   1
   0   4   4 435.297 53.0137   1
   0   4   4 555.300 89.9227   2
   0   4   4 390.162 86.0931   3
   0  -4  -4 529.310 83.3011   4
   0   4   5 5266.22 177.703   1
   0   4   5 5355.07 279.581   3
   0  -4  -5 5438.12 259.122   4
   0   4   5 5553.54 286.742   2
   0  -4  -5 5185.38 283.777   2
   0   4   6 4639.33 282.973   3
   0  -4  -6 4501.35 274.972   2
   0  -4  -6 4221.41 260.314   3
   0   4   6 4428.00 263.951   2
   0   4   6 4226.63 166.658   1
   0  -4  -6 4118.24 237.275   4
   0  -4  -7 743.917 121.803   2
   0   4   7 654.770 109.488   2
   0   4   7 776.725 76.4053   1
   0  -4  -7 827.517 113.802   4
   0   4   7 662.643 114.021   3
   0   4   8 1673.46 117.002   1
   0   4   8 1823.63 184.477   3
   0  -4  -8 1728.29 180.141   2
   0   4   9 267.945 87.5746   3
   0   4   9 490.085 69.2549   1
   0  -4  -9 476.721 111.410   2
   0  -4 -10 136.617 77.8033   2
   0   4  10 20.6005 66.9682   3
   0   4  10 92.0164 38.5185   1
   0   4  11 205.249 89.1026   3
   0  -4 -11 332.534 91.9312   2
   0  -4 -12 568.270 124.399   2
   0   4  12 630.223 134.382   3
   0  -4 -13-36.9020 62.3872   2
   0   4  13 2.32125 63.0592   3
   0   4  14-77.0419 93.4827   3
   0  -4 -14-17.0103 72.2963   2
   0  -5  12 75.2025 66.8299   1
   0   5 -12 178.552 90.7146   4
   0   5 -11 18.8847 58.4724   4
   0  -5  11 178.445 90.5455   1
   0  -5  10 74.7143 38.8841   3
   0   5 -10 182.842 92.2553   4
   0  -5  10 220.592 86.7612   1
   0   5  -9 365.841 82.2075   2
   0  -5   9 402.463 117.334   1
   0  -5   9 511.322 82.8326   3
   0   5  -9 489.591 117.999   4
   0  -5   8 186.387 53.1495   3
   0   5  -8 224.074 86.0329   4
   0   5  -8 262.541 71.8541   2
   0  -5   8 201.501 83.0328   1
   0   5  -7 107.802 59.0079   4
   0   5  -7 28.4620 35.0871   2
   0  -5   7 95.7657 37.2750   3
   0  -5   7 82.9178 63.3667   1
   0   5  -6 356.212 93.2164   4
   0   5  -6 163.967 59.7242   2
   0  -5   6 215.964 76.3553   1
   0   5  -5 93.6161 60.8509   4
   0   5  -5 159.136 61.2766   2
   0  -5   5 56.1184 51.5732   1
   0   5  -4 44.6412 44.2431   2
   0  -5   4 183.255 65.9395   1
   0   5  -4 59.3531 52.1854   4
   0  -5   4 74.8837 43.6559   4
   0   5  -3 978.777 124.422   4
   0   5  -3 911.328 121.202   2
   0  -5   3 848.334 115.440   1
   0  -5   3 766.367 109.064   4
   0   5  -2 479.909 88.1882   4
   0  -5   2 359.636 73.5434   4
   0   5  -2 447.238 83.2794   1
   0  -5   2 472.429 86.4415   1
   0  -5   2 345.196 68.2585   3
   0  -5   2 487.701 96.5623   2
   0   5  -2 385.251 84.8902   2
   0  -5   1 454.410 79.6124   4
   0  -5   1 434.779 76.1697   3
   0   5  -1 527.150 99.2549   2
   0   5  -1 417.010 82.2079   4
   0  -5   1 448.429 78.9289   1
   0  -5   1 390.853 84.0726   2
   0   5  -1 405.562 75.0022   1
   0  -5   0 137.626 66.1605   2
   0   5   0 242.497 75.1875   2
   0   5   0 231.439 63.1910   4
   0  -5   0 263.197 61.8022   4
   0  -5   0 165.279 51.8881   3
   0   5   0 161.419 46.4365   1
   0  -5   0 173.259 52.4743   1
   0   5   1 357.406 73.7929   4
   0   5   1 219.868 51.0087   1
   0   5   1 180.805 56.8487   2
   0  -5  -1 361.250 76.9487   3
   0  -5  -1 293.305 56.8057   1
   0  -5  -1 448.074 93.5483   2
   0  -5  -1 275.913 60.6500   4
   0   5   2 82.3103 45.8857   2
   0   5   2 15.0971 22.1487   1
   0   5   2 74.7684 45.5066   4
   0  -5  -2 114.328 39.3503   1
   0  -5  -2 115.783 66.0895   2
   0  -5  -2 4.82640 33.0850   4
   0  -5  -2-2.42532 35.0489   3
   0  -5  -3 323.437 89.5143   2
   0  -5  -3 402.350 75.2494   4
   0  -5  -3 519.184 96.8921   3
   0   5   3 346.891 55.1059   1
   0   5   3 428.220 84.5056   4
   0  -5  -3 348.887 56.9119   1
   0   5   3 476.445 90.8871   2
   0  -5  -4 757.593 126.193   2
   0   5   4 882.510 124.461   3
   0  -5  -4 1003.45 86.8302   1
   0   5   4 831.602 79.5202   1
   0  -5  -4 869.777 110.743   4
   0  -5  -5 1946.65 170.689   4
   0  -5  -5 1904.32 189.721   2
   0   5   5 1938.04 183.878   3
   0   5   5 1865.37 116.202   1
   0  -5  -6 579.322 101.870   4
   0   5   6 380.469 95.2329   3
   0  -5  -6 657.588 127.190   2
   0   5   6 513.044 61.6259   1
   0   5   7 458.314 96.8558   3
   0  -5  -7 406.975 101.790   2
   0   5   7 349.430 51.5478   1
   0   5   8 114.588 70.7467   3
   0   5   8 103.265 32.9938   1
   0  -5  -8 251.748 89.7232   2
   0   5   9 85.8626 67.2008   3
   0   5   9 14.5122 7.13276   5
   0   5   9 49.2064 24.3433   1
   0  -5  -9 27.4832 64.8438   2
   0   5   9 18.0568 8.28654   5
   0  -5 -10 574.583 127.325   2
   0   5  10 714.900 137.131   3
   0   5  11 89.6161 82.7862   3
   0  -5 -11 21.9817 61.2447   2
   0   5  12 242.876 95.3364   3
   0  -5 -12 159.767 85.9675   2
   0  -5 -13 86.3428 74.6412   2
   0   5  13 178.628 91.8897   3
   0   6 -11 360.671 119.160   4
   0  -6  11 143.373 90.9525   1
   0  -6  10 120.013 73.4046   1
   0   6 -10 71.3422 60.6630   4
   0  -6   9 19.4372 28.5861   3
   0  -6   9 0.34676 50.1679   1
   0   6  -9-4.64408 61.0730   4
   0  -6   8 1.60065 52.8924   1
   0  -6   8 89.9155 45.9395   3
   0   6  -8 5.22050 62.2311   4
   0  -6   7 81.9869 65.0460   1
   0  -6   7 224.712 59.5938   3
   0   6  -7 310.442 100.239   4
   0  -6   6 43.1625 48.9923   1
   0   6  -6 42.6431 48.1055   4
   0  -6   5 19.0192 45.5211   1
   0   6  -5 3.64239 46.9824   4
   0   6  -4 1095.29 144.998   4
   0  -6   4 1031.04 149.716   1
   0  -6   4 778.056 102.830   3
   0   6  -3 205.145 73.6347   4
   0  -6   3 173.556 62.5548   1
   0  -6   3 53.1855 34.8749   3
   0  -6   2 96.4735 64.7520   2
   0   6  -2 167.355 71.7322   1
   0  -6   2 167.512 69.8406   1
   0  -6   2 123.413 54.8857   3
   0   6  -2 90.6284 49.8210   4
   0  -6   2 62.8197 36.0230   4
   0  -6   1 207.529 64.2260   3
   0   6  -1 246.579 69.2014   4
   0  -6   1 312.652 74.6102   1
   0   6  -1 234.471 66.8869   1
   0  -6   1 332.667 77.7190   4
   0  -6   1 183.055 76.6207   2
   0  -6   0 163.845 73.2266   2
   0  -6   0 227.204 58.5008   1
   0   6   0 157.905 52.3673   1
   0  -6   0 110.056 49.9898   4
   0   6   0 148.963 57.8449   4
   0  -6   0 48.9314 39.7491   3
   0   6   1 1.12761 40.1646   4
   0   6   1 48.8098 32.2330   1
   0  -6  -1 60.3424 69.9786   2
   0  -6  -1 129.918 50.4853   1
   0  -6  -1 76.2165 42.9882   4
   0   6   2 3441.57 235.111   4
   0  -6  -2 3607.96 194.765   1
   0  -6  -2 3683.82 283.459   2
   0  -6  -2 3530.48 227.500   4
   0   6   2 3519.32 192.884   1
   0  -6  -3 4255.85 200.801   1
   0  -6  -3 3984.33 246.157   4
   0   6   3 4241.44 258.137   4
   0   6   3 4298.81 203.514   1
   0  -6  -3 4266.49 297.210   2
   0  -6  -4 602.954 124.679   2
   0  -6  -4 601.177 79.1946   1
   0   6   4 572.364 73.0451   1
   0  -6  -4 493.158 95.5945   4
   0  -6  -5 264.637 95.8312   2
   0   6   5 293.372 51.7197   1
   0  -6  -5 284.370 53.6820   1
   0   6   6 367.584 55.3867   1
   0  -6  -6 314.603 100.360   2
   0   6   7 292.681 49.0837   1
   0  -6  -7 396.668 114.925   2
   0   6   7 197.346 86.1976   3
   0   6   8 68.9650 57.8221   3
   0  -6  -8 141.884 94.8972   2
   0   6   9 478.553 121.721   3
   0  -6  -9 494.686 126.783   2
   0   6  10 175.544 92.9442   3
   0  -6 -10 368.148 120.534   2
   0   6  11 36.8346 68.2691   3
   0  -6 -11-8.61876 73.8723   2
   0   6  12-37.0514 68.8468   3
   0  -6 -12 234.847 108.600   2
   0   7  -9-62.9687 67.6444   4
   0  -7   9-3.45238 53.0388   1
   0  -7   8 63.7506 73.3101   1
   0  -7   8-70.9978 48.7669   3
   0   7  -8 66.1820 62.7928   4
   0  -7   7 189.541 63.5426   3
   0   7  -7 127.153 71.3838   4
   0  -7   7 186.208 92.4958   1
   0  -7   6-13.4450 54.9202   1
   0   7  -6-21.8594 53.5341   4
   0   7  -5 330.230 92.2417   4
   0  -7   5 266.654 89.9900   1
   0   7  -4 232.407 83.4797   4
   0  -7   4 232.182 79.4289   1
   0  -7   3 217.438 78.9932   1
   0   7  -3 377.225 88.7565   4
   0  -7   2 1.60610 58.1419   2
   0  -7   2 93.8249 59.5216   1
   0  -7   1 360.585 103.806   2
   0  -7   1 452.676 96.6270   1
   0   7  -1 508.190 106.335   4
   0   7   0 870.832 115.732   1
   0   7   0 950.871 138.380   4
   0  -7   0 719.074 131.650   2
   0  -7   0 663.980 103.079   1
   0  -7  -1 384.101 77.6610   1
   0  -7  -1 314.980 105.917   2
   0   7   1 411.573 92.8685   4
   0   7   1 402.902 81.1834   1
   0   7   2 11.2824 43.3040   4
   0  -7  -2 43.7124 68.2411   2
   0   7   2 156.567 52.1934   1
   0  -7  -2 145.107 48.4704   1
   0   7   3 479.228 79.7511   1
   0  -7  -3 553.713 81.5753   1
   0  -7  -3 562.465 126.702   2
   0   7   3 403.352 106.967   4
   0   7   4 2568.41 164.379   1
   0  -7  -4 2832.37 267.632   2
   0  -7  -4 2720.60 169.781   1
   0  -7  -5 270.266 105.374   2
   0  -7  -5 370.041 63.7795   1
   0  -7  -6 402.438 128.525   2
   0  -7  -7 1137.43 183.452   2
   0  -7  -8 226.018 103.622   2
   0  -7  -9 1.83207 86.1359   2
   0  -7 -10-184.047 98.1474   2
   0  -8   7-101.087 74.9222   1
   0   8  -7 119.314 88.4292   4
   0  -8   6-9.66427 61.5489   1
   0   8  -6 89.7264 66.7948   4
   0  -8   5-1.28675 54.0598   1
   0   8  -5 210.721 85.1526   4
   0   8  -4 69.5777 54.1739   4
   0  -8   4 71.0019 55.6532   1
   0  -8   3 127.400 63.9630   1
   0   8  -3 101.478 66.7254   4
   0  -8   2 60.1578 44.3573   1
   0   8  -2 186.801 85.8186   4
   0   8  -1 198.129 80.2208   4
   0  -8   1 218.954 95.7026   2
   0  -8   1 126.764 59.7503   1
   0   8   0 119.542 60.2400   4
   0  -8   0 278.349 105.066   2
   0  -8   0 246.638 69.9323   1
   0  -8  -1 200.974 65.7032   1
   0  -8  -1 207.543 98.4113   2
   0   8   1 270.695 84.7330   4
   0   8   2 91.3405 57.1248   4
   0  -8  -2 192.888 102.592   2
   0  -8  -2 70.8233 35.6055   1
   0  -8  -3 191.667 55.8628   1
   0  -8  -3 126.235 79.1811   2
   0  -8  -4 208.439 121.207   2
   0  -8  -4 51.2445 33.3206   1
   0  -8  -5 88.0500 68.1171   2
   0  -8  -6 1332.12 213.332   2
   0  -8  -7 3.51747 84.2558   2
   0  -8  -8 44.4164 83.3526   2
   0  -9   4 186.648 89.2799   1
   0   9  -4 133.936 81.3794   4
   0  -9   3 43.6287 52.7095   1
   0   9  -3 282.767 99.8431   4
   0  -9   2 64.9503 41.9599   1
   0   9  -2 40.0084 58.8911   4
   0  -9   1 150.793 70.1944   1
   0   9  -1 107.104 71.5819   4
   0  -9   0 40.2376 43.6195   1
   0   9   0-108.880 75.4502   4
   0  -9   0 32.2311 80.7576   2
   0  -9  -1 32.5117 78.0834   2
   0   9   1-53.5990 54.1772   4
   0  -9  -1 87.4356 47.9962   1
   0   9   2 54.9962 56.7771   4
   0  -9  -2 191.436 117.218   2
   0  -9  -3 128.903 90.4622   2
   0  -9  -4 37.5861 78.0918   2
   1  -9  -3 209.296 109.262   2
  -1   9   2 79.2107 66.7287   4
   1  -9  -2 304.262 125.514   2
  -1   9   1 53.8810 64.5475   4
   1  -9  -1 3.12471 78.5383   2
   1  -9   0 255.783 113.464   2
  -1   9   0 110.946 70.1451   4
  -1   9  -1 259.856 98.4256   4
   1  -9   1 30.7360 66.0235   2
  -1   9  -2 121.068 82.5017   4
   1  -9   2 73.4107 56.8138   1
   1  -9   2 2.98635 72.3242   2
   1  -9   3 217.246 101.294   2
   1  -9   3 36.4413 57.9581   1
  -1   9  -3 114.107 74.7725   4
   1  -8  -7 412.188 141.317   2
   1  -8  -6 26.2003 90.8859   2
   1  -8  -5 12.0853 85.6363   2
   1  -8  -4 337.503 127.852   2
   1  -8  -3 125.803 98.2974   2
   1  -8  -2 257.117 107.829   2
  -1   8   2 174.051 88.3010   4
   1  -8  -1 418.670 132.422   2
   1  -8  -1 135.673 48.0096   1
  -1   8   1 213.499 79.0758   4
   1  -8   0 133.310 53.2460   1
   1  -8   0 148.714 82.2370   2
  -1   8   0 63.4344 55.5569   4
  -1   8  -1 59.3954 49.0782   4
   1  -8   1 49.7695 36.8443   1
   1  -8   1 148.423 88.1345   2
   1  -8   2 484.090 124.996   2
   1  -8   2 488.179 107.150   1
  -1   8  -2 317.072 103.194   4
  -1   8  -3 174.203 84.0531   4
   1  -8   3 241.812 88.7045   2
   1  -8   3 73.1140 52.6880   1
  -1   8  -4 4.39278 55.0913   4
   1  -8   4 33.4585 44.1944   1
  -1   8  -5-48.0922 63.8768   4
   1  -8   5 69.6140 53.6303   1
  -1   8  -6 52.9103 64.1678   4
   1  -8   6 24.8696 56.0239   1
   1  -8   7 124.258 77.7260   1
  -1   8  -7 51.1314 63.2167   4
   1  -7  -9 41.3436 87.9482   2
   1  -7  -8 262.894 105.537   2
   1  -7  -7-32.1623 81.3075   2
   1  -7  -6 67.0920 85.0524   2
   1  -7  -5 1592.10 213.532   2
   1  -7  -4 24.2584 68.6339   2
   1  -7  -4 55.4253 21.2411   1
   1  -7  -3 579.517 127.603   2
   1  -7  -3 477.226 60.6693   1
   1  -7  -2 1663.57 207.793   2
  -1   7   2 1463.27 183.990   4
   1  -7  -2 1570.25 121.616   1
   1  -7  -1 208.753 96.6688   2
   1  -7  -1 260.567 52.8185   1
  -1   7   1 114.326 71.0012   4
   1  -7   0 535.560 88.4195   1
   1  -7   0 505.812 124.622   2
  -1   7   0 699.592 126.493   4
   1  -7   1 572.528 127.940   2
   1  -7   1 644.319 102.935   1
  -1   7  -1 731.861 135.378   4
   1  -7   2 525.656 118.603   2
  -1   7  -2 685.387 129.059   4
   1  -7   2 602.405 104.799   1
  -1   7  -3 8.13169 56.2061   4
   1  -7   3 39.5337 43.3408   1
   1  -7   3 39.8167 55.1043   2
   1  -7   4 180.856 84.1051   2
   1  -7   4 104.119 62.8895   1
  -1   7  -4 136.480 63.3900   4
  -1   7  -5 58.4541 45.3319   4
   1  -7   5 49.4325 50.9079   1
   1  -7   6 188.009 85.4803   1
  -1   7  -6 72.6195 70.5047   4
   1  -7   7 41.8073 53.4301   1
  -1   7  -7 72.2483 67.9628   4
  -1   7  -8-3.18068 56.2440   4
   1  -7   8-4.14550 51.7209   1
   1  -7   8 70.5873 49.1273   3
   1  -7   9-33.9267 43.3287   3
   1  -7   9 54.1048 65.4201   1
  -1   7 -10 18.0643 55.7286   4
   1  -7  10 101.947 71.5288   1
   1  -6 -11-23.2782 87.4446   2
   1  -6 -10 442.199 130.938   2
   1  -6  -9 112.671 94.2162   2
   1  -6  -8 517.686 133.878   2
   1  -6  -7 351.906 125.125   2
  -1   6   7 504.441 74.8122   5
   1  -6  -6 200.168 84.4769   2
   1  -6  -5 9.58131 68.3051   2
   1  -6  -4 919.341 59.8289   1
   1  -6  -4 1242.47 179.066   2
   1  -6  -3 1769.51 203.624   2
  -1   6   3 1708.44 182.216   4
   1  -6  -3 1730.95 98.7459   1
   1  -6  -2 653.960 71.9190   1
  -1   6   2 598.041 109.944   4
   1  -6  -2 661.354 133.273   2
  -1   6   1 5539.26 313.560   4
   1  -6  -1 5241.31 215.780   1
   1  -6  -1 5329.92 326.656   2
   1  -6   0 1319.42 169.834   2
   1  -6   0 1259.81 118.257   1
  -1   6   0 1068.34 142.194   4
   1  -6   1 156.313 52.8452   1
   1  -6   1 181.103 86.4278   2
  -1   6  -1 133.168 62.3439   4
  -1   6  -2 5.28350 54.3685   4
   1  -6   2 63.3440 62.8053   2
   1  -6   2-46.2900 51.3257   1
  -1   6  -3 276.537 86.0598   4
   1  -6   3 288.461 72.4504   1
   1  -6   3 130.715 64.5600   2
   1  -6   4 234.335 72.7410   1
   1  -6   4 232.059 76.1534   2
  -1   6  -4 214.922 81.1520   4
   1  -6   5 102.297 57.7167   1
  -1   6  -5 183.259 74.7684   4
   1  -6   6 430.389 109.346   1
  -1   6  -6 327.200 103.730   4
   1  -6   7 3.09066 46.5855   1
  -1   6  -7 57.7082 61.3184   4
   1  -6   7 24.4979 46.3144   3
   1  -6   8 5.29017 40.3714   3
   1  -6   8-60.2186 63.5015   1
  -1   6  -8 76.2428 56.6241   4
   1  -6   9 277.513 76.5668   3
  -1   6  -9 202.873 89.0673   4
   1  -6   9 103.771 57.3254   1
   1  -6  10 88.3213 52.9493   3
   1  -6  10 138.640 93.2097   1
  -1   6 -10 81.8291 75.3679   4
   1  -6  11 116.144 81.2574   1
  -1   6 -11 287.126 114.311   4
   1  -6  11 212.011 74.8820   3
  -1   5  12 117.694 76.9489   3
   1  -5 -12 171.389 96.2249   2
   1  -5 -11 605.234 146.701   2
  -1   5  11 317.050 106.386   3
   1  -5 -10 391.915 131.397   2
   1  -5  -9 178.693 92.1470   2
  -1   5   8 658.088 51.2207   5
   1  -5  -8 808.501 150.565   2
  -1   5   7 196.748 39.5323   5
   1  -5  -7 194.871 100.916   2
   1  -5  -6 824.372 143.926   2
   1  -5  -5 807.912 141.192   2
   1  -5  -4 2320.64 194.424   4
   1  -5  -4 2117.76 209.320   2
   1  -5  -3 4052.08 251.271   4
   1  -5  -3 3780.77 121.252   1
   1  -5  -3 4342.68 285.414   2
   1  -5  -2 884.735 133.912   2
  -1   5   2 1042.16 134.313   4
   1  -5  -2 864.715 115.413   4
   1  -5  -2 911.817 71.6984   1
   1  -5  -2 966.736 125.433   3
   1  -5  -1 371.252 80.0021   4
   1  -5  -1 404.672 57.6327   1
   1  -5  -1 341.045 77.6582   3
  -1   5   1 434.186 91.7621   2
  -1   5   1 346.296 83.3223   4
   1  -5  -1 492.336 101.481   2
  -1   5   0 2132.95 191.078   2
  -1   5   0 2247.11 189.967   4
   1  -5   0 2155.08 179.927   4
   1  -5   0 2186.16 190.718   2
   1  -5   0 1986.28 166.921   3
   1  -5   0 2141.63 136.261   1
  -1   5  -1 1099.59 134.317   2
   1  -5   1 889.445 126.039   2
   1  -5   1 1075.17 106.707   1
  -1   5  -1 1039.73 131.690   4
   1  -5   1 815.411 114.326   4
   1  -5   2 873.359 119.178   4
   1  -5   2 678.954 107.613   2
  -1   5  -2 890.071 118.402   2
  -1   5  -2 852.864 119.496   4
   1  -5   2 669.642 93.5839   1
   1  -5   3 377.364 85.4226   4
   1  -5   3 432.396 86.7781   2
  -1   5  -3 398.749 82.1086   2
   1  -5   3 400.880 77.8537   1
  -1   5  -3 344.200 82.9187   4
  -1   5  -4 579.992 95.6549   2
  -1   5  -4 774.913 119.792   4
   1  -5   4 717.071 108.035   1
   1  -5   4 607.558 99.4025   2
  -1   5  -5 292.302 85.7389   4
  -1   5  -5 290.501 70.3084   2
   1  -5   5 429.940 89.8849   1
  -1   5  -6 261.659 92.6360   4
  -1   5  -6 289.704 72.7044   2
   1  -5   6 266.160 88.6960   1
  -1   5  -7-25.7408 54.0065   4
   1  -5   7 97.3028 68.9027   1
   1  -5   7 132.454 55.4420   3
  -1   5  -7 178.096 55.4510   2
   1  -5   8 319.940 76.9953   3
  -1   5  -8 282.641 95.0266   4
  -1   5  -8 487.152 87.5011   2
   1  -5   8 410.142 105.255   1
   1  -5   9 213.618 90.5063   1
  -1   5  -9 138.847 49.9453   2
   1  -5   9 146.498 60.5259   3
  -1   5  -9 280.062 91.5332   4
   1  -5  10 436.424 118.289   1
  -1   5 -10 455.169 123.206   4
   1  -5  10 387.748 87.4860   3
  -1   5 -11 246.843 97.3292   4
   1  -5  11 295.521 79.6264   3
   1  -5  11 399.606 122.826   1
   1  -5  12 89.3171 60.5110   3
   1  -5  12-62.0019 62.9143   1
  -1   5 -12-118.524 67.6553   4
  -1   4  13 577.364 132.688   3
   1  -4 -13 802.845 164.356   2
  -1   4  12-21.1720 66.7695   3
   1  -4 -12-119.661 80.3775   2
  -1   4  11 605.786 133.043   3
   1  -4 -11 640.008 133.113   2
  -1   4  10 514.397 60.1904   1
   1  -4 -10 652.191 136.062   2
  -1   4  10 662.295 125.648   3
   1  -4  -9 1383.45 181.977   2
  -1   4   9 1249.42 83.0904   1
  -1   4   9 1131.72 77.2106   1
  -1   4   9 1366.21 167.686   3
   1  -4  -8 61.3462 75.2336   2
  -1   4   8 62.7917 52.9694   3
  -1   4   8 26.9128 16.8491   1
  -1   4   8 3.06997 14.1807   1
  -1   4   7 2012.51 186.629   3
  -1   4   7 1481.35 72.4417   5
  -1   4   7 1368.83 59.2915   1
   1  -4  -7 1625.52 189.921   2
  -1   4   7 1266.04 58.0233   1
   1  -4  -6 5447.96 315.569   2
  -1   4   6 5073.48 171.518   5
   1  -4  -5 2383.11 206.471   2
   1  -4  -5 2182.16 185.348   4
  -1   4   5 2081.80 189.549   2
   1  -4  -5 2029.84 175.988   3
   1  -4  -4 6468.92 305.081   4
  -1   4   4 6395.75 314.691   2
   1  -4  -4 5772.74 315.438   2
   1  -4  -4 6079.47 291.358   3
   1  -4  -3 1126.50 124.785   4
   1  -4  -3 922.831 132.923   2
   1  -4  -3 934.361 44.5364   1
   1  -4  -2 290.940 66.2534   4
   1  -4  -2 235.729 31.2021   1
   1  -4  -2 104.900 58.9807   2
  -1   4   2 205.819 62.1642   4
   1  -4  -1 1949.01 154.306   4
   1  -4  -1 1753.46 161.629   2
  -1   4   1 1860.23 155.327   4
   1  -4  -1 1739.41 95.7619   1
  -1   4   0 313.469 73.5694   4
   1  -4   0 228.885 46.2615   1
   1  -4   0 315.313 82.5986   2
   1  -4   0 242.217 63.0574   4
  -1   4   0 216.739 54.5314   2
  -1   4  -1 3753.32 217.023   2
  -1   4  -1 3754.37 218.618   4
   1  -4   1 3698.66 214.416   4
   1  -4   1 3782.88 175.567   1
   1  -4   1 3798.02 215.747   2
   1  -4   2 2473.97 171.698   2
   1  -4   2 2580.78 180.093   4
  -1   4  -2 2508.90 184.130   4
   1  -4   2 2499.32 158.003   1
  -1   4  -2 2662.00 176.535   2
   1  -4   3 93.5783 48.1871   1
   1  -4   3 28.1122 35.9726   4
  -1   4  -3 47.8622 38.8258   2
   1  -4   3 41.8311 39.3615   2
   1  -4   4 357.836 77.6329   1
   1  -4   4 271.401 66.0792   4
   1  -4   4 271.374 59.4736   2
  -1   4  -4 436.564 73.5516   2
  -1   4  -4 387.638 86.2680   4
   1  -4   5 288.538 75.2020   4
  -1   4  -5 339.348 81.9047   4
  -1   4  -5 254.104 57.1681   2
   1  -4   5 318.560 85.7646   1
  -1   4  -6 142.882 46.1542   2
   1  -4   6 145.387 63.9565   1
   1  -4   6 194.005 56.5006   3
  -1   4  -6 223.607 66.0088   4
   1  -4   7 3456.55 259.674   1
  -1   4  -7 3367.63 189.060   2
  -1   4  -7 3873.21 269.312   4
   1  -4   7 3506.41 212.622   3
   1  -4   8 2747.51 197.105   3
   1  -4   8 2926.31 244.804   1
  -1   4  -8 2874.93 239.892   4
  -1   4  -8 2902.84 172.204   2
   1  -4   9 141.030 57.4598   3
   1  -4   9 168.889 69.1448   1
  -1   4  -9 245.873 55.2599   2
  -1   4  -9 270.515 80.5607   4
   1  -4  10 216.384 69.9245   3
  -1   4 -10 192.683 77.4769   4
   1  -4  10 348.096 105.491   1
   1  -4  11 84.3201 73.9678   1
  -1   4 -11 58.3102 64.0249   4
   1  -4  11 143.095 60.8479   3
   1  -4  12 80.7627 53.3100   3
   1  -4  12-46.1921 70.5092   1
  -1   4 -12 39.0275 72.6034   4
   1  -4  13-8.19974 43.4301   3
  -1   4 -13 7.99875 56.1651   4
   1  -4  13 148.329 86.5691   1
  -1   3  14 139.828 72.1101   3
   1  -3 -14 305.544 104.341   2
  -1   3  13 130.034 60.8338   3
   1  -3 -13 32.7755 53.6486   2
  -1   3  12 1632.19 191.117   3
  -1   3  12 1451.35 135.857   1
   1  -3 -12 1365.04 179.285   2
  -1   3  11 362.529 95.8885   3
   1  -3 -11 591.492 124.154   2
  -1   3  11 472.948 75.5206   1
   1  -3 -10 315.019 97.6592   2
  -1   3  10 295.242 83.4933   3
  -1   3  10 163.418 46.0983   1
  -1   3   9 614.748 110.645   3
  -1   3   9 676.427 74.0602   1
   1  -3  -9 683.725 120.823   2
  -1   3   9 543.012 68.6570   1
  -1   3   8 3947.19 249.436   3
   1  -3  -8 4142.12 273.027   2
  -1   3   8 3525.95 150.429   1
  -1   3   8 3823.76 153.637   1
   1  -3  -7 6854.07 317.006   3
  -1   3   7 6933.71 318.058   3
  -1   3   7 6553.17 179.936   1
  -1   3   7 6489.46 175.998   1
   1  -3  -7 6793.26 343.944   2
  -1   3   7 6955.21 327.868   2
  -1   3   6 2022.42 81.5654   1
  -1   3   6 2079.16 174.891   2
  -1   3   6 1857.37 69.7514   5
  -1   3   6 2323.14 175.498   3
   1  -3  -6 2293.64 179.634   3
   1  -3  -6 1923.33 181.204   2
  -1   3   6 2063.91 84.0490   1
   1  -3  -5 2534.35 183.441   3
   1  -3  -5 2429.84 187.842   4
   1  -3  -5 2702.34 199.227   2
  -1   3   5 2748.38 185.695   3
  -1   3   5 2549.78 187.053   2
  -1   3   5 2496.04 104.339   5
   1  -3  -4 2033.54 171.633   2
  -1   3   4 2066.43 109.770   5
   1  -3  -4 2001.59 160.121   4
   1  -3  -3 4448.03 220.822   4
   1  -3  -3 4285.54 237.076   2
   1  -3  -2 10302.4 323.502   4
   1  -3  -2 10369.7 340.819   2
   1  -3  -1 4653.55 121.843   1
   1  -3  -1 4523.97 211.110   4
   1  -3  -1 4935.08 229.091   2
   1  -3   0 6477.91 174.741   1
   1  -3   0 6646.44 247.947   4
   1  -3   0 6479.24 252.953   2
   1  -3   1 1878.68 108.563   1
   1  -3   1 1812.47 131.282   2
   1  -3   1 1773.50 130.633   4
  -1   3  -1 1773.07 132.195   2
  -1   3  -2 582.348 74.0006   2
   1  -3   2 592.651 83.7453   4
   1  -3   2 574.305 75.2188   1
   1  -3   2 723.148 84.6917   2
   1  -3   3 3730.19 185.140   1
   1  -3   3 3266.98 188.791   4
  -1   3  -3 3472.33 171.936   2
   1  -3   3 3305.08 162.913   2
   1  -3   4 7975.74 298.959   1
  -1   3  -4 8305.78 257.062   2
   1  -3   4 7806.75 238.443   2
   1  -3   4 8251.39 307.065   4
   1  -3   5 467.828 81.9168   4
   1  -3   5 471.215 73.5538   3
  -1   3  -5 444.422 61.6781   2
   1  -3   5 486.805 88.8218   1
   1  -3   6 5076.70 231.033   3
   1  -3   6 4885.15 266.503   4
  -1   3  -6 4851.85 187.378   2
   1  -3   6 5261.21 273.442   1
   1  -3   7 2729.89 216.146   1
   1  -3   7 2766.61 211.272   4
  -1   3  -7 2602.15 206.460   4
  -1   3  -7 2328.95 130.149   2
   1  -3   7 2569.32 174.612   3
   1  -3   8 143.128 69.0015   1
   1  -3   8 148.956 59.9955   3
  -1   3  -8 130.744 63.5887   4
  -1   3  -8 144.553 36.7488   2
   1  -3   9 1876.76 202.031   1
  -1   3  -9 1517.70 103.648   2
  -1   3  -9 1706.59 186.525   4
   1  -3   9 1661.26 151.983   3
   1  -3  10 221.870 66.6454   3
  -1   3 -10 276.938 79.7997   4
   1  -3  10 401.913 106.892   1
  -1   3 -10 331.562 52.0528   2
  -1   3 -11 163.539 35.4471   2
   1  -3  11 201.607 72.1506   3
  -1   3 -11 265.685 88.2603   4
   1  -3  11 344.995 102.946   1
   1  -3  12 320.580 105.793   1
  -1   3 -12 324.853 94.5421   4
   1  -3  12 309.998 82.1786   3
  -1   3 -13 289.979 85.8234   5
  -1   3 -13 183.373 87.5559   4
   1  -3  13 210.190 92.9437   1
   1  -3  13 119.110 58.5301   3
   1  -3  14 15.2336 66.3141   1
  -1   3 -14 68.8044 50.2937   5
  -1   3 -14-16.6458 50.9819   4
   1  -3  14-28.6622 50.3077   3
   1  -2 -14 180.497 78.7006   2
  -1   2  14 58.9641 53.8448   3
  -1   2  13 61.8977 59.1216   3
   1  -2 -13 189.066 74.1220   2
  -1   2  13 193.305 65.0033   1
   1  -2 -12 83.9869 57.6585   2
  -1   2  12 177.351 63.2291   1
  -1   2  12 136.981 67.6193   3
   1  -2 -11 286.974 82.1349   2
  -1   2  11 321.180 87.1322   3
  -1   2  11 551.686 90.3666   1
   1  -2 -10 2762.83 224.061   2
  -1   2  10 2547.98 172.374   1
  -1   2  10 2829.69 216.928   3
  -1   2   9 1393.13 148.080   3
  -1   2   9 1247.03 140.002   2
  -1   2   9 1262.08 117.453   1
   1  -2  -9 1325.57 152.288   2
   1  -2  -9 1588.03 158.130   3
  -1   2   8 1439.91 111.081   1
   1  -2  -8 1693.44 169.912   2
  -1   2   8 1497.67 148.553   2
   1  -2  -8 1559.05 148.721   3
  -1   2   8 1583.75 154.167   3
  -1   2   7 510.115 61.5874   1
  -1   2   7 479.352 85.1788   2
  -1   2   7 453.000 85.8781   3
   1  -2  -7 506.891 93.4531   2
   1  -2  -7 446.583 84.1064   3
  -1   2   6 3020.11 183.664   3
  -1   2   6 2749.43 185.395   2
   1  -2  -6 3099.45 204.340   2
  -1   2   6 2659.10 118.113   1
   1  -2  -6 2861.24 180.425   3
   1  -2  -5 283.975 73.7005   2
  -1   2   5 192.834 32.3366   1
   1  -2  -5 230.756 61.7415   3
  -1   2   5 251.418 59.6722   3
  -1   2   5 226.646 59.6119   2
  -1   2   4 18158.0 240.106   5
  -1   2   4 18293.7 200.163   1
  -1   2   4 19515.1 411.360   3
   1  -2  -4 19304.4 454.697   2
   1  -2  -4 19638.2 418.069   3
   1  -2  -3 7164.68 240.983   3
   1  -2  -3 7146.69 257.112   4
   1  -2  -3 7279.67 266.553   2
  -1   2   3 6788.94 169.044   5
  -1   2   2 4636.00 153.812   5
   1  -2  -2 4423.00 190.788   4
   1  -2  -2 4668.30 209.956   2
   1  -2  -1 6761.62 222.688   4
   1  -2  -1 6708.07 228.016   2
   1  -2   0 3596.33 164.601   2
   1  -2   0 3470.01 155.756   4
   1  -2   1 1138.11 92.6741   4
  -1   2  -1 1328.44 93.0701   2
   1  -2   1 1278.38 96.7854   2
  -1   2  -2 1014.47 77.3215   2
   1  -2   2 1090.60 94.3186   4
   1  -2   2 1015.38 78.9223   2
   1  -2   3 1718.71 121.748   4
  -1   2  -3 1625.18 92.9429   2
   1  -2   3 1716.21 93.7072   2
  -1   2  -4 8524.74 200.725   2
   1  -2   4 8479.72 284.623   4
   1  -2   4 8244.35 191.867   2
   1  -2   4 8241.13 253.981   3
   1  -2   5 14623.0 356.190   3
   1  -2   5 14975.7 404.501   4
  -1   2  -5 14517.8 250.601   2
   1  -2   6 3935.74 221.358   4
  -1   2  -6 3386.80 119.287   2
   1  -2   6 3464.69 182.764   3
   1  -2   7-3.90130 37.0222   3
  -1   2  -7 43.4535 18.9743   2
  -1   2  -8 135.695 57.9171   4
  -1   2  -8 202.862 33.9797   2
   1  -2   8 229.163 59.4079   3
   1  -2   9 218.997 62.5136   3
  -1   2  -9 138.046 26.8804   2
  -1   2  -9 75.5498 21.8093   2
  -1   2  -9 160.952 69.4510   4
  -1   2 -10 8.95097 13.4254   2
  -1   2 -10 22.9808 56.2497   4
  -1   2 -10 47.4823 19.2568   2
   1  -2  10 59.9906 50.3755   3
  -1   2 -11 712.948 109.224   5
   1  -2  11 593.675 101.925   3
   1  -2  11 694.628 132.374   1
  -1   2 -11 572.158 54.6153   2
  -1   2 -11 580.416 54.3124   2
  -1   2 -11 636.135 123.958   4
  -1   2 -12 339.077 80.9979   5
   1  -2  12 347.302 112.189   1
   1  -2  12 110.241 54.6535   3
  -1   2 -12 203.132 77.3508   4
   1  -2  13 43.0530 70.1434   1
   1  -2  13 83.9159 62.6100   3
  -1   2 -13 144.352 74.8667   4
  -1   2 -13 105.406 51.8092   5
  -1   2 -14 149.556 56.4475   5
   1  -2  14 73.9169 62.3726   3
   1  -2  14 166.384 98.8570   1
   1  -2  15 105.239 87.4896   1
   1  -2  15-10.3774 54.2654   3
  -1   1  14 83.5439 55.2287   1
  -1   1  14 34.1261 52.2031   3
  -1   1  13-33.9622 59.2341   3
  -1   1  13 5.03252 40.2995   1
   1  -1 -13 60.5412 52.0074   2
  -1   1  12 714.414 114.483   3
  -1   1  12 821.267 125.813   1
   1  -1 -12 820.882 128.589   2
  -1   1  11 680.974 106.704   3
   1  -1 -11 782.551 122.681   2
  -1   1  11 789.735 114.495   1
  -1   1  10 715.381 102.759   1
   1  -1 -10 728.290 110.333   2
   1  -1 -10 698.798 107.335   3
  -1   1  10 645.993 101.993   3
   1  -1  -9 1780.62 163.686   2
  -1   1   9 1737.45 146.064   1
  -1   1   9 1840.39 155.087   3
   1  -1  -9 1750.78 152.197   3
   1  -1  -8 569.801 84.2694   3
  -1   1   8 717.328 96.5027   3
   1  -1  -8 641.156 98.2965   2
  -1   1   8 713.832 90.3929   1
  -1   1   7 1082.40 97.5940   1
   1  -1  -7 1080.60 118.307   2
  -1   1   7 1322.83 117.984   3
   1  -1  -7 1123.48 109.144   3
  -1   1   7 1128.86 117.773   2
   1  -1  -6 2130.88 62.2077   5
   1  -1  -6 2588.20 152.489   3
  -1   1   6 2327.89 156.029   2
   1  -1  -6 2760.21 178.528   2
  -1   1   6 2475.52 149.934   3
  -1   1   6 2454.17 132.322   1
  -1   1   5 7108.47 199.925   1
  -1   1   5 7725.67 266.425   2
   1  -1  -5 8204.98 282.041   2
   1  -1  -5 7640.64 242.767   3
  -1   1   5 7437.26 238.877   3
   1  -1  -5 6791.46 120.943   5
  -1   1   4 2826.84 156.972   2
   1  -1  -4 2712.47 133.654   3
  -1   1   4 2929.18 111.327   1
  -1   1   4 2860.24 138.820   3
   1  -1  -4 2645.89 81.5869   5
   1  -1  -4 2890.52 161.565   2
   1  -1  -3 19134.8 377.993   2
   1  -1  -3 18291.2 332.790   3
   1  -1  -3 17837.1 229.122   5
  -1   1   3 17399.9 226.167   1
  -1   1   3 18856.2 321.298   3
  -1   1   2 45673.4 382.360   5
  -1   1   2 44561.6 278.921   1
   1  -1  -2 44705.9 384.734   5
   1  -1  -2 45027.3 548.591   2
   1  -1  -2 45972.2 467.606   3
   1  -1  -2 45464.0 274.148   1
   1  -1  -1 28229.6 385.291   4
  -1   1   1 28315.7 331.738   5
   1  -1  -1 27077.6 325.589   5
   1  -1  -1 27540.2 392.757   2
   1  -1   0 6128.14 173.338   2
   1  -1   0 5641.66 172.195   4
  -1   1  -1 15805.9 236.476   2
   1  -1   1 17157.0 276.703   4
   1  -1   1 16124.3 241.908   2
  -1   1  -2 27106.0 273.195   2
   1  -1   2 27986.7 278.286   2
   1  -1   2 27889.6 379.435   4
   1  -1   3 11565.6 146.948   2
   1  -1   3 12001.4 272.715   4
   1  -1   3 12502.6 269.849   3
   1  -1   4 3395.40 160.982   4
  -1   1  -4 3308.98 149.525   3
   1  -1   4 3413.08 156.931   3
   1  -1   5 420.030 63.4702   3
   1  -1   5 453.322 71.0562   4
  -1   1  -5 391.182 58.7984   3
  -1   1  -6 1314.01 49.2511   2
   1  -1   6 1680.04 125.542   3
  -1   1  -6 1496.15 51.3166   2
  -1   1  -6 1737.52 124.285   3
  -1   1  -7 834.447 44.7520   2
   1  -1   7 912.229 105.259   3
  -1   1  -7 718.201 42.7458   2
  -1   1  -7 910.749 112.429   4
  -1   1  -7 757.045 91.2247   3
  -1   1  -8 86.2285 42.9247   3
  -1   1  -8 44.8495 34.9260   5
  -1   1  -8 29.0047 12.7376   2
  -1   1  -8 84.4490 56.5432   4
   1  -1   8 122.095 58.8990   3
  -1   1  -9 1169.17 68.8966   2
  -1   1  -9 1320.01 124.651   5
  -1   1  -9 1319.08 150.753   4
   1  -1   9 1260.90 133.340   3
  -1   1  -9 1326.52 131.532   3
  -1   1 -10 486.927 49.5906   2
   1  -1  10 368.963 81.4705   3
  -1   1 -10 538.630 87.9878   3
  -1   1 -10 559.141 106.718   4
  -1   1 -10 411.808 73.3272   5
  -1   1 -11 213.096 54.7184   5
  -1   1 -11 320.930 89.8455   4
  -1   1 -11 210.814 35.0164   2
   1  -1  11 210.677 71.4078   3
  -1   1 -12 216.829 60.0327   5
  -1   1 -12 373.430 105.484   4
   1  -1  12 130.134 62.5922   3
  -1   1 -12 150.858 29.7858   2
  -1   1 -13 62.7007 35.8452   5
   1  -1  13 78.0804 72.7748   1
   1  -1  13 11.5476 57.1900   3
  -1   1 -13 56.3915 69.1616   4
   1  -1  14 448.819 123.284   1
   1  -1  14 331.935 94.9769   3
  -1   1 -14 272.912 109.898   4
   1  -1  15 147.813 74.0278   3
   1  -1  15 302.367 117.180   1
  -1   1 -15 285.852 110.841   4
   1   0 -14 113.304 60.3816   2
  -1   0  14 24.2428 44.2477   1
  -1   0  14 7.77045 39.6769   3
  -1   0  13 989.275 133.355   3
   1   0 -13 932.498 132.954   2
  -1   0  13 1011.54 152.181   1
   1   0 -12 662.754 111.617   2
  -1   0  12 656.877 105.281   3
  -1   0  12 732.012 127.566   1
  -1   0  11 44.4639 42.0396   3
  -1   0  11 28.8237 43.2380   1
   1   0 -11 48.7511 56.3419   2
   1   0 -11 2.51502 34.0731   3
  -1   0  10 112.390 53.2184   1
   1   0 -10 15.2609 26.5655   3
  -1   0  10 60.3365 38.4630   3
   1   0 -10 168.848 57.5985   2
  -1   0   9 340.535 67.3635   3
  -1   0   9 356.800 82.2856   1
   1   0  -9 227.545 58.4345   3
   1   0  -9 333.577 68.3253   2
   1   0  -8 2261.97 167.515   2
   1   0  -8 2050.74 142.052   3
  -1   0   8 2381.85 172.116   1
  -1   0   8 2106.13 143.610   3
   1   0  -7 3133.95 185.344   2
  -1   0   7 2900.79 176.783   1
  -1   0   7 2918.53 155.270   3
   1   0  -7 2849.69 153.272   3
   1   0  -6 1129.06 106.134   2
  -1   0   6 1134.21 107.564   1
  -1   0   6 1188.37 91.4308   3
   1   0  -6 1144.56 90.7682   3
   1   0  -5 8754.07 225.137   3
   1   0  -5 9480.43 283.530   2
  -1   0   5 8638.80 222.812   3
  -1   0   5 8654.54 257.968   1
   1   0  -4 931.230 88.5150   2
   1   0  -4 751.036 60.8476   3
  -1   0   4 869.185 76.8464   1
  -1   0   4 730.242 59.5760   3
  -1   0   3 5792.84 172.747   1
   1   0  -3 5449.85 136.009   3
   1   0  -3 5824.49 194.977   2
   1   0  -3 5857.82 168.186   1
  -1   0   3 5809.18 136.224   3
   1   0  -2 41078.3 395.499   1
   1   0  -2 41198.7 485.044   2
   1   0  -2 40200.4 317.614   3
  -1   0   2 41016.0 396.705   1
   1   0  -1 68465.7 465.186   1
   1   0   0 6221.92 128.523   4
   1   0   0 6545.29 139.191   1
   1   0   0 6486.67 154.196   5
   1   0   1 8235.56 177.003   5
   1   0   1 8046.35 135.360   4
   1   0   1 8177.62 167.423   1
   1   0   1 8391.40 165.199   3
   1   0   2 63651.3 440.757   4
  -1   0  -2 64191.4 447.431   4
   1   0   2 64056.8 524.953   5
   1   0   2 64277.8 546.309   3
  -1   0  -3 35225.8 413.241   5
   1   0   3 36151.2 410.779   5
  -1   0  -3 35759.9 402.045   4
   1   0   3 35355.1 394.993   4
   1   0   3 36345.0 454.920   3
  -1   0  -4 1716.94 99.5986   5
   1   0   4 1676.60 112.470   3
  -1   0  -4 1812.37 108.802   4
  -1   0  -5 2583.47 146.295   4
  -1   0  -5 2448.89 121.862   5
   1   0   5 2677.14 149.921   3
  -1   0  -5 2250.93 61.5349   2
  -1   0  -6 7141.78 260.665   4
  -1   0  -6 6606.15 207.498   5
  -1   0  -6 6215.18 126.945   2
  -1   0  -6 6972.32 253.551   3
   1   0   6 6588.86 249.342   3
  -1   0  -7 364.720 76.7946   4
  -1   0  -7 401.081 38.9192   2
  -1   0  -7 488.833 77.8734   3
  -1   0  -7 368.140 53.7305   5
   1   0   7 306.050 66.3934   3
  -1   0  -8 2849.74 146.020   5
   1   0   8 3020.87 194.394   3
  -1   0  -8 2859.49 186.193   3
  -1   0  -8 2813.94 109.625   2
  -1   0  -8 3244.67 215.529   4
  -1   0  -9 1442.53 108.018   5
  -1   0  -9 1449.93 155.255   4
  -1   0  -9 1470.39 87.9720   2
   1   0   9 1465.26 150.791   3
  -1   0  -9 1366.77 136.404   3
  -1   0 -10 74.4223 46.7431   3
   1   0  10 140.726 65.5212   3
  -1   0 -10 87.4183 67.5579   4
  -1   0 -10 55.9765 23.4828   2
  -1   0 -10 65.6232 32.8874   5
  -1   0 -11 166.703 76.3703   4
  -1   0 -11 116.588 37.4941   5
  -1   0 -11 136.772 37.8553   2
   1   0  11 132.026 59.3074   3
   1   0  12 23.6772 72.2092   3
  -1   0 -12 68.8767 33.8235   5
  -1   0 -12 60.2739 60.0804   4
  -1   0 -12 65.9465 30.6707   2
   1   0  13 241.239 97.0196   3
  -1   0 -13 295.126 55.0494   5
  -1   0 -13 270.251 99.9705   4
   1   0  14 506.989 113.065   3
  -1   0 -14 541.512 129.657   4
   1   0  15 103.638 83.9779   3
  -1   0 -15 111.433 89.2091   4
   1   0  15 203.356 97.5450   1
  -1  -1  14 366.927 103.822   1
   1   1 -14 266.290 109.686   4
  -1  -1  13 46.6598 39.5004   3
   1   1 -13-35.3530 47.7043   2
   1   1 -13 73.0636 75.4514   4
  -1  -1  13 76.5590 60.4186   1
  -1  -1  12 196.230 61.1055   3
  -1  -1  12 77.0404 60.7814   1
   1   1 -12 62.9554 65.2956   4
   1   1 -12 7.08649 35.4815   2
  -1  -1  11 541.685 81.2372   3
   1   1 -11 738.562 113.212   2
  -1  -1  11 479.555 106.223   1
   1   1 -11 656.101 87.4065   3
   1   1 -10 604.416 99.6251   2
  -1  -1  10 577.055 104.636   1
  -1  -1  10 494.662 75.9906   3
   1   1 -10 535.274 77.3451   3
  -1  -1   9 720.105 82.8024   3
   1   1  -9 555.854 87.6415   2
  -1  -1   9 566.635 104.113   1
   1   1  -9 699.993 81.6493   3
   1   1  -8 1363.65 129.574   2
  -1  -1   8 1473.09 110.630   3
   1   1  -8 1463.26 106.167   3
  -1  -1   8 1482.96 151.052   1
  -1  -1   7 950.368 79.7060   3
   1   1  -7 844.167 96.3270   2
   1   1  -7 724.585 68.3802   3
  -1  -1   7 971.234 112.592   1
  -1  -1   6 1241.30 119.165   1
   1   1  -6 1304.74 112.484   2
   1   1  -6 1176.96 78.0038   3
  -1  -1   6 1261.06 82.9226   3
   1   1  -5 916.914 59.8925   3
  -1  -1   5 997.038 101.467   1
  -1  -1   5 1026.54 64.6940   3
   1   1  -4 1297.89 106.207   1
  -1  -1   4 1334.22 112.575   1
  -1  -1   4 1223.90 56.5047   3
   1   1  -4 1131.02 54.5922   3
   1   1  -3 2368.91 129.100   1
   1   1  -2 5292.83 177.975   1
   1   1  -1 18714.7 303.682   1
   1   1   0 15857.3 192.014   3
   1   1   0 16513.7 269.961   1
  -1  -1   0 15615.8 189.731   3
   1   1   1 11669.3 238.482   1
   1   1   1 12242.4 208.411   3
   1   1   2 37349.9 375.893   2
   1   1   2 37107.1 418.431   1
   1   1   2 36540.7 427.319   3
   1   1   3 44995.3 416.355   2
   1   1   3 42883.4 436.279   5
   1   1   3 42641.4 535.794   3
  -1  -1  -3 45784.8 407.327   2
   1   1   3 43260.2 492.312   1
   1   1   4 21990.8 378.547   1
  -1  -1  -4 21384.7 294.637   2
   1   1   4 21268.1 301.383   2
   1   1   4 20773.3 304.847   5
   1   1   4 23137.4 426.441   3
   1   1   5 1048.53 72.5250   5
  -1  -1  -5 964.479 68.5339   2
   1   1   5 1116.14 76.4075   2
   1   1   5 968.699 112.019   3
   1   1   6 5162.19 161.879   5
  -1  -1  -6 5353.30 168.117   2
   1   1   6 5069.51 161.466   2
   1   1   6 5011.51 238.208   3
  -1  -1  -7 2970.11 134.731   2
   1   1   7 2950.39 129.175   2
   1   1   7 3116.13 198.030   3
  -1  -1  -7 3367.01 202.932   3
   1   1   8 753.161 112.130   3
  -1  -1  -8 815.486 106.540   3
   1   1   8 728.570 69.8439   2
  -1  -1  -8 922.121 82.3728   2
  -1  -1  -9 226.742 58.0569   3
   1   1   9 289.502 46.6860   2
  -1  -1  -9 281.736 51.6787   2
   1   1   9 260.728 74.1776   3
   1   1  10 805.555 128.030   3
  -1  -1 -10 773.832 83.4718   2
   1   1  11 444.923 104.220   3
  -1  -1 -11 374.737 65.7884   2
  -1  -1 -12 504.096 73.1214   2
   1   1  12 777.879 132.182   3
   1   1  13 1125.19 161.096   3
  -1  -1 -13 1070.70 105.474   2
  -1  -1 -13 1012.03 167.797   4
  -1  -1 -14 304.954 96.4196   4
   1   1  14 273.194 90.7326   3
   1   1  15 28.0193 63.7307   3
  -1  -1 -15 165.884 88.7402   4
  -1  -2  14-32.8457 53.7897   1
   1   2 -14 106.637 88.6345   4
   1   2 -13 171.390 60.3942   2
   1   2 -13 458.526 135.445   4
  -1  -2  13 628.489 141.515   1
  -1  -2  12 335.324 64.7391   3
   1   2 -12 387.311 111.148   4
   1   2 -12 295.633 75.4403   2
  -1  -2  12 216.408 82.6725   1
  -1  -2  11 69.3949 33.1991   3
   1   2 -11 74.6623 47.9061   2
  -1  -2  11 121.152 78.1737   1
   1   2 -11 118.108 65.3627   4
   1   2 -10 552.563 117.805   4
  -1  -2  10 674.449 125.101   1
   1   2 -10 574.155 96.1431   2
  -1  -2  10 485.775 73.2977   3
  -1  -2   9 433.121 61.3455   3
   1   2  -9 528.555 92.0529   2
   1   2  -9 473.053 109.738   4
  -1  -2   9 346.674 89.3704   1
   1   2  -8 611.841 111.643   4
  -1  -2   8 679.620 109.642   1
  -1  -2   8 610.940 67.1924   3
  -1  -2   7 142.838 33.3316   3
  -1  -2   7 186.831 70.6836   1
   1   2  -7 114.103 57.6847   4
   1   2  -6 649.116 103.180   4
  -1  -2   6 757.856 108.009   1
  -1  -2   6 680.066 55.2000   3
   1   2  -5 830.716 102.752   1
   1   2  -5 818.072 103.884   4
  -1  -2   5 706.788 47.2590   3
   1   2  -4 7537.63 272.118   4
   1   2  -4 7338.07 272.978   1
  -1  -2   4 6713.96 121.177   3
   1   2  -3 6282.03 236.900   1
   1   2  -3 6277.45 221.872   4
   1   2  -2 1622.06 118.105   1
   1   2  -2 1679.22 104.185   4
  -1  -2   2 1622.54 57.5213   3
   1   2  -1 796.523 79.4090   1
  -1  -2   1 775.903 62.4766   4
   1   2  -1 705.813 57.7276   4
  -1  -2   1 758.036 48.6040   3
   1   2  -1 624.392 44.4753   3
   1   2   0 1317.96 64.7056   4
   1   2   0 1101.02 88.2330   1
  -1  -2   0 1207.13 61.9409   4
   1   2   0 1163.47 72.2299   3
  -1  -2   0 1125.58 70.8236   3
  -1  -2  -1 2477.15 76.7184   4
   1   2   1 2684.34 82.6721   4
   1   2   1 2475.50 119.382   3
   1   2   1 2588.74 130.854   1
  -1  -2  -1 2627.53 120.417   3
   1   2   2 8712.65 238.248   1
  -1  -2  -2 9242.42 160.802   4
  -1  -2  -2 9483.67 248.623   2
  -1  -2  -2 9775.43 241.340   1
   1   2   2 9423.75 244.411   3
  -1  -2  -3 3743.73 164.410   2
   1   2   3 4053.59 161.925   1
   1   2   3 4297.07 184.337   3
   1   2   3 4117.62 173.221   2
  -1  -2  -3 3977.82 168.096   1
   1   2   4 4958.20 216.021   3
  -1  -2  -4 4849.79 193.741   2
   1   2   4 4846.15 182.962   1
   1   2   4 5175.46 197.543   2
   1   2   5 18509.1 434.995   3
  -1  -2  -5 19443.7 380.885   2
   1   2   5 18403.1 312.381   5
   1   2   5 18600.9 376.510   2
   1   2   5 18784.9 384.316   1
   1   2   6 504.530 68.7622   2
  -1  -2  -6 392.753 65.8313   2
   1   2   6 401.773 65.8753   1
   1   2   6 506.083 92.2620   3
   1   2   6 408.144 47.1472   5
   1   2   7 2190.60 103.448   5
   1   2   7 2192.80 140.454   2
   1   2   7 2309.30 154.878   1
   1   2   7 2416.80 185.958   3
  -1  -2  -7 2387.79 150.553   2
  -1  -2  -7 2484.17 183.735   3
   1   2   8 317.687 85.5334   3
   1   2   8 230.057 53.3665   2
   1   2   8 261.121 56.7890   1
  -1  -2  -8 243.608 57.9279   2
  -1  -2  -8 198.675 66.8460   3
  -1  -2  -9 1486.60 128.489   2
   1   2   9 1763.71 171.751   3
   1   2   9 1471.92 122.011   2
   1   2  10 1873.89 188.144   3
  -1  -2 -10 1726.76 143.414   2
   1   2  10 1623.28 133.139   2
  -1  -2 -11 1767.00 146.393   2
   1   2  11 1554.02 132.663   2
   1   2  11 1843.62 200.647   3
   1   2  12 625.439 129.219   3
   1   2  12 455.939 76.6371   2
  -1  -2 -12 434.782 78.9896   2
   1   2  13 525.878 121.621   3
  -1  -2 -13 294.021 70.4569   2
   1   2  14 25.6211 66.7688   3
   1   2  15 33.6872 72.1561   3
  -1  -2 -15-1.09218 54.8485   4
   1   3 -13 230.156 99.2724   4
  -1  -3  13 274.756 101.488   1
   1   3 -12 47.5351 39.9278   2
  -1  -3  12 75.7616 65.0019   1
   1   3 -12 174.124 90.4055   4
  -1  -3  11 359.527 58.6163   3
  -1  -3  11 426.360 114.225   1
   1   3 -11 344.770 78.4028   2
   1   3 -11 482.435 122.717   4
  -1  -3  10 1152.67 94.8891   3
  -1  -3  10 1136.99 165.944   1
   1   3 -10 964.053 158.218   4
  -1  -3   9 473.958 61.8720   3
  -1  -3   9 467.266 109.804   1
   1   3  -9 388.646 102.518   4
   1   3  -8 483.275 111.209   4
  -1  -3   8 467.021 56.2216   3
  -1  -3   8 437.846 100.238   1
  -1  -3   7 200.022 35.8693   3
  -1  -3   7 263.242 87.2674   1
   1   3  -7 152.930 69.3630   4
   1   3  -6 1057.32 131.064   4
  -1  -3   6 960.340 66.4050   3
  -1  -3   6 1071.77 137.635   1
  -1  -3   5 3931.87 122.758   3
   1   3  -5 4338.82 243.354   1
   1   3  -5 4432.20 236.287   4
   1   3  -4 1900.11 157.166   1
   1   3  -4 1855.14 143.824   4
  -1  -3   4 1830.59 81.0226   3
  -1  -3   3 3780.92 119.891   3
   1   3  -3 3967.87 204.660   2
   1   3  -3 4206.89 216.479   1
   1   3  -3 3822.79 186.708   4
  -1  -3   2 2347.65 136.788   4
   1   3  -2 2333.48 154.498   2
   1   3  -2 2474.01 137.579   4
   1   3  -2 2574.27 163.057   1
  -1  -3   2 2390.60 104.053   3
   1   3  -1 1427.40 97.3429   4
   1   3  -1 1463.85 122.359   1
  -1  -3   1 1453.71 98.4022   4
  -1  -3   1 1502.48 90.1656   3
   1   3   0 2897.29 131.989   3
  -1  -3   0 3095.20 167.414   1
  -1  -3   0 2800.08 123.428   4
   1   3   0 3064.57 127.040   4
   1   3   0 2824.32 156.085   1
  -1  -3   0 3145.93 142.012   3
  -1  -3  -1 4540.23 189.207   1
  -1  -3  -1 4351.37 144.264   4
   1   3   1 4503.76 148.705   4
   1   3   1 4744.71 194.235   1
  -1  -3  -1 4611.90 211.332   2
   1   3   1 4575.42 181.004   3
  -1  -3  -1 4465.22 183.373   3
   1   3   2 4619.80 191.382   1
  -1  -3  -2 5240.53 209.110   3
  -1  -3  -2 4875.66 191.635   1
   1   3   2 4924.47 202.827   3
   1   3   2 4581.14 154.049   4
  -1  -3  -2 4421.91 206.622   2
  -1  -3  -2 4792.76 149.580   4
   1   3   3 12371.6 308.410   1
  -1  -3  -3 12493.4 346.018   2
   1   3   3 12830.9 345.168   3
   1   3   3 12605.9 354.293   2
  -1  -3  -3 12286.4 259.362   4
  -1  -3  -3 12341.3 306.624   1
  -1  -3  -4 6314.49 203.908   4
   1   3   4 7024.49 272.261   2
   1   3   4 6332.02 261.636   3
   1   3   4 6237.65 223.169   1
  -1  -3  -4 6291.20 228.212   1
  -1  -3  -4 6472.88 254.633   2
   1   3   5 1936.68 148.382   2
  -1  -3  -5 1672.62 138.033   2
   1   3   5 1848.37 125.829   1
   1   3   5 1753.15 161.517   3
   1   3   6 2918.45 181.634   2
   1   3   6 2767.56 204.282   3
  -1  -3  -6 2848.01 184.611   2
   1   3   6 2922.25 164.631   1
   1   3   7 1209.97 85.4524   5
   1   3   7 1245.65 124.752   2
  -1  -3  -7 1323.42 131.479   2
   1   3   7 1456.72 157.118   3
  -1  -3  -7 1632.24 158.013   3
   1   3   7 1246.68 115.188   1
  -1  -3  -8 4981.55 250.731   2
   1   3   8 4385.36 148.194   5
   1   3   8 5622.60 304.935   3
   1   3   8 5177.40 255.012   2
   1   3   8 5351.92 244.318   1
   1   3   9 2944.95 201.821   2
   1   3   9 2817.00 104.942   5
  -1  -3  -9 2991.98 204.041   2
   1   3   9 3191.03 248.114   3
   1   3   9 3222.85 204.784   1
   1   3  10 1158.31 158.168   3
   1   3  10 1082.00 122.775   2
  -1  -3 -10 1003.90 122.281   2
   1   3  10 1140.72 130.861   1
   1   3  11 869.408 116.340   1
   1   3  11 678.120 127.650   3
  -1  -3 -11 663.343 105.650   2
   1   3  11 823.540 111.260   2
   1   3  12 875.815 144.832   3
  -1  -3 -12 914.254 125.412   2
   1   3  13 759.542 158.132   3
  -1  -3 -13 738.682 113.078   2
   1   3  14 218.495 101.785   3
  -1  -4  13 50.1561 70.8415   1
   1   4 -13-125.850 79.9882   4
   1   4 -12 68.5232 44.8353   2
  -1  -4  12 89.4210 76.1625   1
   1   4 -12 53.7588 67.8643   4
   1   4 -11 46.5381 53.2022   4
  -1  -4  11 76.6075 64.7629   1
  -1  -4  10 17.4053 23.3227   3
  -1  -4  10-37.3041 63.3719   1
   1   4 -10 19.2730 52.9413   4
  -1  -4   9 6.17779 28.3229   3
  -1  -4   9-79.5675 65.7110   1
   1   4  -9-18.1435 52.7199   4
  -1  -4   8 1136.71 160.987   1
   1   4  -8 1097.54 154.219   4
   1   4  -8 951.473 125.079   2
  -1  -4   8 1037.69 83.1521   3
   1   4  -7 2288.27 186.677   2
  -1  -4   7 2110.57 112.732   3
   1   4  -7 2390.51 207.292   4
  -1  -4   7 2329.47 217.040   1
   1   4  -6 989.718 129.883   4
  -1  -4   6 903.142 132.960   1
   1   4  -6 922.687 118.007   2
  -1  -4   6 947.615 74.4151   3
  -1  -4   5 39.0117 38.1456   1
   1   4  -5-10.0732 40.2685   4
   1   4  -5 54.3083 35.2879   2
  -1  -4   5 4.03775 16.4672   3
  -1  -4   4-1.28276 37.4618   1
   1   4  -4-10.7933 39.5035   2
   1   4  -4 3.45108 31.8466   1
   1   4  -4 38.2050 48.0572   4
  -1  -4   4-19.5361 22.4546   3
   1   4  -3 1628.46 144.414   2
   1   4  -3 1531.56 149.747   1
   1   4  -3 1646.92 135.575   4
  -1  -4   3 1581.35 152.019   1
  -1  -4   3 1534.37 101.054   3
  -1  -4   3 1843.27 143.655   4
   1   4  -2 1726.89 130.905   4
   1   4  -2 1483.51 143.662   2
  -1  -4   2 1466.02 138.145   1
  -1  -4   2 1632.52 106.828   3
   1   4  -2 1667.26 145.874   1
  -1  -4   2 1327.42 115.289   4
   1   4  -1 2860.10 182.969   1
  -1  -4   1 2639.58 148.465   3
  -1  -4   1 3117.72 190.934   1
  -1  -4   1 2978.54 158.440   4
   1   4  -1 2980.23 161.463   4
  -1  -4   0 4140.44 177.304   4
  -1  -4   0 4764.12 223.532   1
   1   4   0 4646.64 190.698   4
   1   4   0 4811.17 225.898   1
  -1  -4   0 4447.56 196.853   3
  -1  -4  -1 1092.22 123.044   2
   1   4   1 1120.94 106.779   1
  -1  -4  -1 1250.17 113.922   1
   1   4   1 1081.32 103.287   3
  -1  -4  -1 1052.54 88.0424   4
   1   4   1 1186.07 96.8167   4
  -1  -4  -1 1270.74 115.225   3
  -1  -4  -2 2267.17 126.906   4
   1   4   2 2337.52 130.855   4
  -1  -4  -2 2482.25 163.968   3
  -1  -4  -2 2420.84 179.199   2
  -1  -4  -2 2437.14 151.443   1
   1   4   2 2375.97 154.848   1
   1   4   2 2384.94 158.270   3
   1   4   3 391.128 80.5671   3
  -1  -4  -3 472.755 70.6393   1
  -1  -4  -3 444.174 79.3822   3
  -1  -4  -3 383.498 56.8154   4
  -1  -4  -3 526.806 91.5864   2
   1   4   3 530.515 89.0369   2
   1   4   3 509.501 71.8546   1
   1   4   4 636.986 94.9408   3
  -1  -4  -4 699.087 98.2551   3
   1   4   4 569.031 76.1596   1
  -1  -4  -4 659.048 77.7062   4
  -1  -4  -4 646.931 102.541   2
  -1  -4  -4 584.612 79.7626   1
   1   4   4 699.744 103.076   2
   1   4   5 5936.71 291.272   2
  -1  -4  -5 5573.09 277.471   2
  -1  -4  -5 5780.63 233.639   4
   1   4   5 5921.23 296.196   3
  -1  -4  -5 5989.29 296.877   3
   1   4   5 5699.41 232.987   1
  -1  -4  -5 5760.10 232.836   1
   1   4   6 2442.68 156.899   1
   1   4   6 2663.14 206.998   3
   1   4   6 2434.28 189.982   2
  -1  -4  -6 2249.47 158.372   4
  -1  -4  -6 2543.39 202.384   3
  -1  -4  -6 2667.54 197.440   2
  -1  -4  -7 5803.54 266.079   4
   1   4   7 6552.47 332.793   3
  -1  -4  -7 6113.76 303.751   2
   1   4   7 6143.13 308.729   2
   1   4   7 6273.48 258.017   1
   1   4   8 2882.12 214.642   2
  -1  -4  -8 2871.24 219.489   2
   1   4   8 2936.04 141.337   5
   1   4   8 2751.85 241.533   3
   1   4   8 2833.39 182.532   1
   1   4   9 122.952 46.0616   1
   1   4   9 99.4988 26.2635   5
   1   4   9 170.965 81.5841   3
   1   4   9 243.791 68.9872   2
  -1  -4  -9 105.922 56.0302   2
   1   4  10 717.692 103.669   1
   1   4  10 745.163 137.537   3
  -1  -4 -10 772.380 128.755   2
   1   4  11 706.163 139.072   3
   1   4  11 611.958 97.5593   1
  -1  -4 -11 548.174 111.145   2
   1   4  12 460.180 119.805   3
  -1  -4 -12 461.271 103.981   2
   1   4  13 124.057 86.0569   3
  -1  -4 -13 69.7914 48.9676   2
   1   4  14 921.104 178.067   3
   1   5 -12 6.58734 55.1705   4
  -1  -5  12-28.1464 60.6706   1
  -1  -5  11 13.2645 62.6320   1
   1   5 -11 94.2420 107.155   4
  -1  -5  10 199.901 94.4343   1
   1   5 -10 114.508 76.4933   4
   1   5  -9 161.765 78.6876   4
  -1  -5   9 59.1685 51.4454   1
  -1  -5   8 28.7856 24.3145   3
  -1  -5   8 76.7176 67.1847   1
   1   5  -8 16.5516 55.9026   4
  -1  -5   7 45.8104 26.6973   3
  -1  -5   7-44.8457 61.9844   1
   1   5  -7 72.5943 61.0760   4
  -1  -5   6 667.247 71.3563   3
   1   5  -6 666.648 114.704   4
  -1  -5   6 672.795 129.864   1
  -1  -5   6 775.388 77.0638   3
  -1  -5   5 87.2935 34.0422   3
   1   5  -5 147.392 59.9757   4
  -1  -5   5 99.0697 56.4890   1
  -1  -5   4 76.3299 29.3445   3
  -1  -5   4 50.6160 50.4347   1
   1   5  -4 74.7860 51.5521   4
  -1  -5   4 116.490 51.9011   4
   1   5  -4 148.686 63.4686   2
  -1  -5   3 960.868 116.826   4
   1   5  -3 730.393 112.888   1
   1   5  -3 1008.17 119.291   4
  -1  -5   3 1143.85 138.935   1
  -1  -5   3 934.996 94.2752   3
   1   5  -3 811.734 120.982   2
  -1  -5   2 968.043 110.425   4
   1   5  -2 1061.76 117.215   4
   1   5  -2 970.284 125.777   1
  -1  -5   2 1033.38 129.744   1
   1   5  -2 928.743 124.727   2
  -1  -5   2 886.148 97.1638   3
   1   5  -1 509.554 96.3811   2
  -1  -5   1 489.884 74.7255   3
   1   5  -1 592.853 96.5306   1
  -1  -5   1 639.479 84.6511   4
  -1  -5   1 668.580 99.6374   1
   1   5  -1 663.778 91.2558   4
  -1  -5   0 1109.85 139.052   2
   1   5   0 1239.74 145.127   2
  -1  -5   0 1206.05 129.081   1
  -1  -5   0 1115.58 106.064   4
   1   5   0 1136.02 125.368   1
   1   5   0 1359.60 121.081   4
  -1  -5   0 1160.68 116.998   3
  -1  -5  -1 3190.59 227.507   2
  -1  -5  -1 3388.93 206.596   1
   1   5   1 3258.97 230.996   2
  -1  -5  -1 3264.85 176.861   4
   1   5   1 3383.15 185.378   4
   1   5   1 3480.68 205.558   1
  -1  -5  -1 3227.82 203.680   3
   1   5   2-0.95580 31.6651   4
  -1  -5  -2-0.81986 35.0040   3
  -1  -5  -2 86.7562 65.5359   2
   1   5   2-23.7317 48.1298   3
  -1  -5  -2 31.6220 37.5509   1
   1   5   2-29.2889 39.1604   1
  -1  -5  -2 1.54968 23.8405   4
   1   5   2 15.1945 35.6664   2
  -1  -5  -3 1241.83 111.363   4
  -1  -5  -3 1443.60 148.678   3
  -1  -5  -3 1310.97 147.708   2
   1   5   3 1418.98 129.004   1
   1   5   3 1566.46 167.307   2
   1   5   3 1495.81 145.732   3
  -1  -5  -3 1301.48 121.818   1
  -1  -5  -4 4363.77 271.025   2
   1   5   4 4828.32 290.411   2
  -1  -5  -4 4149.56 208.496   4
   1   5   4 4738.01 230.333   1
   1   5   4 4382.09 263.509   3
  -1  -5  -4 4457.89 263.686   3
  -1  -5  -4 4561.46 221.647   1
   1   5   5 2594.35 170.343   1
  -1  -5  -5 2813.74 223.508   2
   1   5   5 2798.51 216.386   3
  -1  -5  -5 2567.98 171.782   4
  -1  -5  -5 2468.54 164.879   1
   1   5   6 686.037 87.0597   1
   1   5   6 554.983 114.385   3
  -1  -5  -6 898.135 137.182   2
  -1  -5  -6 690.080 94.4366   4
   1   5   7 698.239 89.0611   1
   1   5   7 801.092 134.077   3
  -1  -5  -7 699.321 120.425   2
  -1  -5  -7 670.232 101.370   4
   1   5   8 163.234 48.1003   1
   1   5   8 240.519 87.6113   3
  -1  -5  -8 143.226 52.0850   4
  -1  -5  -8 199.279 77.4322   2
   1   5   9 830.665 142.767   3
   1   5   9 942.478 86.2279   5
   1   5   9 963.799 110.160   1
  -1  -5  -9 889.514 140.646   2
   1   5  10 66.4415 65.3968   3
   1   5  10 140.797 47.7257   1
  -1  -5 -10 54.5244 62.7034   2
   1   5  11 280.771 104.308   3
  -1  -5 -11 291.553 91.2087   2
   1   5  12 471.820 125.842   3
  -1  -5 -12 333.688 90.0040   2
   1   5  13 201.960 103.585   3
  -1  -5 -13 282.169 96.1527   2
   1   6 -10 54.0580 56.7880   4
  -1  -6  10 147.681 83.5669   1
   1   6  -9 37.2657 58.9345   4
  -1  -6   9-150.643 87.0340   1
  -1  -6   8 0.33619 47.7358   1
   1   6  -8 95.1344 69.9827   4
  -1  -6   7 93.9443 37.9306   3
   1   6  -7 23.1273 56.4545   4
  -1  -6   7 80.4078 63.8911   1
  -1  -6   6 264.501 55.7040   3
   1   6  -6 233.043 83.9024   4
  -1  -6   6 297.960 94.9029   1
  -1  -6   5 234.214 51.6741   3
   1   6  -5 248.175 81.8193   4
  -1  -6   5 270.911 86.7388   1
  -1  -6   4 348.686 63.5150   3
   1   6  -4 279.490 79.3097   4
  -1  -6   4 363.334 96.8682   1
  -1  -6   3 513.373 80.4794   3
   1   6  -3 359.510 82.2368   4
  -1  -6   3 624.941 114.977   1
  -1  -6   3 520.408 96.3442   4
  -1  -6   2 704.878 103.046   4
   1   6  -2 698.286 105.318   4
  -1  -6   2 814.635 101.095   3
  -1  -6   2 562.578 108.748   1
  -1  -6   1 218.018 62.3763   3
  -1  -6   1 143.879 48.6948   4
  -1  -6   1 150.582 62.8859   1
   1   6  -1 75.7382 44.3063   4
  -1  -6   0 260.687 63.5315   4
  -1  -6   0 305.799 70.6861   3
   1   6   0 352.224 80.1261   1
  -1  -6   0 295.689 71.5330   1
   1   6   0 331.693 72.0922   4
  -1  -6  -1 812.807 113.663   3
   1   6   1 766.154 109.500   1
   1   6   1 664.037 96.9735   4
  -1  -6  -1 758.303 107.702   1
  -1  -6  -1 693.798 93.6862   4
  -1  -6  -1 697.377 124.395   2
  -1  -6  -2 5035.65 313.523   2
  -1  -6  -2 5233.32 252.195   4
   1   6   2 5421.25 258.804   4
   1   6   2 6094.27 289.093   1
  -1  -6  -2 5457.45 270.912   1
  -1  -6  -3 1489.57 175.892   2
   1   6   3 1248.23 129.799   1
   1   6   3 1555.09 142.438   4
  -1  -6  -3 1466.47 138.918   1
  -1  -6  -3 1581.99 139.747   4
   1   6   4 1282.11 129.933   1
  -1  -6  -4 1375.32 131.916   4
   1   6   4 1060.34 141.979   3
  -1  -6  -4 1360.89 167.909   2
  -1  -6  -4 1332.79 130.976   1
  -1  -6  -5 1213.78 128.628   4
   1   6   5 1345.08 130.839   1
  -1  -6  -5 1302.25 169.273   2
   1   6   5 1517.25 175.169   3
  -1  -6  -5 1388.88 132.479   1
   1   6   6 56.8403 64.9561   3
  -1  -6  -6 88.2970 33.0512   4
  -1  -6  -6 136.431 80.7009   2
   1   6   6 250.592 63.4542   1
  -1  -6  -6 143.293 46.9049   1
   1   6   7 226.356 85.7456   3
  -1  -6  -7 227.676 85.4637   2
   1   6   7 346.667 68.4990   1
  -1  -6  -7 296.758 69.8336   4
   1   6   8 376.755 119.269   3
   1   6   8 347.605 70.5755   1
  -1  -6  -8 348.066 108.035   2
   1   6   9 593.271 141.401   3
  -1  -6  -9 568.519 126.067   2
  -1  -6 -10 131.721 77.1860   2
   1   6  10 221.780 98.5653   3
   1   6  11 245.226 109.638   3
  -1  -6 -11 315.553 110.256   2
   1   6  12-18.2964 69.3863   3
  -1  -6 -12-17.9966 64.9757   2
  -1  -7   9 173.983 95.4765   1
   1   7  -9 116.058 87.9977   4
  -1  -7   8 124.327 78.2129   1
   1   7  -8 124.999 69.2858   4
  -1  -7   7 102.412 80.6528   1
   1   7  -7 17.8000 46.8475   4
   1   7  -6 36.0160 49.7292   4
  -1  -7   6 178.633 81.8463   1
   1   7  -5 175.646 73.8820   4
  -1  -7   5 153.554 75.4615   1
  -1  -7   4 199.932 60.0616   3
   1   7  -4 107.090 59.0919   4
  -1  -7   4 192.479 89.0295   1
  -1  -7   3 61.8537 41.2919   3
   1   7  -3 174.368 72.1972   4
  -1  -7   3 132.507 79.2531   1
  -1  -7   2 71.7533 54.0921   1
  -1  -7   2 156.708 58.8810   3
   1   7  -2 42.6562 44.9933   4
  -1  -7   1 1086.76 144.440   1
   1   7  -1 1099.25 139.499   4
   1   7   0 900.274 124.732   4
  -1  -7   0 1064.01 138.719   1
  -1  -7   0 888.232 120.498   4
   1   7   1 996.973 126.030   4
  -1  -7  -1 1104.92 166.394   2
  -1  -7  -1 786.555 111.069   4
  -1  -7  -1 794.193 119.592   1
   1   7   2 145.420 59.2305   1
  -1  -7  -2 54.4477 33.5303   4
  -1  -7  -2 53.5616 70.3050   2
  -1  -7  -2 80.6992 50.8747   1
   1   7   2 84.7079 50.4009   4
  -1  -7  -3 1588.61 154.797   4
  -1  -7  -3 1459.48 193.558   2
   1   7   3 1521.77 154.221   1
  -1  -7  -3 1653.29 156.466   1
   1   7   4 549.759 93.9396   1
  -1  -7  -4 660.616 102.914   4
  -1  -7  -4 834.859 152.721   2
  -1  -7  -4 723.626 104.240   1
  -1  -7  -5 504.501 89.1929   1
  -1  -7  -5 451.837 86.0392   4
   1   7   5 529.073 90.6310   1
  -1  -7  -5 484.135 117.704   2
  -1  -7  -6 1567.31 202.396   2
   1   7   6 1332.35 183.144   3
  -1  -7  -6 1639.90 150.685   1
  -1  -7  -7 312.641 106.224   2
   1   7   7 233.480 100.400   3
  -1  -7  -8 146.154 82.4652   2
   1   7   8 120.431 77.5833   3
  -1  -7  -9 331.494 119.195   2
   1   7   9 278.452 96.7598   3
  -1  -7 -10 190.910 99.4488   2
   1   7  10 54.2739 80.7215   3
   1   8  -7 83.7803 80.5040   4
  -1  -8   7 112.796 78.4855   1
   1   8  -6 28.5353 64.4428   4
  -1  -8   6 85.8577 78.1629   1
  -1  -8   5-9.46295 49.5668   1
   1   8  -5 44.9256 51.9307   4
   1   8  -4 119.412 68.6407   4
  -1  -8   4 159.377 75.8737   1
  -1  -8   3 246.962 84.3869   1
   1   8  -3 265.637 86.1695   4
  -1  -8   2 150.042 69.3918   1
   1   8  -2 196.827 76.4566   4
  -1  -8   1 351.866 102.003   1
   1   8  -1 534.443 109.376   4
  -1  -8   0 40.8933 51.2314   1
   1   8   0 45.2616 47.2230   4
  -1  -8  -1 180.429 68.9232   1
   1   8   1 160.828 63.4957   4
  -1  -8  -2 128.636 83.8951   2
  -1  -8  -2 89.2194 50.2304   1
   1   8   2 79.0646 49.3209   4
  -1  -8  -3 354.297 80.3080   1
  -1  -8  -3 323.950 106.167   2
  -1  -8  -4 125.452 52.3173   1
  -1  -8  -4 131.167 105.794   2
  -1  -8  -5 368.593 79.0121   1
  -1  -8  -5 481.224 134.588   2
  -1  -8  -6 53.8185 39.9467   1
  -1  -8  -6 86.4605 96.0688   2
  -1  -8  -7-17.5276 69.9437   2
  -1  -8  -8 182.394 96.1790   2
  -1  -9   3 15.0982 53.8397   1
   1   9  -3-3.44899 44.8706   4
   1   9  -2 253.596 84.5326   4
  -1  -9   2 185.610 67.4846   1
  -1  -9   1-83.6363 58.1299   1
   1   9  -1 1.44546 44.5533   4
  -1  -9   0 87.5848 45.8423   1
   1   9   0 19.6056 40.7922   4
  -1  -9  -1 91.3426 56.9043   1
   1   9   1 54.8304 54.9801   4
   1   9   2 243.126 81.4320   4
  -1  -9  -2 169.928 70.0742   1
  -1  -9  -3 107.815 52.5131   1
  -1  -9  -3-27.8236 85.3819   2
  -1  -9  -4 216.617 107.088   2
  -1  -9  -5 197.463 97.5469   2
   2  -8  -6-136.344 121.746   2
  -2   8   5 42.6779 59.9739   5
   2  -8  -5 119.870 101.748   2
  -2   8   4 281.763 85.8875   5
   2  -8  -4 210.580 111.345   2
   2  -8  -3 114.249 98.5305   2
   2  -8  -2-21.1230 76.4315   2
  -2   8   2 50.1856 55.6730   4
   2  -8  -1 399.382 128.151   2
  -2   8   1 211.965 94.9131   4
   2  -8   0-16.5390 67.6021   2
  -2   8   0 165.633 77.9413   4
   2  -8   1 421.760 122.631   2
  -2   8  -1 626.840 140.736   4
   2  -8   1 531.633 89.9530   1
   2  -8   2 323.937 78.2702   1
   2  -8   2 250.549 100.659   2
  -2   8  -2 10.0189 52.8228   4
   2  -8   3 121.470 61.8774   1
   2  -8   3 34.9086 65.6453   2
  -2   8  -3 35.1739 82.6688   4
   2  -8   4 184.581 69.5334   1
   2  -8   4 322.493 106.927   2
  -2   8  -4 217.994 90.9137   4
   2  -8   5 8.94987 45.9578   1
   2  -8   5 20.2961 57.1010   2
  -2   8  -5-12.6213 65.5555   4
   2  -8   6 17.5179 57.7182   1
  -2   8  -6 151.606 87.1441   4
   2  -8   7 48.6284 57.4314   1
  -2   8  -7 256.821 103.865   4
   2  -7  -8 285.830 126.834   2
   2  -7  -7 70.3119 75.2950   2
  -2   7   6 186.849 61.4335   5
   2  -7  -6 362.590 116.375   2
  -2   7   5 278.512 76.8481   5
   2  -7  -5 123.871 89.9411   2
  -2   7   4 242.232 72.8223   5
   2  -7  -4 343.778 119.768   2
   2  -7  -3-18.3740 72.7920   2
  -2   7   2 240.022 86.9492   4
   2  -7  -2 407.931 131.852   2
   2  -7  -1 606.226 148.734   2
   2  -7  -1 507.995 63.6506   1
  -2   7   1 508.620 124.169   4
   2  -7   0 1302.54 118.303   1
  -2   7   0 1120.85 170.975   4
   2  -7   0 1592.52 218.658   2
   2  -7   1 256.724 59.2490   1
  -2   7  -1 130.776 67.6021   4
   2  -7   1 278.794 106.269   2
  -2   7  -2 105.019 71.2217   4
   2  -7   2 10.0947 64.9092   2
   2  -7   2-28.4121 41.3411   1
   2  -7   3 23.2642 37.6270   1
   2  -7   3-39.0564 56.1892   2
   2  -7   4 203.124 75.4669   1
   2  -7   4 211.411 87.0144   2
  -2   7  -4 100.525 79.3498   4
   2  -7   5 64.9644 73.4111   2
   2  -7   5 67.7599 49.4361   1
  -2   7  -5 155.766 76.8685   4
   2  -7   6 126.190 71.0447   2
  -2   7  -6 66.0177 65.5495   4
   2  -7   6 176.891 67.4067   1
   2  -7   7 15.7995 54.4106   1
  -2   7  -7-106.100 74.0626   4
   2  -7   8 52.9867 59.3684   3
  -2   7  -8 138.679 87.7382   4
   2  -7   8 138.653 79.3854   1
   2  -7   9 78.5547 55.9343   1
  -2   7  -9 77.5753 72.3129   4
   2  -7   9 38.8104 51.2757   3
   2  -6 -10 93.8948 93.9439   2
   2  -6  -9 305.527 123.365   2
   2  -6  -8 433.346 129.772   2
  -2   6   7 190.889 46.9320   5
   2  -6  -7 118.767 86.2536   2
  -2   6   6 459.867 79.8698   5
   2  -6  -6 700.550 158.773   2
  -2   6   5 112.176 48.0109   5
   2  -6  -5 248.183 97.3722   2
  -2   6   4 526.080 96.7934   5
   2  -6  -4 739.008 148.458   2
   2  -6  -3 1124.00 175.765   2
   2  -6  -2 557.561 46.4095   1
  -2   6   2 739.587 131.448   4
   2  -6  -2 481.215 121.356   2
   2  -6  -1 684.427 69.2416   1
  -2   6   1 571.268 115.361   4
   2  -6  -1 891.483 148.583   2
  -2   6   0 512.073 118.621   4
   2  -6   0 577.538 76.1273   1
   2  -6   0 419.820 105.020   2
   2  -6   1 2272.37 159.057   1
   2  -6   1 2121.09 210.376   2
  -2   6  -1 2243.35 223.437   4
  -2   6  -2 723.399 132.495   4
   2  -6   2 649.558 120.943   2
   2  -6   2 783.888 103.338   1
   2  -6   3 78.2769 50.6500   1
  -2   6  -3 105.698 71.6592   4
   2  -6   3 106.525 70.8478   2
   2  -6   4 392.282 89.5408   1
  -2   6  -4 315.397 87.4941   4
   2  -6   4 396.353 97.8081   2
   2  -6   5 89.1093 50.6752   1
   2  -6   5 145.990 68.3568   2
  -2   6  -5 122.907 63.4775   4
   2  -6   6 294.780 87.3879   1
   2  -6   6 296.080 85.9953   2
  -2   6  -6 316.397 100.169   4
   2  -6   7 47.2509 56.1924   1
   2  -6   7 71.7884 44.2715   3
  -2   6  -7 172.107 88.6526   4
   2  -6   8 111.767 59.9560   3
  -2   6  -8-1.64668 54.3610   4
   2  -6   9 8.83053 49.6896   3
   2  -6   9 155.622 85.1597   1
  -2   6  -9-58.9407 79.4865   4
   2  -6  10 146.841 79.0611   1
   2  -6  10 78.3899 54.8593   3
  -2   6 -10 103.548 74.7779   4
   2  -6  11-49.1452 53.0743   3
   2  -6  11 77.3130 79.0835   1
  -2   6 -11 95.7183 73.9248   4
   2  -5 -11 459.521 134.897   2
   2  -5 -10 187.281 104.464   2
   2  -5  -9 440.745 121.173   2
   2  -5  -8 320.521 105.695   2
  -2   5   7 211.943 42.2709   5
   2  -5  -7 379.908 124.859   2
  -2   5   6 188.078 48.3459   5
   2  -5  -6 185.811 87.6741   2
  -2   5   5 754.785 95.6869   5
   2  -5  -5 748.130 143.269   2
  -2   5   4 1715.89 149.010   5
   2  -5  -4 1538.44 188.993   2
  -2   5   3 462.382 89.2309   5
   2  -5  -3 641.804 125.675   2
   2  -5  -2 485.810 33.9154   1
  -2   5   2 744.657 126.502   4
   2  -5  -2 764.516 144.347   2
  -2   5   1 1430.45 165.801   4
   2  -5  -1 1913.17 194.353   2
   2  -5  -1 1611.11 92.2108   1
   2  -5   0 587.198 114.991   2
   2  -5   0 553.459 67.1892   1
  -2   5   0 465.436 95.4215   4
  -2   5  -1 784.770 118.859   2
   2  -5   1 741.344 123.668   2
  -2   5  -1 629.879 113.794   4
   2  -5   1 726.153 85.1261   1
   2  -5   2 874.577 103.224   1
  -2   5  -2 989.580 140.398   4
  -2   5  -2 1191.04 138.088   2
   2  -5   2 1033.93 132.781   2
  -2   5  -3 3888.26 247.355   2
  -2   5  -3 3812.43 267.685   4
   2  -5   3 3595.54 217.362   1
   2  -5   3 3771.27 242.264   2
  -2   5  -4 151.784 53.1306   2
   2  -5   4 133.911 56.0007   1
   2  -5   4 147.597 62.5964   2
  -2   5  -4 108.463 60.6705   4
   2  -5   5 906.312 126.480   1
  -2   5  -5 941.907 117.514   2
  -2   5  -5 970.898 141.540   4
   2  -5   5 864.699 113.124   2
  -2   5  -6 1346.35 134.990   2
   2  -5   6 1283.92 157.839   1
   2  -5   6 1289.81 132.483   2
  -2   5  -6 1438.23 177.345   4
  -2   5  -7 26.3538 30.8819   2
   2  -5   7 63.8361 54.9875   1
   2  -5   7 29.0270 45.9262   3
  -2   5  -7 0.27427 56.6879   4
  -2   5  -8 71.9702 37.2694   2
   2  -5   8 33.3760 52.7826   1
   2  -5   8 44.7785 42.8064   3
  -2   5  -8 66.2400 64.8159   4
   2  -5   9 48.1884 62.9058   1
   2  -5   9 18.8383 46.2227   3
  -2   5  -9 51.1627 49.3135   4
   2  -5  10 245.036 96.2017   1
  -2   5 -10 274.888 103.670   4
   2  -5  10 313.765 91.8546   3
   2  -5  11-2.47746 57.8927   1
   2  -5  11 75.3738 61.4685   3
  -2   5 -11 33.4679 61.5759   4
   2  -5  12 40.7481 76.8065   1
   2  -5  12 7.62788 52.8668   3
  -2   5 -12 22.3762 50.6078   5
  -2   5 -12 75.5986 56.9082   4
   2  -4 -12 424.605 129.933   2
   2  -4 -11 235.084 96.5702   2
   2  -4 -10 310.638 105.466   2
   2  -4  -9 809.353 148.373   2
   2  -4  -8 471.891 122.818   2
   2  -4  -7 1176.60 166.958   2
  -2   4   6 1470.72 103.101   5
   2  -4  -6 1545.59 184.851   2
  -2   4   5 1042.58 98.4855   5
   2  -4  -5 1070.89 158.702   2
  -2   4   4 541.909 77.4869   5
   2  -4  -4 454.774 105.503   2
   2  -4  -3 41.2584 45.1296   3
  -2   4   3 12.5995 30.5028   2
  -2   4   3 22.7206 34.7315   5
   2  -4  -3 59.7817 37.4308   4
   2  -4  -3 66.2366 54.4537   2
  -2   4   2 1455.64 132.787   5
  -2   4   2 1786.31 168.692   2
   2  -4  -2 1634.87 158.995   4
   2  -4  -2 1398.51 139.286   3
   2  -4  -2 1274.40 148.485   2
  -2   4   2 1524.42 159.321   4
  -2   4   1 217.466 70.3299   4
  -2   4   1 346.973 79.2226   2
   2  -4  -1 203.766 30.7680   1
   2  -4  -1 197.028 66.6543   2
   2  -4  -1 264.735 70.4568   4
  -2   4   1 200.116 58.9502   5
   2  -4   0 2521.38 193.353   2
   2  -4   0 2192.00 113.901   1
  -2   4   0 2387.86 186.372   2
   2  -4   0 2392.06 184.895   4
   2  -4   1 2259.57 179.511   4
   2  -4   1 2666.11 194.717   2
  -2   4  -1 2372.10 179.324   2
   2  -4   1 2461.42 138.883   1
   2  -4   2 1799.44 164.744   4
  -2   4  -2 1647.43 146.944   2
   2  -4   2 1616.37 151.681   2
   2  -4   2 1690.56 131.191   1
  -2   4  -3 381.921 75.3270   2
   2  -4   3 346.162 78.0289   4
   2  -4   3 451.968 85.1852   1
   2  -4   3 457.699 79.0827   2
   2  -4   4 1283.90 123.483   2
   2  -4   4 1441.06 152.589   4
  -2   4  -4 1349.31 152.855   4
  -2   4  -4 1470.80 131.480   2
  -2   4  -5 510.092 76.6316   2
  -2   4  -5 385.973 89.9632   4
   2  -4   5 425.721 72.4009   2
  -2   4  -6 1011.68 139.500   4
  -2   4  -6 1180.26 111.270   2
   2  -4   6 1179.06 107.396   2
   2  -4   6 1055.35 128.685   3
  -2   4  -7 2068.76 209.963   4
  -2   4  -7 1905.88 134.898   2
   2  -4   7 2002.98 180.492   3
   2  -4   8 448.059 88.2354   3
  -2   4  -8 581.458 120.538   4
   2  -4   8 536.514 117.467   1
  -2   4  -8 515.108 66.9171   2
   2  -4   9 432.567 115.207   1
  -2   4  -9 200.558 40.0067   2
   2  -4   9 240.843 77.2528   3
  -2   4  -9 127.985 70.2919   4
   2  -4  10-17.9326 57.3013   1
   2  -4  10-28.8416 47.9764   3
  -2   4 -10-33.0330 53.6957   4
   2  -4  11 34.7509 46.2998   3
  -2   4 -11-43.8314 54.0132   5
  -2   4 -11 78.5078 69.4928   4
   2  -4  11 7.08376 59.6137   1
   2  -4  12-85.1405 66.9971   3
  -2   4 -12 85.5515 60.3609   5
  -2   4 -12 95.6019 69.8652   4
   2  -4  12 168.395 95.4199   1
   2  -4  13-51.3434 81.0975   1
   2  -4  13-79.0480 68.3311   3
  -2   4 -13-24.4132 53.1952   4
  -2   4 -13 96.5547 66.4399   5
   2  -3 -13 522.687 141.451   2
   2  -3 -12 153.653 92.9477   2
   2  -3 -11 179.469 90.6510   2
   2  -3 -10 304.613 101.774   2
  -2   3  10 361.405 53.8583   1
   2  -3  -9 2553.13 249.304   2
  -2   3   9 2128.88 111.743   1
   2  -3  -8 217.825 82.6085   2
  -2   3   8 205.555 31.7476   1
   2  -3  -7 758.873 128.993   2
  -2   3   7 381.512 31.3341   1
  -2   3   7 442.829 31.5679   1
   2  -3  -6 1201.62 159.699   2
   2  -3  -6 1207.79 133.456   3
   2  -3  -5 471.272 103.546   2
   2  -3  -5 456.690 85.6694   3
  -2   3   5 436.451 56.0349   5
  -2   3   5 435.921 89.9051   2
   2  -3  -5 507.740 98.7111   4
   2  -3  -4 1367.55 155.348   2
   2  -3  -4 1320.90 144.924   4
  -2   3   4 1402.89 146.676   2
  -2   3   4 1460.90 107.558   5
   2  -3  -4 1371.06 136.879   3
   2  -3  -3 2180.36 178.621   4
   2  -3  -3 2471.92 199.903   2
  -2   3   3 2252.92 139.793   5
   2  -3  -3 2216.69 165.002   3
   2  -3  -2 637.396 105.019   2
   2  -3  -2 778.975 104.966   4
  -2   3   2 501.932 73.9023   5
   2  -3  -2 621.454 85.0859   3
  -2   3   1 1903.16 143.865   5
   2  -3  -1 1992.12 157.725   4
   2  -3  -1 1916.88 158.863   2
   2  -3  -1 1600.22 70.9128   1
   2  -3   0 5243.45 249.623   2
  -2   3   0 5316.19 241.602   5
   2  -3   0 5441.03 253.790   4
  -2   3   0 5184.95 248.481   2
  -2   3  -1 1920.78 153.700   5
  -2   3  -1 1647.34 132.857   2
   2  -3   1 1780.53 145.890   4
   2  -3   1 1782.56 144.373   2
   2  -3   2 2998.42 192.546   4
   2  -3   2 2948.83 174.151   2
  -2   3  -2 2720.77 164.221   2
  -2   3  -3 212.685 48.5334   2
   2  -3   3 248.716 64.0608   4
   2  -3   3 262.282 61.9917   2
   2  -3   4 675.241 95.1532   4
   2  -3   4 671.304 78.4389   2
  -2   3  -4 641.115 74.8051   2
   2  -3   5 762.029 79.6705   2
   2  -3   5 994.227 119.875   4
  -2   3  -5 853.934 80.8101   2
   2  -3   5 903.696 109.422   3
   2  -3   6 411.200 76.4888   3
  -2   3  -6 379.211 52.3357   2
  -2   3  -6 317.165 81.1874   4
   2  -3   6 440.008 55.5611   2
   2  -3   6 427.417 83.5829   4
  -2   3  -7 502.992 53.7363   2
   2  -3   7 529.951 96.4488   3
  -2   3  -7 539.112 103.806   4
  -2   3  -8 306.853 37.5412   2
  -2   3  -8 374.021 91.1792   5
   2  -3   8 466.636 89.6666   3
  -2   3  -8 460.265 105.194   4
   2  -3   9 548.231 100.787   3
  -2   3  -9 769.467 130.858   4
  -2   3  -9 641.407 115.977   5
   2  -3  10-9.68459 54.0097   3
  -2   3 -10 30.5994 45.2297   4
  -2   3 -10 22.9759 44.4775   5
  -2   3 -11-1.29047 43.8782   5
   2  -3  11 70.4682 58.5408   3
   2  -3  12 128.525 66.6883   3
  -2   3 -12 69.7406 68.5501   4
  -2   3 -12 69.5333 55.3445   5
   2  -3  13 121.173 85.3807   1
  -2   3 -13 173.027 74.8799   5
   2  -3  13 42.5052 65.8203   3
  -2   3 -13 162.128 83.4961   4
   2  -3  14 37.4784 64.4028   1
  -2   3 -14 87.1554 62.5998   5
   2  -3  14-81.1229 59.7137   3
  -2   3 -14 95.8459 71.0718   4
   2  -2 -13 161.938 77.1909   2
   2  -2 -12 110.093 75.7266   2
   2  -2 -11 132.474 73.3492   2
  -2   2  11 36.3299 26.4534   1
   2  -2 -10 602.807 123.298   2
  -2   2  10 596.677 82.9754   1
   2  -2  -9 383.511 99.2707   2
   2  -2  -9 263.392 74.2788   3
  -2   2   9 372.278 64.0860   1
   2  -2  -8 3722.98 264.843   2
  -2   2   8 3435.18 164.578   1
   2  -2  -8 3501.81 222.868   3
   2  -2  -7 281.376 66.4434   3
   2  -2  -7 435.035 100.988   2
  -2   2   7 293.110 46.1901   1
  -2   2   6 753.385 113.118   2
   2  -2  -6 771.671 120.978   2
  -2   2   6 766.929 63.2427   1
   2  -2  -6 801.736 102.060   3
   2  -2  -5 3946.60 243.173   2
  -2   2   5 3540.57 224.504   2
  -2   2   5 3268.02 110.075   1
   2  -2  -5 3494.30 203.081   3
   2  -2  -4 4271.04 242.665   4
   2  -2  -4 3764.82 235.121   2
  -2   2   4 3446.07 95.3925   1
   2  -2  -4 3795.11 196.923   3
   2  -2  -3 2953.12 195.943   4
   2  -2  -3 2656.88 74.8558   1
  -2   2   3 2777.94 141.656   5
   2  -2  -3 2756.70 194.842   2
   2  -2  -3 3108.83 171.048   3
  -2   2   2 11631.4 299.681   5
   2  -2  -2 11265.0 351.841   4
   2  -2  -2 11274.0 367.611   2
  -2   2   1 8174.02 262.996   5
   2  -2  -1 7852.13 284.884   4
   2  -2  -1 7927.47 288.560   2
   2  -2  -1 7474.49 157.524   1
  -2   2   0 1011.66 99.0875   5
   2  -2   0 999.053 102.117   4
  -2   2   0 1080.28 102.713   2
   2  -2   0 1029.57 105.506   2
   2  -2   0 927.762 66.0523   1
   2  -2   1 4845.59 211.434   4
   2  -2   1 4992.81 204.450   2
  -2   2  -1 5047.04 200.515   2
   2  -2   2 1613.77 110.612   2
  -2   2  -2 1556.18 110.776   2
   2  -2   2 1445.73 119.930   4
   2  -2   3 905.986 97.6290   4
   2  -2   3 936.293 76.5686   2
  -2   2  -3 866.632 76.0657   2
   2  -2   4 1400.25 125.187   4
   2  -2   4 1381.91 87.6633   2
  -2   2  -4 1391.88 126.065   4
  -2   2  -4 1195.74 80.5693   2
   2  -2   4 1420.61 125.446   3
   2  -2   5 704.049 56.3514   2
  -2   2  -5 775.822 109.681   5
  -2   2  -5 667.582 53.9668   2
   2  -2   5 619.310 89.4982   4
  -2   2  -5 764.561 104.678   4
   2  -2   5 768.441 97.5418   3
  -2   2  -6 2664.17 196.471   5
   2  -2   6 2545.16 184.246   4
  -2   2  -6 2664.68 193.753   4
  -2   2  -6 2227.25 80.8399   2
   2  -2   6 2277.16 170.935   3
  -2   2  -7 1180.40 131.926   5
   2  -2   7 1195.95 134.511   4
   2  -2   7 1215.43 132.940   3
  -2   2  -7 1163.41 134.562   4
   2  -2   8 436.970 86.2496   3
  -2   2  -8 488.071 91.1808   5
   2  -2   8 437.915 90.1596   4
  -2   2  -8 372.483 86.3725   4
   2  -2   9 566.830 97.1178   3
  -2   2  -9 679.049 111.008   5
  -2   2  -9 670.201 116.017   4
   2  -2  10 339.384 86.4930   3
  -2   2 -10 273.419 86.9748   4
  -2   2 -10 340.522 82.1446   5
   2  -2  11 142.952 68.4808   3
  -2   2 -11 22.4046 52.2132   4
  -2   2 -11 140.712 60.3591   5
   2  -2  12 332.728 91.7862   3
  -2   2 -12 373.677 89.6931   5
  -2   2 -12 439.869 111.802   4
   2  -2  13 310.495 94.1544   3
  -2   2 -13 322.557 86.7382   5
  -2   2 -13 231.862 100.186   4
   2  -2  14 42.5143 55.1456   3
  -2   2 -14 108.037 83.3341   4
  -2   2 -14 144.037 72.3870   5
   2  -2  15 57.8987 76.5023   3
  -2   2 -15 41.0688 54.8962   4
   2  -2  15 141.513 97.3963   1
   2  -1 -13 77.3947 54.7579   2
  -2   1  13 12.1400 35.5610   1
  -2   1  12 30.6098 42.8803   1
   2  -1 -12 178.449 83.3806   2
   2  -1 -11 56.4806 50.9727   2
  -2   1  11-4.84608 38.4598   1
   2  -1 -10 271.052 84.6979   2
   2  -1 -10 207.764 60.5976   3
  -2   1  10 374.987 77.2485   1
  -2   1   9 336.178 71.0631   1
   2  -1  -9 322.141 82.5572   2
   2  -1  -9 248.379 65.2650   3
   2  -1  -9 278.423 33.0383   5
   2  -1  -8-1.01890 35.3502   3
   2  -1  -8-39.4909 54.7247   2
   2  -1  -8 27.5267 16.2290   5
  -2   1   8-5.95519 31.2367   1
   2  -1  -7 208.541 51.1127   3
   2  -1  -7 271.220 70.5748   2
   2  -1  -7 221.772 35.7647   5
  -2   1   7 246.096 52.3895   1
   2  -1  -6 4268.25 154.175   5
  -2   1   6 4231.20 180.572   1
   2  -1  -6 4445.28 254.481   2
   2  -1  -6 4176.14 199.699   3
   2  -1  -5 1488.26 94.3826   5
   2  -1  -5 1285.62 136.999   2
  -2   1   5 1519.73 99.4881   1
   2  -1  -5 1595.85 117.900   3
   2  -1  -4 6460.05 185.930   1
   2  -1  -4 6970.48 207.319   5
  -2   1   4 6266.98 186.757   1
   2  -1  -4 6824.63 295.775   2
   2  -1  -4 6760.33 228.255   3
   2  -1  -3 22224.5 378.809   5
   2  -1  -3 21148.6 312.853   1
   2  -1  -3 21737.8 493.473   2
  -2   1   3 21118.9 316.331   1
   2  -1  -3 20072.7 376.147   3
   2  -1  -2 5664.61 236.746   2
   2  -1  -2 6383.54 210.953   5
   2  -1  -2 6007.57 234.995   4
   2  -1  -2 6056.49 162.165   1
  -2   1   2 5974.02 160.402   1
   2  -1  -1 692.316 88.1339   2
  -2   1   1 774.155 80.8284   5
   2  -1  -1 824.023 82.0740   5
   2  -1  -1 759.286 81.7099   4
   2  -1  -1 724.571 58.7873   1
  -2   1   1 772.832 60.0718   1
  -2   1   0 4571.33 191.368   4
   2  -1   0 4608.92 188.882   5
   2  -1   0 4521.33 187.634   2
  -2   1   0 4901.40 195.082   5
   2  -1   0 4387.93 179.047   4
  -2   1   0 4282.73 181.890   2
   2  -1   0 4178.44 144.135   1
  -2   1  -1 4872.83 187.679   4
   2  -1   1 4553.82 194.161   5
   2  -1   1 4334.46 171.297   4
   2  -1   1 4578.56 174.862   2
  -2   1  -1 4302.77 166.417   2
   2  -1   1 4437.27 162.702   1
  -2   1  -2 238.777 43.6228   2
   2  -1   2 319.844 53.1790   2
   2  -1   2 327.646 55.5312   4
  -2   1  -2 263.736 52.1083   4
   2  -1   2 287.896 55.9489   5
   2  -1   3 13898.3 254.124   2
   2  -1   3 13949.3 321.964   4
  -2   1  -3 14417.7 331.399   4
   2  -1   3 14803.9 370.189   5
   2  -1   3 14430.2 348.994   3
   2  -1   4 3258.30 163.941   4
  -2   1  -4 3238.70 169.156   4
   2  -1   4 3184.05 104.841   2
   2  -1   4 3399.09 181.108   3
  -2   1  -5 2697.86 169.779   5
   2  -1   5 2981.24 170.087   4
  -2   1  -5 2663.95 161.673   4
   2  -1   5 2824.47 173.609   3
  -2   1  -6 1681.44 142.926   5
  -2   1  -6 1813.57 142.373   4
   2  -1   6 1640.17 138.682   4
   2  -1   6 1632.28 142.126   3
  -2   1  -7 947.429 110.366   5
   2  -1   7 796.331 104.304   3
  -2   1  -7 868.220 108.210   4
  -2   1  -7 949.149 108.780   3
  -2   1  -8 1592.16 145.426   5
  -2   1  -8 1510.84 150.471   4
   2  -1   8 1623.94 157.394   3
  -2   1  -8 1560.39 146.786   3
  -2   1  -9 679.624 112.683   4
   2  -1   9 739.899 112.069   3
  -2   1  -9 841.952 110.218   5
  -2   1  -9 792.275 108.247   3
   2  -1  10 384.020 88.4929   3
  -2   1 -10 397.093 93.9577   4
  -2   1 -10 410.604 81.5699   5
  -2   1 -11 1209.46 161.325   4
  -2   1 -11 1155.54 132.872   5
   2  -1  11 1489.14 171.288   3
  -2   1 -12 30.9027 30.9000   5
   2  -1  12-57.2849 73.2736   3
  -2   1 -12-1.09941 52.1923   4
  -2   1 -13 124.401 54.4580   5
   2  -1  13 164.542 77.5881   3
  -2   1 -13 164.389 77.8612   4
   2  -1  14 117.929 71.4454   3
  -2   1 -14 90.4002 56.4501   5
  -2   1 -14 0.67416 54.1688   4
   2  -1  15 55.3003 65.2670   3
  -2   1 -15 184.486 96.6049   4
   2   0 -13 17.7095 64.2549   2
  -2   0  13-17.2410 67.3736   1
   2   0 -12 364.579 101.660   2
  -2   0  12 271.822 89.0626   1
  -2   0  12 223.797 57.8316   3
   2   0 -11 228.355 80.5309   2
  -2   0  11 321.188 85.7994   1
  -2   0  11 156.830 47.2049   3
   2   0 -10 171.071 68.6132   2
   2   0 -10 121.988 44.1417   3
  -2   0  10 112.179 59.8259   1
  -2   0  10 180.496 49.2092   3
   2   0  -9 193.288 65.6707   2
   2   0  -9 200.956 48.1337   3
  -2   0   9 143.350 51.1384   1
  -2   0   9 145.591 42.1230   3
   2   0  -8 307.073 55.5908   3
   2   0  -8 220.252 66.9511   2
  -2   0   8 257.348 61.8261   1
   2   0  -7 439.604 63.8703   3
   2   0  -7 366.670 77.8052   2
  -2   0   7 538.613 84.3551   1
  -2   0   6 3634.15 193.332   1
   2   0  -6 3846.62 226.665   2
   2   0  -6 3417.87 151.476   3
   2   0  -5 1981.49 131.781   1
  -2   0   5 1890.89 132.771   1
   2   0  -5 2033.58 159.146   2
   2   0  -5 1863.12 107.117   3
   2   0  -4 7598.38 239.962   1
  -2   0   4 7704.15 247.209   1
   2   0  -4 7604.71 288.801   2
   2   0  -4 7041.56 189.596   3
   2   0  -3 2804.29 139.478   1
   2   0  -3 2618.58 170.179   2
  -2   0   3 2998.69 145.461   1
   2   0  -3 2546.44 105.064   3
   2   0  -2 8019.05 242.518   5
   2   0  -2 7404.35 213.707   1
   2   0  -2 7817.61 266.788   2
  -2   0   2 7116.00 214.370   1
   2   0  -1 6524.23 220.039   5
   2   0  -1 6084.07 196.839   4
   2   0  -1 6086.01 223.221   2
   2   0  -1 6150.72 190.665   1
  -2   0   1 5977.95 191.946   1
   2   0   0 964.921 85.6112   5
   2   0   0 981.930 73.5758   4
   2   0   0 1032.06 79.3633   1
  -2   0   0 931.828 80.5349   1
   2   0   1 5121.81 193.193   5
   2   0   1 4881.55 174.279   1
   2   0   1 5048.12 153.660   4
  -2   0  -1 5216.02 157.474   4
  -2   0  -1 4772.94 186.659   1
   2   0   1 5130.98 172.142   3
   2   0   2 313.154 52.4235   1
   2   0   2 326.603 55.0187   3
   2   0   2 343.338 42.8723   4
   2   0   2 262.018 56.1970   5
  -2   0  -2 334.193 46.6752   4
   2   0   3 2506.94 113.813   4
  -2   0  -3 2837.92 126.256   4
   2   0   3 2735.71 151.143   5
   2   0   3 2781.30 154.244   3
   2   0   3 2528.14 148.477   1
   2   0   4 6837.05 240.849   5
  -2   0  -4 6423.92 234.696   5
   2   0   4 6477.49 201.473   4
  -2   0  -4 6741.36 204.567   4
   2   0   4 6734.38 245.645   3
   2   0   5 2568.87 154.483   5
  -2   0  -5 2479.78 150.058   5
   2   0   5 2168.84 68.2725   2
   2   0   5 2487.25 139.717   4
  -2   0  -5 2450.40 136.103   4
   2   0   5 2571.30 164.289   3
   2   0   6 3321.59 179.879   5
  -2   0  -6 3477.61 182.668   5
  -2   0  -6 3123.17 171.213   4
   2   0   6 3401.67 200.638   3
  -2   0  -7 1109.01 109.927   5
  -2   0  -7 1233.62 117.465   4
   2   0   7 1202.83 128.238   3
  -2   0  -7 1216.01 124.936   3
  -2   0  -8 3184.70 187.782   5
  -2   0  -8 2949.38 197.583   4
  -2   0  -8 3176.84 210.320   3
   2   0   8 3155.63 214.619   3
   2   0   9 671.158 113.601   3
  -2   0  -9 530.511 94.1355   3
  -2   0  -9 584.226 100.421   4
  -2   0  -9 564.322 80.4030   5
  -2   0 -10 581.112 83.8719   5
   2   0  10 494.598 95.1345   3
  -2   0 -10 503.129 100.876   4
   2   0  11 186.311 76.4485   3
  -2   0 -11 337.688 67.8334   5
  -2   0 -11 268.143 75.1871   4
   2   0  12 388.692 101.048   3
  -2   0 -12 436.538 80.9690   5
  -2   0 -12 291.178 94.6968   4
   2   0  13 364.874 98.9760   3
  -2   0 -13 406.935 104.018   4
  -2   0 -13 444.505 77.3939   5
   2   0  14 4.93717 61.7183   3
  -2   0 -14 91.2044 58.7856   4
   2   0  15 162.380 83.4621   3
  -2   0 -15 99.8839 69.4089   4
   2   1 -13 27.3479 51.0092   2
  -2  -1  13-40.6830 63.2954   1
  -2  -1  12 315.425 94.7127   1
   2   1 -12 275.454 87.2737   2
   2   1 -11-41.7602 46.3524   2
  -2  -1  11-15.7475 62.5760   1
  -2  -1  11-23.8653 30.3311   3
   2   1 -10 300.895 82.7168   2
   2   1 -10 260.554 48.9828   3
  -2  -1  10 317.546 86.8568   1
  -2  -1  10 320.882 52.1477   3
  -2  -1   9 1114.51 142.630   1
   2   1  -9 1134.90 140.713   2
   2   1  -9 963.550 81.7204   3
   2   1  -8 809.144 119.103   2
   2   1  -8 670.194 63.0825   3
  -2  -1   8 713.732 109.538   1
   2   1  -7 738.858 105.798   2
  -2  -1   7 605.895 97.6437   1
   2   1  -7 645.320 56.6413   3
   2   1  -6 1606.00 141.469   1
  -2  -1   6 1551.84 142.109   1
   2   1  -6 1590.07 147.379   2
   2   1  -6 1511.41 76.3213   3
  -2  -1   5 3021.39 185.489   1
   2   1  -5 3016.35 183.920   1
   2   1  -5 2764.05 88.4101   3
   2   1  -4 5552.02 234.676   1
  -2  -1   4 5653.54 238.177   1
   2   1  -4 4779.56 102.092   3
   2   1  -3 1553.69 119.708   1
  -2  -1   3 1603.44 125.919   1
   2   1  -3 1293.18 49.0046   3
  -2  -1   2 4218.61 186.960   1
   2   1  -2 3855.72 182.541   1
   2   1  -2 3602.71 91.2375   3
   2   1  -1 11465.5 299.198   1
  -2  -1   1 11634.0 298.566   1
   2   1  -1 11101.6 186.226   3
   2   1   0 2910.53 150.548   1
   2   1   0 2547.93 105.216   3
  -2  -1   0 2536.48 102.161   3
   2   1   1 5713.14 117.057   4
   2   1   1 5958.68 213.057   1
   2   1   1 5905.47 181.646   3
  -2  -1  -1 5469.23 173.130   3
   2   1   2 5013.74 98.5167   4
  -2  -1  -2 4545.15 97.1067   4
   2   1   2 5495.76 209.537   5
   2   1   2 4915.71 196.526   1
   2   1   2 4799.63 182.990   3
  -2  -1  -2 4994.10 179.692   3
   2   1   3 832.065 88.5046   5
  -2  -1  -3 881.546 52.2630   4
   2   1   3 779.539 87.2489   1
   2   1   3 1039.11 95.5101   3
   2   1   4 4713.22 200.713   5
   2   1   4 4756.29 155.141   2
  -2  -1  -4 5072.26 149.923   4
   2   1   4 5130.65 219.213   3
   2   1   4 4685.84 212.339   1
   2   1   5 19322.3 407.524   5
   2   1   5 18644.8 302.366   2
  -2  -1  -5 19175.2 341.222   4
   2   1   5 20273.1 465.796   3
   2   1   5 21032.1 462.769   1
   2   1   6 9384.73 323.227   1
   2   1   6 8759.64 275.998   5
   2   1   6 8465.90 202.042   2
  -2  -1  -6 8733.29 260.639   4
   2   1   6 8489.59 323.716   3
   2   1   7 314.660 42.0269   2
   2   1   7 298.801 68.4533   1
   2   1   7 400.319 85.0179   3
  -2  -1  -7 379.645 68.0305   4
   2   1   7 328.278 59.6872   5
   2   1   8 3411.22 180.747   5
  -2  -1  -8 3677.77 205.673   4
   2   1   8 2961.13 116.957   2
   2   1   8 3551.59 232.061   3
  -2  -1  -8 3275.20 218.205   3
  -2  -1  -9 468.500 88.5822   4
   2   1   9 653.723 112.773   3
   2   1   9 408.657 43.9511   2
   2   1  10 98.5483 54.9301   3
   2   1  10 138.322 26.6466   2
  -2  -1 -10 161.411 65.8661   4
   2   1  11 46.2050 62.0194   3
  -2  -1 -11 35.4829 45.3016   4
   2   1  12 316.731 101.897   3
  -2  -1 -12 536.156 111.301   4
   2   1  13 408.767 109.866   3
  -2  -1 -13 364.925 96.7183   4
   2   1  14 317.942 101.506   3
  -2  -1 -14 239.093 87.3999   4
   2   1  15 334.864 111.897   3
  -2  -1 -15 372.596 102.565   4
   2   2 -13 235.094 89.1120   2
   2   2 -13 412.401 128.614   4
  -2  -2  13 147.322 73.2213   1
   2   2 -12 41.4732 53.9429   2
   2   2 -12 21.9969 61.6152   4
  -2  -2  12-30.6825 71.0982   1
  -2  -2  11 318.170 102.152   1
   2   2 -11 368.134 109.788   4
   2   2 -11 367.319 95.6360   2
   2   2 -10 432.961 91.1195   2
   2   2 -10 562.677 126.893   4
  -2  -2  10 299.243 91.4873   1
   2   2  -9 183.495 65.7982   2
  -2  -2   9 178.595 64.3576   1
  -2  -2   8 518.079 99.8446   1
  -2  -2   7 2202.38 194.788   1
   2   2  -6 583.087 99.5673   1
  -2  -2   6 625.842 99.9915   1
  -2  -2   5 272.062 68.1602   1
   2   2  -5 372.223 77.6057   1
  -2  -2   4 2692.06 187.353   1
   2   2  -4 2628.87 180.435   1
   2   2  -3 4069.98 215.197   1
   2   2  -2 4255.92 209.801   1
   2   2  -1 754.408 90.6455   1
   2   2  -1 626.840 44.1600   3
  -2  -2   1 706.207 47.8285   3
   2   2   0 1466.27 69.0944   4
   2   2   0 1409.03 118.518   1
   2   2   0 1286.16 78.3305   3
  -2  -2   0 1405.92 81.9220   3
   2   2   1 7460.59 256.641   1
   2   2   1 7017.74 206.194   3
  -2  -2  -1 6907.77 201.738   3
   2   2   2 2472.17 141.578   3
   2   2   2 2855.80 162.139   1
  -2  -2  -2 2735.70 142.560   3
   2   2   3 5944.03 214.625   2
   2   2   3 5939.16 241.603   1
   2   2   3 5833.79 231.449   3
  -2  -2  -3 5696.46 226.900   3
   2   2   4 13095.5 320.426   2
  -2  -2  -4 12426.7 201.012   4
   2   2   4 12592.1 359.152   1
   2   2   4 12327.5 369.588   3
  -2  -2  -4 12604.1 361.886   3
   2   2   5 5341.07 203.989   2
   2   2   5 5441.27 223.533   5
   2   2   5 5145.41 251.748   3
   2   2   5 5406.93 242.913   1
  -2  -2  -5 5432.86 166.112   4
   2   2   6 2980.22 163.279   5
   2   2   6 3310.75 164.710   2
   2   2   6 3123.99 209.187   3
   2   2   6 3172.09 196.154   1
   2   2   7 4564.77 202.170   5
  -2  -2  -7 4448.72 184.524   2
   2   2   7 4524.23 191.283   2
   2   2   7 5083.50 277.356   3
   2   2   7 5051.37 253.400   1
   2   2   8 1091.55 137.292   3
   2   2   8 1064.39 100.619   5
   2   2   8 1034.89 94.9168   2
  -2  -2  -8 973.680 89.0479   2
  -2  -2  -8 993.612 128.245   3
   2   2   8 1180.92 129.518   1
   2   2   9 346.161 56.4538   2
   2   2   9 421.336 96.9783   3
   2   2   9 338.474 58.4933   5
   2   2   9 395.791 82.3445   1
  -2  -2  -9 273.987 53.6309   2
  -2  -2 -10 3871.93 243.860   4
   2   2  10 3821.24 179.013   2
  -2  -2 -10 4000.33 180.293   2
   2   2  10 4068.64 285.126   3
   2   2  11 1.81681 54.3630   3
   2   2  11 82.9737 34.4388   2
  -2  -2 -11 69.5145 39.6519   2
  -2  -2 -11 104.149 57.3973   4
   2   2  12 1184.99 170.776   3
  -2  -2 -12 1114.97 97.6604   2
  -2  -2 -12 1338.61 163.860   4
   2   2  13 343.191 102.628   3
  -2  -2 -13 139.933 66.7604   4
  -2  -2 -14 307.758 98.6068   4
   2   2  14 363.756 124.838   3
   2   2  15-45.0907 65.4454   3
  -2  -2 -15 22.7269 52.5507   4
  -2  -3  12 60.5313 55.1509   1
   2   3 -12 40.3546 47.1825   2
   2   3 -12 97.2311 71.2489   4
   2   3 -11 155.095 69.0326   2
  -2  -3  11 169.653 93.4548   1
   2   3 -11 209.669 99.7185   4
  -2  -3  10 392.738 104.433   1
   2   3 -10 311.391 81.7807   2
   2   3 -10 284.169 97.5019   4
   2   3  -9 98.0127 61.2821   4
  -2  -3   9 127.588 67.7747   1
   2   3  -8 349.025 101.673   4
  -2  -3   8 323.662 94.0785   1
   2   3  -7 564.597 111.946   4
  -2  -3   7 838.918 130.649   1
   2   3  -6 611.210 106.221   4
  -2  -3   6 648.360 113.930   1
   2   3  -5 2342.75 182.025   4
   2   3  -5 2185.07 187.823   1
  -2  -3   5 2162.21 191.006   1
   2   3  -4 70.0837 47.6399   1
   2   3  -4 193.690 59.1891   4
  -2  -3   4 78.8449 55.7427   1
   2   3  -3 780.419 107.536   1
   2   3  -3 706.584 85.9504   4
   2   3  -2 1474.67 109.836   4
   2   3  -2 1593.03 144.481   1
  -2  -3   2 1400.33 65.0145   3
   2   3  -1 1091.35 80.4015   4
   2   3  -1 1190.90 120.421   1
   2   3  -1 1100.94 73.0546   3
  -2  -3   1 1156.86 73.6643   3
   2   3   0 4557.27 227.784   1
  -2  -3   0 4050.70 158.057   3
   2   3   0 4150.00 130.101   4
   2   3   0 4119.57 156.381   3
   2   3   1 2999.63 90.6400   4
   2   3   1 3408.64 193.990   1
   2   3   1 3003.75 152.992   3
  -2  -3  -1 3084.54 153.724   3
  -2  -3  -2 6589.85 239.577   3
   2   3   2 6709.63 263.663   2
   2   3   2 6725.60 269.774   1
  -2  -3  -2 6762.65 268.564   1
   2   3   2 6545.28 244.587   3
   2   3   3 4146.05 210.846   2
  -2  -3  -3 3692.60 87.7723   4
   2   3   3 4582.83 221.045   1
   2   3   3 4160.56 208.551   3
  -2  -3  -3 4155.58 216.805   1
  -2  -3  -3 4214.75 208.422   3
   2   3   4 326.208 75.3217   3
  -2  -3  -4 217.727 58.9561   3
  -2  -3  -4 255.013 61.3130   1
   2   3   4 244.437 57.8889   1
   2   3   4 226.621 51.0563   2
  -2  -3  -4 237.733 31.2576   4
  -2  -3  -5 1696.41 144.969   1
   2   3   5 1644.21 139.895   2
  -2  -3  -5 1508.08 89.2175   4
   2   3   5 1669.98 140.558   1
   2   3   5 1885.95 169.815   3
  -2  -3  -5 1773.08 152.725   3
   2   3   6 1985.79 154.793   2
   2   3   6 2001.76 158.313   1
   2   3   6 1966.44 181.349   3
  -2  -3  -6 1993.73 149.184   2
  -2  -3  -6 1856.67 167.415   3
   2   3   7 740.078 123.123   3
   2   3   7 877.196 95.5400   5
   2   3   7 1015.38 109.823   2
  -2  -3  -7 878.720 103.595   2
   2   3   7 1065.66 120.955   1
  -2  -3  -7 870.996 119.359   3
   2   3   8 832.426 129.643   3
   2   3   8 732.996 84.7405   5
   2   3   8 860.443 102.572   2
   2   3   8 1086.72 125.487   1
  -2  -3  -8 982.049 107.023   2
   2   3   9 1219.26 159.967   3
   2   3   9 1012.19 98.9933   5
  -2  -3  -9 998.705 110.466   2
   2   3   9 1127.24 120.222   2
   2   3   9 1013.59 130.930   1
   2   3  10 450.241 77.6490   2
   2   3  10 694.129 127.417   3
   2   3  10 504.588 69.6864   5
  -2  -3 -10 505.893 82.9325   2
  -2  -3 -11 2508.25 176.221   2
   2   3  11 2989.86 193.151   2
   2   3  11 2910.23 259.836   3
   2   3  12 687.309 136.999   3
  -2  -3 -12 508.276 83.9145   2
   2   3  13 119.742 89.1183   3
  -2  -3 -13 205.908 78.8879   4
   2   3  14 56.7337 68.7300   3
  -2  -3 -14 37.5732 49.9649   4
  -2  -4  12 83.3818 84.7624   1
   2   4 -12 84.2132 63.9273   2
   2   4 -12 113.078 89.1371   4
   2   4 -11 131.384 82.1998   4
  -2  -4  11 118.230 89.1613   1
  -2  -4  10-61.6459 69.5538   1
   2   4 -10-0.31713 66.8438   4
   2   4  -9 156.894 75.0634   4
  -2  -4   9 72.8100 65.8889   1
   2   4  -8 297.469 89.9013   4
  -2  -4   8 418.957 111.976   1
   2   4  -7 201.589 70.9264   4
  -2  -4   7 171.055 74.7796   1
   2   4  -6 1233.31 148.380   4
  -2  -4   6 1489.18 174.973   1
   2   4  -5 2285.49 184.892   4
  -2  -4   5 2975.15 233.099   1
  -2  -4   4 56.0169 11.4751   3
  -2  -4   4 51.1945 11.5712   3
   2   4  -4 55.9750 51.8598   4
  -2  -4   4 76.8558 56.6423   1
   2   4  -3 939.139 127.114   2
   2   4  -3 936.192 102.340   4
   2   4  -3 956.480 126.871   1
  -2  -4   3 827.944 58.7471   3
  -2  -4   3 867.978 129.060   1
   2   4  -2 2172.84 184.451   1
   2   4  -2 2149.82 178.655   2
  -2  -4   2 2579.74 200.175   1
   2   4  -2 2309.95 145.558   4
  -2  -4   2 2074.38 107.446   3
   2   4  -1 2504.87 137.394   4
   2   4  -1 2561.15 191.062   1
  -2  -4   1 2365.27 189.011   1
  -2  -4   1 2269.92 126.348   3
   2   4   0 982.863 77.0798   4
   2   4   0 1239.69 130.640   1
  -2  -4   0 989.123 120.902   1
   2   4   0 971.248 90.1846   3
  -2  -4   0 1013.49 92.2531   3
  -2  -4  -1 2192.81 102.701   4
   2   4   1 2470.53 110.893   4
   2   4   1 2649.40 187.115   1
  -2  -4  -1 2504.42 180.196   1
   2   4   1 2440.17 150.593   3
  -2  -4  -1 2413.34 153.133   3
   2   4   2 2655.65 191.859   2
  -2  -4  -2 2266.29 96.8259   4
   2   4   2 2375.75 102.575   4
   2   4   2 2402.60 180.134   1
  -2  -4  -2 2396.89 173.289   1
   2   4   2 2342.10 159.836   3
  -2  -4  -2 2297.10 158.945   3
   2   4   3 585.366 89.4323   3
   2   4   3 416.090 75.9954   1
  -2  -4  -3 465.508 77.3329   3
  -2  -4  -3 563.642 87.5005   1
  -2  -4  -3 477.061 45.7056   4
   2   4   3 486.198 84.4820   2
  -2  -4  -4 1864.36 95.0211   4
   2   4   4 2056.41 170.792   2
   2   4   4 1807.74 156.010   1
   2   4   4 1762.34 157.968   3
  -2  -4  -4 2125.50 170.040   3
  -2  -4  -4 2055.60 160.590   1
   2   4   5 62.6098 60.4127   3
  -2  -4  -5 118.280 49.3653   3
  -2  -4  -5 114.569 50.7704   2
   2   4   5 86.1321 42.3434   1
  -2  -4  -5 53.7580 39.6365   1
  -2  -4  -5 62.4462 25.4172   4
   2   4   5 41.4547 40.9723   2
  -2  -4  -6 127.990 52.3765   1
   2   4   6 150.035 67.9206   3
   2   4   6 190.807 55.7706   1
  -2  -4  -6 149.414 61.4681   2
  -2  -4  -6 171.294 41.8262   4
   2   4   6 247.061 74.6874   2
   2   4   7 684.283 133.664   3
  -2  -4  -7 622.556 78.5590   4
  -2  -4  -7 695.784 105.338   2
   2   4   7 790.646 110.072   1
   2   4   7 579.626 100.561   2
   2   4   8 1110.17 159.502   3
   2   4   8 1078.84 111.347   5
  -2  -4  -8 1180.61 135.143   2
   2   4   8 1051.98 129.624   2
   2   4   8 1044.13 124.628   1
  -2  -4  -9 1469.19 150.540   2
   2   4   9 1222.96 139.754   2
   2   4   9 1408.55 119.481   5
   2   4   9 1637.70 161.061   1
   2   4   9 1465.31 182.651   3
   2   4  10 1469.90 189.416   3
  -2  -4 -10 1177.98 132.851   2
   2   4  10 1247.11 142.056   2
   2   4  10 1356.53 113.060   5
   2   4  11 250.755 105.682   3
  -2  -4 -11 194.650 66.1036   2
   2   4  12 151.185 85.8180   3
  -2  -4 -12 44.0356 47.3278   2
   2   4  13 452.582 127.906   3
  -2  -4 -13 362.171 84.1299   2
   2   4  14 349.645 125.593   3
   2   5 -11-7.67565 59.8910   4
  -2  -5  11-107.871 82.1787   1
   2   5 -10 89.4594 69.4536   4
  -2  -5  10 33.9747 58.6655   1
   2   5  -9 61.2004 57.2811   4
  -2  -5   9 356.782 114.330   1
   2   5  -8 125.372 62.2066   4
  -2  -5   8 131.655 81.3551   1
   2   5  -7 16.6667 51.9779   4
  -2  -5   7 123.439 67.1459   1
   2   5  -6 48.6053 54.9073   4
  -2  -5   6 13.4645 47.7173   1
  -2  -5   5 223.918 30.0166   3
   2   5  -5 299.278 73.7515   4
  -2  -5   5 307.515 90.0400   1
  -2  -5   5 274.872 31.0912   3
   2   5  -4 2726.40 197.401   4
  -2  -5   4 3406.43 262.441   1
  -2  -5   4 2472.98 114.277   3
   2   5  -3 1414.68 134.387   4
  -2  -5   3 1393.32 162.906   1
  -2  -5   3 1386.04 97.2549   3
  -2  -5   2 142.848 63.2963   1
  -2  -5   2 235.958 48.3872   3
   2   5  -2 214.955 56.5601   4
  -2  -5   1 3007.74 222.272   1
  -2  -5   1 2682.96 161.127   4
   2   5  -1 2787.16 162.349   4
  -2  -5   1 2813.00 162.984   3
  -2  -5   0 2801.38 154.494   4
   2   5   0 2982.52 158.680   4
   2   5   0 2978.38 217.502   1
  -2  -5   0 3137.79 222.710   1
  -2  -5   0 3018.00 178.311   3
   2   5   1 86.2271 43.3958   3
  -2  -5  -1 49.6541 27.0802   3
   2   5   1 77.0836 51.3870   1
  -2  -5  -1 42.4187 44.0415   1
  -2  -5  -1 51.9123 26.4443   4
   2   5   1 105.768 36.7701   4
   2   5   2 2.92220 36.5246   3
  -2  -5  -2-28.5277 35.9826   3
  -2  -5  -2 51.3440 29.0844   4
   2   5   2 36.7971 42.1949   1
  -2  -5  -2 27.3565 39.0459   1
   2   5   2 32.8266 25.6465   4
   2   5   3 902.771 115.114   3
  -2  -5  -3 1010.26 82.0019   4
   2   5   3 1105.06 129.067   1
  -2  -5  -3 1055.06 127.086   1
  -2  -5  -3 1308.75 140.454   3
   2   5   4 300.774 71.5109   1
   2   5   4 244.286 73.7583   3
  -2  -5  -4 351.827 81.1198   3
  -2  -5  -4 333.718 72.0099   1
  -2  -5  -4 328.068 50.9712   4
   2   5   5 746.045 121.619   3
   2   5   5 778.061 108.764   1
  -2  -5  -5 799.714 112.946   1
  -2  -5  -5 772.165 77.4233   4
  -2  -5  -5 891.344 131.638   2
  -2  -5  -6 1477.74 164.658   2
  -2  -5  -6 1330.86 109.464   4
   2   5   6 1346.20 142.347   1
   2   5   6 1363.07 167.921   3
  -2  -5  -6 1230.62 134.969   1
   2   5   7 1145.48 159.544   3
  -2  -5  -7 824.154 94.8472   4
  -2  -5  -7 880.985 129.613   2
   2   5   7 1128.17 130.783   1
   2   5   8 414.505 106.771   3
   2   5   8 477.884 91.3231   1
  -2  -5  -8 350.519 89.3541   2
  -2  -5  -8 439.417 79.2370   4
   2   5   9 99.6953 80.7340   3
   2   5   9 31.7684 33.2754   5
  -2  -5  -9 16.4371 47.6914   2
  -2  -5  -9 0.51721 24.7396   4
   2   5  10 407.388 110.648   3
  -2  -5 -10 382.674 102.768   2
   2   5  11 603.380 142.721   3
  -2  -5 -11 548.821 108.880   2
   2   5  12 288.191 115.785   3
  -2  -5 -12 255.192 84.3225   2
   2   5  13 284.650 117.761   3
  -2  -5 -13 251.035 80.7750   2
   2   6 -10 91.6030 81.0222   4
  -2  -6  10 33.3368 76.1042   1
   2   6  -9-115.112 69.0921   4
  -2  -6   9 180.110 87.4173   1
   2   6  -8-71.2300 59.7518   4
  -2  -6   8-20.7829 59.0066   1
   2   6  -7 220.993 72.0986   4
  -2  -6   7 71.9787 60.9310   1
   2   6  -6 137.541 69.0302   4
  -2  -6   6 177.054 79.4434   1
   2   6  -5 282.568 81.6175   4
  -2  -6   5 424.616 107.603   1
  -2  -6   4 283.237 49.3745   3
   2   6  -4 349.844 81.7455   4
  -2  -6   4 345.832 99.1061   1
  -2  -6   3 337.426 95.3063   1
  -2  -6   3 227.775 51.5809   3
   2   6  -3 197.659 62.8093   4
  -2  -6   2 620.124 116.505   1
  -2  -6   2 626.808 85.5237   3
   2   6  -2 608.629 90.0735   4
  -2  -6   1 198.080 56.3132   3
  -2  -6   1 276.147 82.5185   1
  -2  -6   1 303.185 63.4529   4
   2   6  -1 188.637 54.7514   4
  -2  -6   0 172.682 57.7557   3
  -2  -6   0 80.5701 53.9796   1
  -2  -6   0 105.673 41.6147   4
   2   6   0 151.850 49.3181   4
  -2  -6  -1 1987.29 138.325   4
   2   6   1 2387.19 156.251   4
  -2  -6  -1 2163.34 202.476   1
  -2  -6  -1 2399.71 187.301   3
  -2  -6  -2 1619.23 119.959   4
   2   6   2 2027.06 138.731   4
  -2  -6  -2 1590.91 169.251   1
   2   6   2 1783.49 168.228   3
  -2  -6  -2 1942.95 175.576   3
   2   6   3 148.505 68.6250   3
  -2  -6  -3 125.429 51.7920   1
  -2  -6  -3 152.866 40.7740   4
   2   6   4 142.114 65.2820   3
  -2  -6  -4 92.9122 49.2995   1
  -2  -6  -4 83.8190 36.0985   4
   2   6   5 356.109 99.6844   3
  -2  -6  -5 588.328 115.752   2
  -2  -6  -5 431.566 67.2373   4
  -2  -6  -5 516.001 92.7019   1
   2   6   6 206.182 83.4584   3
  -2  -6  -6 362.573 101.729   2
  -2  -6  -6 279.916 58.1400   4
  -2  -6  -6 306.232 75.8998   1
   2   6   7 113.871 72.4931   3
  -2  -6  -7 69.7092 65.4397   2
  -2  -6  -7 89.4707 35.9538   4
  -2  -6  -7 97.7226 53.1951   1
   2   6   8 681.222 139.196   3
  -2  -6  -8 443.297 111.354   2
   2   6   9 213.871 90.6851   3
  -2  -6  -9 104.105 80.6870   2
   2   6  10 520.487 134.003   3
  -2  -6 -10 575.113 124.492   2
   2   6  11 385.474 122.860   3
  -2  -6 -11 83.3098 68.0246   2
   2   6  12 77.5683 97.1441   3
  -2  -6 -12 54.8929 53.9813   2
   2   7  -8-47.8662 59.1088   4
  -2  -7   8 128.019 89.1790   1
   2   7  -7 182.240 84.8283   4
  -2  -7   7 49.7377 58.6997   1
   2   7  -6 132.908 64.2506   4
  -2  -7   6 210.414 92.6406   1
   2   7  -5 123.569 60.7654   4
  -2  -7   5 1.36463 61.0934   1
  -2  -7   4 66.5559 53.1342   1
   2   7  -4-15.3682 39.4403   4
  -2  -7   3 103.048 71.2097   1
   2   7  -3 64.0716 46.9536   4
  -2  -7   2 361.452 72.7144   3
  -2  -7   2 531.034 117.245   1
  -2  -7   2 425.490 89.0483   4
   2   7  -2 501.982 95.7680   4
   2   7  -1 80.6118 46.4974   4
  -2  -7   1 135.504 52.5816   3
  -2  -7   1 216.523 84.6427   1
  -2  -7   1 100.309 46.7135   4
  -2  -7   0 277.108 83.4358   1
  -2  -7   0 162.086 54.1398   4
   2   7   0 203.711 57.3584   4
  -2  -7  -1 383.876 71.6376   4
  -2  -7  -1 632.997 116.157   1
   2   7   1 524.804 89.1038   4
  -2  -7  -2 210.233 55.0600   4
   2   7   2 437.963 77.9081   4
  -2  -7  -2 424.065 97.9254   1
  -2  -7  -3 319.282 87.2088   1
  -2  -7  -3 306.493 60.0399   4
  -2  -7  -4 184.567 71.2482   1
   2   7   4 86.9612 55.1845   3
  -2  -7  -5 30.2455 38.0166   1
  -2  -7  -5 2.15045 64.4728   2
   2   7   5-19.9426 56.5593   3
   2   7   6 293.355 103.619   3
  -2  -7  -6 283.025 101.630   2
  -2  -7  -6 290.561 80.1566   1
   2   7   7 334.209 109.866   3
  -2  -7  -7 574.708 105.864   1
  -2  -7  -7 516.666 128.612   2
   2   7   8 149.486 91.3285   3
  -2  -7  -8 250.111 101.642   2
   2   7   9 297.201 104.942   3
  -2  -7  -9 257.991 103.602   2
   2   7  10 196.770 90.8872   3
  -2  -7 -10 256.066 104.505   2
  -2  -8   5 192.271 75.7876   1
   2   8  -5 120.910 65.4952   4
  -2  -8   4 126.887 74.0814   1
   2   8  -4 73.6958 59.5093   4
  -2  -8   3 152.893 76.7514   1
   2   8  -3 16.4558 44.9321   4
  -2  -8   2 74.3120 57.5392   1
   2   8  -2 70.8692 51.0223   4
  -2  -8   1 314.147 93.1084   1
   2   8  -1 231.058 71.3284   4
  -2  -8   0 122.771 73.6774   1
   2   8   0 122.644 57.1800   4
  -2  -8  -1 437.222 105.352   1
   2   8   1 274.437 70.9319   4
   2   8   2 168.780 58.0043   4
  -2  -8  -2 76.5931 62.0053   1
  -2  -8  -3 193.082 72.2464   1
  -2  -8  -4 62.7763 49.1254   1
  -2  -8  -5 87.3185 51.3286   1
  -2  -8  -6 266.698 80.9177   1
  -2  -8  -6 323.145 104.215   2
   2   8   6 385.264 114.230   3
  -2  -8  -7 79.7205 69.6277   2
  -2  -8  -7 246.619 77.2752   1
   2   8   7 88.4958 68.2809   3
  -2  -8  -8 76.7001 94.4223   2
   2   8   8 22.9617 73.9009   3
  -2  -9   1 2.77767 61.2217   1
  -2  -9   0 27.0326 53.6250   1
  -2  -9  -1 8.25047 39.7878   1
  -2  -9  -2 134.901 68.5128   1
  -2  -9  -3 87.6560 58.1903   1
  -2  -9  -4 35.8125 45.0778   1
  -3   8   3 60.5212 55.6195   5
   3  -8  -3 63.7108 88.6827   2
  -3   8   2 446.482 111.191   5
   3  -8  -2 510.591 157.373   2
  -3   8   1 87.9884 68.8795   5
  -3   8   1 58.7303 58.2195   4
   3  -8  -1-97.5845 94.7674   2
  -3   8   0 13.8077 59.6090   4
   3  -8   0 66.3288 88.8555   2
  -3   8   0 82.8091 69.0472   5
  -3   8  -1 19.1745 47.6359   5
  -3   8  -1 140.586 75.6228   4
   3  -8   1 119.227 93.3684   2
  -3   8  -2-81.3348 70.8855   5
   3  -8   2-31.8696 72.4943   2
  -3   8  -2-89.8333 80.9866   4
  -3   8  -3-85.5568 71.8119   5
   3  -8   3-58.2519 74.6411   2
  -3   8  -3-16.2250 61.2898   4
   3  -8   4 27.4074 39.9029   1
  -3   8  -4 140.053 95.9067   5
   3  -8   4 166.268 91.9681   2
  -3   8  -4-49.8003 74.4692   4
   3  -8   5 79.9222 60.6973   1
   3  -8   5 81.7739 62.8679   2
  -3   8  -5 76.9376 79.2982   4
  -3   8  -5 47.1039 63.8750   5
   3  -7  -6 126.479 87.3694   2
  -3   7   5 353.406 89.5255   5
   3  -7  -5 484.335 148.452   2
  -3   7   4 181.608 71.8398   5
   3  -7  -4 222.110 115.119   2
  -3   7   3 104.837 58.4950   5
   3  -7  -3 132.506 89.9350   2
  -3   7   2-116.121 65.7999   5
   3  -7  -2-137.109 111.666   2
  -3   7   1 16.2325 43.7439   5
  -3   7   1 115.655 78.6340   4
   3  -7  -1-50.5018 81.4702   2
  -3   7   0 116.968 65.1798   5
  -3   7   0 85.0089 68.5239   4
   3  -7   0 114.210 91.4270   2
  -3   7  -1-61.9476 72.3492   5
   3  -7   1-15.3262 29.5907   1
  -3   7  -1-45.8889 66.3252   4
   3  -7   1-19.0327 87.9319   2
  -3   7  -2 134.893 77.2446   5
   3  -7   2 63.2805 34.6677   1
  -3   7  -2 137.062 76.8043   4
   3  -7   2 102.139 71.4203   2
  -3   7  -3 142.872 82.5378   4
  -3   7  -3 129.610 75.4126   5
   3  -7   3 138.232 60.0665   1
   3  -7   3-69.8141 72.7306   2
  -3   7  -4 195.750 93.3806   5
   3  -7   4 266.432 78.5457   1
  -3   7  -4 237.148 97.1420   4
   3  -7   4 146.857 72.1397   2
   3  -7   5 29.9670 53.5097   1
  -3   7  -5 153.499 83.4264   5
   3  -7   5 92.4518 70.6982   2
  -3   7  -5 41.8996 74.0565   4
   3  -7   6 133.642 68.8976   1
  -3   7  -6 125.440 75.1279   5
   3  -7   6 83.7426 71.8411   2
  -3   7  -6 72.4388 73.6488   4
   3  -7   7 115.334 73.0630   1
  -3   7  -7 207.868 92.1110   5
   3  -7   7 104.723 60.8600   2
  -3   7  -7-11.0051 61.6392   4
   3  -7   7 103.941 72.5843   3
   3  -7   8 93.1616 75.1064   1
  -3   7  -8 191.079 89.4822   5
  -3   7  -8 55.5660 73.3999   4
   3  -7   8 69.7659 80.9724   3
   3  -6  -8 98.6498 105.034   2
   3  -6  -7 614.576 159.417   2
  -3   6   6 636.194 97.2750   5
   3  -6  -6 528.832 137.108   2
  -3   6   5 362.690 82.4682   5
   3  -6  -5 406.032 123.104   2
  -3   6   4 268.961 69.8115   5
   3  -6  -4 233.689 110.117   2
   3  -6  -3 16.8604 65.2041   2
  -3   6   3 159.935 66.7648   5
  -3   6   2 44.8191 50.2786   5
   3  -6  -2-34.8201 72.7191   2
   3  -6  -1-14.2373 11.5704   1
  -3   6   1 93.2131 65.0266   5
   3  -6  -1-1.26398 11.6347   1
  -3   6   1-20.9533 47.8159   4
   3  -6  -1 42.6017 70.4577   2
  -3   6   0 167.179 83.6714   5
   3  -6   0 116.723 33.8416   1
  -3   6   0 203.236 81.1016   4
   3  -6   0 174.348 82.8088   2
   3  -6   1 250.594 54.9195   1
  -3   6  -1 177.777 72.3069   5
  -3   6  -1 291.657 99.9629   4
   3  -6   1 159.623 81.0079   2
  -3   6  -2 121.504 86.8538   5
   3  -6   2 14.7592 40.8283   1
  -3   6  -2 98.5822 67.2700   4
   3  -6   2 144.009 63.8029   2
  -3   6  -3 1641.83 209.356   5
   3  -6   3 1545.73 180.524   2
   3  -6   3 1472.18 150.216   1
  -3   6  -3 1683.39 205.552   4
   3  -6   4 65.3181 59.2327   2
   3  -6   4 110.391 57.9564   1
  -3   6  -4 49.6306 53.9978   5
  -3   6  -4 28.5815 43.8412   4
   3  -6   5 310.380 85.1820   1
  -3   6  -5 91.4559 62.6319   5
  -3   6  -5 210.267 80.6162   4
   3  -6   5 215.867 75.5206   2
   3  -6   6 103.639 72.4271   1
  -3   6  -6 107.559 78.1022   5
  -3   6  -6 208.944 76.2708   4
   3  -6   6 54.3159 49.6358   2
   3  -6   7 125.707 69.9052   1
   3  -6   7 96.4684 64.9409   3
  -3   6  -7 54.9732 65.7818   5
   3  -6   7 13.5528 40.2552   2
  -3   6  -7 85.0484 62.4335   4
   3  -6   8 157.211 79.5689   3
   3  -6   8 150.652 72.4236   1
  -3   6  -8 172.426 90.5581   5
  -3   6  -8 113.480 70.8544   4
   3  -6   9 39.8377 57.0657   1
  -3   6  -9-58.7611 79.9444   5
  -3   6  -9 139.213 73.9390   4
   3  -6   9 58.6781 66.0428   3
   3  -6  10-14.9218 56.2160   1
  -3   6 -10 40.8359 75.6999   5
   3  -6  10-69.6171 64.0173   3
  -3   6 -10 34.3954 62.4510   4
   3  -5 -10 140.711 97.7877   2
   3  -5  -9 496.067 136.367   2
   3  -5  -8 539.648 145.309   2
   3  -5  -7 424.797 116.672   2
  -3   5   6 321.571 65.3733   5
   3  -5  -6 310.612 112.219   2
  -3   5   5 343.621 74.1461   5
   3  -5  -5 413.909 114.906   2
  -3   5   4 142.306 54.5275   5
   3  -5  -4 0.60243 66.7290   2
  -3   5   3 281.432 74.8583   5
   3  -5  -3 200.446 85.5076   2
  -3   5   2 876.198 125.076   5
   3  -5  -2 980.646 167.968   2
  -3   5   1 865.415 131.704   5
   3  -5  -1 834.293 61.4600   1
  -3   5   1 911.421 143.791   4
   3  -5  -1 765.036 57.9437   1
   3  -5  -1 752.557 148.563   2
   3  -5   0 416.376 57.9358   1
  -3   5   0 364.287 91.0439   5
  -3   5   0 526.417 111.575   4
   3  -5   0 377.218 100.488   2
   3  -5   1 563.038 76.0418   1
  -3   5  -1 501.718 106.111   5
  -3   5  -1 573.064 120.519   4
   3  -5   1 584.802 124.376   2
   3  -5   2 1890.76 149.896   1
  -3   5  -2 2037.33 207.736   5
   3  -5   2 2273.41 208.184   2
  -3   5  -2 2018.98 210.863   4
   3  -5   3 508.098 84.8944   1
  -3   5  -3 369.075 84.6806   2
  -3   5  -3 557.670 120.210   5
  -3   5  -3 396.275 102.237   4
   3  -5   3 535.746 109.305   2
  -3   5  -4 549.502 95.0996   2
  -3   5  -4 590.737 123.268   5
   3  -5   4 651.221 105.043   1
  -3   5  -4 404.986 106.116   4
   3  -5   4 491.058 100.539   2
  -3   5  -5 2742.85 199.587   2
  -3   5  -5 3135.88 274.451   5
   3  -5   5 2959.82 224.075   1
   3  -5   5 2807.25 207.492   2
  -3   5  -5 3173.33 269.426   4
  -3   5  -6-62.9066 36.9796   2
  -3   5  -6 19.9642 49.9950   5
   3  -5   6 98.5568 59.8639   1
  -3   5  -6-2.55449 50.5893   4
   3  -5   6 72.5094 44.8167   2
   3  -5   7 187.202 67.1494   3
  -3   5  -7 232.153 58.6679   2
  -3   5  -7 334.641 95.5238   5
   3  -5   7 206.746 60.4289   2
  -3   5  -7 312.734 94.3974   4
   3  -5   7 348.671 93.7528   1
   3  -5   8 7.83155 46.7761   3
  -3   5  -8 126.308 75.1541   5
   3  -5   8 196.245 87.3398   1
  -3   5  -8 23.0335 52.9582   4
   3  -5   9 167.974 93.2623   1
  -3   5  -9 227.876 106.888   5
   3  -5   9 241.278 81.5606   3
  -3   5  -9 253.907 87.9916   4
   3  -5  10 61.7707 77.3396   1
   3  -5  10 0.29875 52.0779   3
  -3   5 -10-6.51190 57.7572   5
  -3   5 -10-33.6165 57.7928   4
   3  -5  11-97.9896 73.1324   1
   3  -5  11-41.5112 65.9330   3
  -3   5 -11 68.6778 79.9095   4
  -3   5 -11 47.1719 60.4225   5
   3  -5  12-14.9478 69.8507   1
   3  -5  12-91.5207 71.4993   3
  -3   5 -12 14.6207 62.1145   5
  -3   5 -12 124.422 91.3093   4
   3  -4 -11 336.135 124.595   2
   3  -4 -10 226.587 107.704   2
   3  -4  -9 512.024 131.026   2
   3  -4  -8 469.953 124.385   2
   3  -4  -7 141.296 95.0625   2
   3  -4  -6-9.09617 62.5666   2
   3  -4  -5 595.555 129.670   2
  -3   4   5 561.902 84.4011   5
   3  -4  -4 952.309 149.979   2
  -3   4   4 967.146 112.761   5
   3  -4  -3 907.793 146.620   2
  -3   4   3 869.298 111.544   5
   3  -4  -2 461.038 96.3967   2
  -3   4   2 471.161 86.7744   5
   3  -4  -1 585.702 52.8119   1
  -3   4   1 629.366 104.692   5
  -3   4   1 666.539 118.467   4
   3  -4  -1 601.017 53.2084   1
   3  -4  -1 626.430 109.772   2
  -3   4   0 765.657 116.643   2
  -3   4   0 1060.97 140.402   4
  -3   4   0 789.060 121.039   5
   3  -4   0 840.087 75.6556   1
   3  -4   0 827.488 125.648   2
  -3   4  -1 784.079 112.817   2
  -3   4  -1 489.125 99.2362   4
  -3   4  -1 605.535 111.198   5
   3  -4   1 646.077 106.096   2
  -3   4  -2 753.606 124.694   5
  -3   4  -2 719.973 105.433   2
  -3   4  -2 722.460 120.628   4
   3  -4   2 684.042 111.802   2
  -3   4  -3 1691.85 179.841   5
   3  -4   3 1722.21 158.807   2
  -3   4  -3 1477.18 170.607   4
  -3   4  -3 1616.54 148.416   2
  -3   4  -4 1385.25 170.755   5
   3  -4   4 1597.07 150.158   2
  -3   4  -4 1310.41 160.648   4
  -3   4  -4 1361.79 130.604   2
  -3   4  -5 379.558 70.2227   2
  -3   4  -5 394.548 99.4781   5
  -3   4  -5 384.972 94.9383   4
   3  -4   5 248.119 61.8062   2
  -3   4  -6 2139.89 218.202   5
   3  -4   6 1860.72 144.371   2
  -3   4  -6 1964.98 202.654   4
  -3   4  -6 1876.01 140.049   2
   3  -4   6 1861.82 189.198   3
   3  -4   7 759.549 126.444   3
  -3   4  -7 840.263 144.297   5
  -3   4  -7 626.837 75.3951   2
  -3   4  -7 1058.12 153.693   4
   3  -4   7 662.130 79.9501   2
  -3   4  -8 7.88821 16.0095   2
   3  -4   8 25.3773 52.4654   3
  -3   4  -8 12.7261 46.5135   5
  -3   4  -8-43.5356 45.6631   4
   3  -4   9 106.965 69.3296   3
  -3   4  -9 57.6082 71.8587   5
  -3   4  -9 90.6547 63.3712   4
   3  -4  10 26.2257 66.3238   3
  -3   4 -10 41.4180 56.0350   5
  -3   4 -10-42.1941 48.6584   4
  -3   4 -11 38.2575 61.1954   5
   3  -4  11 14.7100 56.5078   3
  -3   4 -11 48.8595 49.6915   4
   3  -4  12-40.2021 78.4510   3
  -3   4 -12 28.7340 62.8416   5
  -3   4 -12 147.558 80.9362   4
  -3   4 -13 229.831 95.3800   5
   3  -4  13 141.504 79.8416   3
   3  -4  13 186.225 97.0786   1
  -3   4 -13 187.501 100.698   4
   3  -3 -11 373.365 116.586   2
   3  -3 -10 420.689 123.632   2
   3  -3  -9 303.714 106.099   2
   3  -3  -8 700.063 142.732   2
   3  -3  -7 305.840 101.615   2
   3  -3  -6 2095.62 216.231   2
   3  -3  -5 1325.30 176.444   2
   3  -3  -4 2027.13 205.864   2
  -3   3   4 1862.83 146.746   5
   3  -3  -4 1968.76 173.182   3
  -3   3   3 1981.46 154.511   5
   3  -3  -3 1520.86 51.4084   1
   3  -3  -3 1766.70 186.767   2
   3  -3  -3 1812.97 160.957   3
   3  -3  -2 825.956 123.420   2
  -3   3   2 978.602 117.036   5
   3  -3  -2 1026.63 134.032   4
  -3   3   2 911.674 125.562   2
   3  -3  -2 915.740 58.1602   1
  -3   3   1 2282.53 191.906   4
  -3   3   1 2181.47 171.144   5
   3  -3  -1 2196.86 187.931   4
   3  -3  -1 2204.53 194.388   2
  -3   3   1 2256.53 183.452   2
   3  -3  -1 2114.14 102.754   1
   3  -3   0 379.996 82.8927   2
  -3   3   0 313.396 72.2869   2
  -3   3   0 272.468 71.7441   5
   3  -3   0 260.585 67.1107   4
  -3   3   0 264.449 70.1278   4
   3  -3   0 317.912 47.0080   1
  -3   3  -1 1370.24 147.906   5
   3  -3   1 1631.42 154.294   4
  -3   3  -1 1503.36 153.774   4
   3  -3   1 1400.98 141.669   2
  -3   3  -1 1544.52 140.807   2
   3  -3   1 1481.61 111.003   1
  -3   3  -2 1376.54 148.505   5
   3  -3   2 1596.16 154.376   4
  -3   3  -2 1437.28 146.743   4
   3  -3   2 1311.48 134.401   2
  -3   3  -2 1257.93 125.153   2
  -3   3  -3 1099.10 144.173   5
   3  -3   3 1031.72 125.496   4
  -3   3  -3 1107.56 134.155   4
  -3   3  -3 956.470 103.889   2
   3  -3   3 917.646 105.267   2
  -3   3  -4 1225.70 152.108   5
   3  -3   4 1527.36 154.992   4
   3  -3   4 1515.72 128.420   2
  -3   3  -4 1346.25 146.419   4
  -3   3  -4 1215.66 109.280   2
   3  -3   5 941.629 124.048   4
   3  -3   5 999.525 102.423   2
  -3   3  -5 949.424 93.1033   2
  -3   3  -5 953.105 129.652   4
  -3   3  -5 819.732 125.498   5
   3  -3   5 991.120 129.084   3
  -3   3  -6 278.033 48.6434   2
  -3   3  -6 259.067 78.6366   5
  -3   3  -6 263.062 76.2716   4
   3  -3   6 311.118 80.0412   3
   3  -3   6 251.940 51.3186   2
  -3   3  -7 1.18896 14.1472   2
  -3   3  -7 3.13235 53.3652   5
   3  -3   7-4.09098 44.2374   3
  -3   3  -7-8.69373 52.0912   4
   3  -3   7 22.6221 23.1240   2
   3  -3   8 92.3417 57.6647   3
  -3   3  -8 238.359 84.8419   5
  -3   3  -8 128.181 69.0640   4
   3  -3   9 80.7395 56.2309   3
  -3   3  -9 121.105 68.3085   4
  -3   3  -9 98.3013 65.3012   5
   3  -3  10 176.480 77.6780   3
  -3   3 -10 397.040 100.895   5
  -3   3 -10 269.249 91.7005   4
   3  -3  11 142.542 65.3749   3
  -3   3 -11 266.923 85.4837   5
  -3   3 -11 204.974 85.3758   4
   3  -3  12 249.170 92.5159   3
  -3   3 -12 239.110 97.0706   5
  -3   3 -12 318.997 102.425   4
  -3   3 -13-6.94024 49.2106   5
   3  -3  13 2.60689 63.6323   3
  -3   3 -13 50.2402 78.6225   4
   3  -3  14 97.1289 80.0954   3
  -3   3 -14 43.1910 66.7770   4
  -3   3 -14 127.587 74.8646   5
   3  -2 -12 218.800 92.2764   2
   3  -2 -11-66.1242 61.3292   2
   3  -2 -10 52.9500 63.8445   2
   3  -2  -9 211.939 85.9830   2
  -3   2   9 315.908 58.8998   1
   3  -2  -8 413.267 88.7024   3
   3  -2  -8 380.523 107.023   2
  -3   2   8 400.074 59.6936   1
   3  -2  -7 3612.91 281.003   2
  -3   2   7 3622.53 159.403   1
   3  -2  -7 3514.97 223.069   3
   3  -2  -6 8115.92 274.057   5
   3  -2  -6 8636.94 418.384   2
  -3   2   6 7902.46 218.735   1
   3  -2  -6 7941.26 324.751   3
   3  -2  -5 783.439 101.667   3
   3  -2  -5 743.402 124.895   2
   3  -2  -5 683.713 85.5392   5
  -3   2   5 695.213 61.6693   1
   3  -2  -4 46.1752 38.4462   3
   3  -2  -4 31.1150 56.8254   2
   3  -2  -4 36.8103 18.3328   1
   3  -2  -4 22.5157 26.1396   5
  -3   2   4 15.5857 14.1503   1
   3  -2  -4 112.369 52.9749   4
   3  -2  -3 1493.27 135.572   5
   3  -2  -3 1387.62 151.203   4
   3  -2  -3 1516.83 88.6223   1
   3  -2  -3 1486.34 160.666   2
  -3   2   3 1452.14 149.135   2
  -3   2   3 1372.51 83.7475   1
   3  -2  -2 1888.80 164.347   4
   3  -2  -2 1653.83 139.926   5
  -3   2   2 1660.33 142.391   5
   3  -2  -2 1706.52 163.481   2
   3  -2  -2 1729.13 97.7451   1
  -3   2   2 1866.64 164.129   2
   3  -2  -1 1539.37 137.700   5
  -3   2   1 1379.81 128.177   5
   3  -2  -1 1516.76 147.581   4
  -3   2   1 1354.71 133.605   2
   3  -2  -1 1425.54 95.1001   1
   3  -2  -1 1265.46 141.597   2
   3  -2   0 2920.08 197.032   5
  -3   2   0 2829.91 191.398   5
   3  -2   0 2717.28 184.659   4
  -3   2   0 2786.42 194.237   4
  -3   2   0 2766.57 185.712   2
   3  -2   0 2544.37 133.611   1
   3  -2   0 2625.66 186.344   2
  -3   2  -1 6438.80 286.171   5
   3  -2   1 6769.29 295.257   5
   3  -2   1 6472.68 276.021   4
  -3   2  -1 6831.38 287.778   4
   3  -2   1 6554.57 279.852   2
  -3   2  -1 6083.39 258.336   2
   3  -2   1 6348.20 223.914   1
   3  -2   2 104.958 43.7024   2
   3  -2   2 137.913 45.4760   1
  -3   2  -2 125.058 40.0704   2
   3  -2   2 186.602 58.6825   4
  -3   2  -2 112.282 45.1455   4
  -3   2  -3 4070.53 226.833   4
   3  -2   3 4105.73 221.314   4
   3  -2   3 4139.62 197.957   2
  -3   2  -3 3810.98 183.473   2
   3  -2   4 1332.53 128.678   4
  -3   2  -4 1381.15 132.998   4
   3  -2   4 1177.10 100.536   2
  -3   2  -4 1059.67 91.6487   2
   3  -2   4 1159.28 128.365   3
   3  -2   5 92.0406 57.2828   3
  -3   2  -5 95.0152 57.2923   5
   3  -2   5 47.8545 40.2489   4
  -3   2  -5-16.8173 35.5673   4
   3  -2   5 46.1266 24.5144   2
   3  -2   6 190.264 64.5107   3
   3  -2   6 188.258 57.2935   4
  -3   2  -6 239.674 68.2875   4
  -3   2  -6 211.064 62.6429   5
   3  -2   6 245.493 37.6450   2
   3  -2   7 40.6410 53.7221   3
  -3   2  -7-40.6881 54.0148   5
   3  -2   7 67.8601 46.3091   4
  -3   2  -7-0.76974 37.5774   4
   3  -2   7 27.1625 13.2646   2
  -3   2  -8 1653.44 173.306   5
  -3   2  -8 1676.57 172.825   4
   3  -2   8 1632.09 171.830   3
   3  -2   9 973.465 142.592   3
  -3   2  -9 916.723 137.715   5
  -3   2  -9 1054.49 144.707   4
  -3   2 -10 30.5531 45.7810   5
   3  -2  10-1.99112 51.2132   3
  -3   2 -10 61.6636 62.0736   4
  -3   2 -11 493.781 106.855   5
   3  -2  11 395.134 103.765   3
  -3   2 -11 416.299 102.967   4
  -3   2 -12 392.189 101.271   5
   3  -2  12 321.732 98.3611   3
  -3   2 -12 232.692 87.3115   4
   3  -2  13 168.491 87.6589   3
  -3   2 -13 193.960 74.7579   5
  -3   2 -13 95.9408 57.4003   4
   3  -2  14 70.9511 75.5708   3
  -3   2 -14 133.884 66.6346   5
  -3   2 -14 71.9873 69.7232   4
   3  -1 -12 48.0527 68.9244   2
   3  -1 -11 69.9463 69.3251   2
  -3   1  11 199.920 61.2417   1
   3  -1 -10 839.779 146.815   2
  -3   1  10 633.614 99.6914   1
   3  -1  -9 575.091 90.7549   3
   3  -1  -9 720.208 135.734   2
  -3   1   9 560.870 90.0110   1
  -3   1   8 550.969 83.2801   1
   3  -1  -8 436.964 74.7267   3
   3  -1  -8 430.160 99.4718   2
   3  -1  -8 527.012 71.7514   5
   3  -1  -7 2543.87 226.538   2
  -3   1   7 2079.32 147.660   1
   3  -1  -7 2197.63 157.755   3
   3  -1  -7 2285.58 145.804   5
   3  -1  -6 337.356 66.1432   3
   3  -1  -6 282.409 54.8713   5
   3  -1  -6 380.653 96.7870   2
   3  -1  -6 384.809 65.7955   1
  -3   1   6 465.359 70.4794   1
   3  -1  -5 465.541 72.7704   3
   3  -1  -5 472.875 72.6610   5
   3  -1  -5 382.858 62.4760   1
   3  -1  -5 398.026 94.1554   2
  -3   1   5 451.383 65.1248   1
   3  -1  -4 7924.08 283.219   5
   3  -1  -4 7079.39 234.068   1
   3  -1  -4 8370.66 349.478   4
   3  -1  -4 7995.51 359.870   2
  -3   1   4 7782.48 245.198   1
   3  -1  -4 7150.71 255.647   3
   3  -1  -3 565.264 97.8399   2
   3  -1  -3 520.545 74.7527   5
   3  -1  -3 591.822 67.7243   1
   3  -1  -3 563.570 89.2443   4
  -3   1   3 526.961 66.1601   1
   3  -1  -2 1891.27 144.158   5
   3  -1  -2 1939.87 154.056   4
   3  -1  -2 1818.93 164.985   2
   3  -1  -2 1840.63 118.691   1
  -3   1   2 1659.48 111.089   1
   3  -1  -1 2106.42 158.849   5
   3  -1  -1 2114.79 157.060   4
   3  -1  -1 2169.82 168.353   2
   3  -1  -1 2070.07 125.337   1
  -3   1   1 2130.45 127.100   1
  -3   1   0 4493.61 189.260   1
   3  -1   0 4445.27 227.750   5
  -3   1   0 4334.90 232.637   5
   3  -1   0 4230.85 210.205   4
   3  -1   0 4633.06 229.298   2
   3  -1   0 4371.07 186.952   1
   3  -1   1 824.866 91.0460   4
  -3   1  -1 829.498 93.6939   4
   3  -1   1 752.977 94.4949   2
   3  -1   1 859.175 86.9166   1
   3  -1   1 798.447 104.296   5
   3  -1   2 6405.69 280.070   5
   3  -1   2 6305.75 237.876   4
  -3   1  -2 5872.97 239.832   4
   3  -1   2 5980.53 234.254   2
   3  -1   2 6215.68 242.420   1
   3  -1   2 5963.07 248.196   3
   3  -1   3 1025.78 121.166   5
   3  -1   3 998.799 98.9035   4
  -3   1  -3 1114.05 105.445   4
   3  -1   3 1039.83 93.3699   2
   3  -1   3 1034.80 105.605   1
   3  -1   3 1077.79 112.992   3
   3  -1   4 2834.80 180.682   1
   3  -1   4 2532.08 186.955   5
   3  -1   4 2541.05 157.174   4
  -3   1  -4 2620.85 163.897   4
   3  -1   4 2494.52 131.877   2
   3  -1   4 2479.78 176.657   3
   3  -1   5 3325.90 217.482   5
  -3   1  -5 3099.99 211.683   5
   3  -1   5 2852.95 174.568   4
  -3   1  -5 2990.93 181.510   4
   3  -1   5 3030.34 129.729   2
   3  -1   5 3021.74 201.557   3
   3  -1   6 1708.86 142.888   4
  -3   1  -6 1608.59 156.086   5
  -3   1  -6 1583.32 139.894   4
   3  -1   6 1529.12 77.9811   2
   3  -1   6 1762.52 162.016   3
  -3   1  -7 992.759 128.476   5
   3  -1   7 1025.33 119.618   4
  -3   1  -7 1111.15 128.151   4
   3  -1   7 1051.37 132.833   3
   3  -1   8 557.021 107.031   3
   3  -1   8 558.574 96.1880   4
  -3   1  -8 630.706 98.4857   4
  -3   1  -8 753.604 113.267   5
  -3   1  -9 536.225 100.984   5
   3  -1   9 319.413 87.5954   3
  -3   1  -9 395.046 88.8406   4
  -3   1 -10 2028.05 188.301   5
  -3   1 -10 1863.63 183.635   4
   3  -1  10 1783.86 193.001   3
  -3   1 -11 144.358 59.1563   5
   3  -1  11 114.395 64.8208   3
  -3   1 -11 123.444 75.4507   4
   3  -1  12 52.1296 59.2302   3
  -3   1 -12-2.44040 50.9412   4
  -3   1 -12-21.3376 36.8101   5
   3  -1  13 442.223 118.808   3
  -3   1 -13 387.097 90.5810   5
  -3   1 -13 405.368 107.665   4
   3  -1  14 36.9219 70.9704   3
  -3   1 -14 124.366 64.8401   5
  -3   1 -14 89.0463 58.9021   4
   3  -1  15 40.1779 73.9250   3
  -3   1 -15 96.3520 75.8112   4
   3   0 -12 185.342 91.3202   2
  -3   0  12 153.270 66.2878   1
   3   0 -11-53.9343 85.5413   2
  -3   0  11 187.568 64.9921   1
   3   0 -10 224.355 89.0462   2
  -3   0  10 544.543 108.225   1
   3   0  -9 566.790 74.3058   3
   3   0  -9 600.087 121.765   2
   3   0  -9 555.961 78.4352   5
  -3   0   9 523.703 97.4119   1
   3   0  -8 798.590 127.625   2
   3   0  -8 874.029 100.400   5
   3   0  -8 778.154 84.3705   3
  -3   0   8 834.282 115.236   1
   3   0  -7 509.626 66.3460   3
   3   0  -7 554.876 108.964   2
   3   0  -7 510.146 78.2569   5
   3   0  -7 465.867 81.4536   1
  -3   0   7 415.727 78.1886   1
  -3   0   6 586.781 86.9294   1
   3   0  -6 622.553 90.0434   1
   3   0  -6 669.185 114.131   2
   3   0  -6 657.891 88.0295   5
   3   0  -6 616.494 69.9305   3
   3   0  -5 829.595 120.436   2
   3   0  -5 911.988 101.265   5
   3   0  -5 933.179 102.928   1
  -3   0   5 796.814 96.3324   1
   3   0  -5 802.027 76.3186   3
   3   0  -4 405.671 51.5520   3
   3   0  -4 440.767 90.9740   2
  -3   0   4 527.559 75.5997   1
   3   0  -4 562.761 78.8084   1
   3   0  -4 518.656 77.7131   5
   3   0  -3 2168.01 153.425   5
   3   0  -3 1893.20 133.681   1
   3   0  -3 2156.70 176.463   2
  -3   0   3 1952.31 140.045   1
   3   0  -2 1209.45 118.316   5
   3   0  -2 1198.04 114.708   4
   3   0  -2 1085.35 101.118   1
   3   0  -2 1241.59 129.609   2
  -3   0   2 1244.81 107.366   1
   3   0  -1 4461.53 218.801   5
   3   0  -1 3925.56 188.424   4
   3   0  -1 4337.58 231.855   2
   3   0  -1 4165.79 197.250   1
  -3   0   1 3987.25 192.708   1
   3   0   0 695.364 89.1827   2
   3   0   0 769.889 94.5119   5
   3   0   0 645.189 72.2095   3
   3   0   0 777.822 80.6902   4
   3   0   0 1011.41 97.5255   1
  -3   0   0 714.964 86.4012   1
   3   0   1 64.6204 40.8469   3
   3   0   1-7.31920 32.1538   2
  -3   0  -1 35.2092 34.5855   1
   3   0   1 54.2381 37.1584   5
   3   0   1 53.0216 27.9101   4
   3   0   1 83.9753 31.8377   1
   3   0   2 194.650 49.9342   1
   3   0   2 154.929 40.6398   3
   3   0   2 187.183 48.0628   2
   3   0   2 184.383 54.9250   5
   3   0   2 143.985 33.8293   4
  -3   0  -2 118.673 42.7927   1
  -3   0  -2 163.164 40.3450   4
   3   0   3 9.01538 38.3636   3
   3   0   3 13.7731 34.5257   5
   3   0   3-7.32984 18.6182   4
   3   0   3 7.02428 27.3460   2
  -3   0  -3 75.7917 38.4154   4
   3   0   3 41.3487 35.0870   1
   3   0   4 5421.81 260.982   5
   3   0   4 4838.16 185.562   4
  -3   0  -4 5199.22 197.577   4
   3   0   4 5191.20 185.111   2
   3   0   4 5352.30 250.363   1
   3   0   4 4937.36 237.950   3
   3   0   5 1144.88 126.412   5
  -3   0  -5 1116.98 126.467   5
   3   0   5 1224.89 101.978   4
  -3   0  -5 1130.44 98.9129   4
   3   0   5 1146.56 81.5013   2
   3   0   5 1142.25 126.086   3
   3   0   5 1278.54 128.532   1
   3   0   6 2220.99 176.847   1
   3   0   6 2106.10 169.380   5
  -3   0  -6 2243.61 173.611   5
   3   0   6 2005.46 141.243   4
  -3   0  -6 2066.83 142.654   4
   3   0   6 1783.61 88.4417   2
   3   0   6 2017.40 166.823   3
   3   0   7 1390.25 145.910   1
  -3   0  -7 1599.62 150.626   5
   3   0   7 1500.39 148.422   5
   3   0   7 1209.60 57.9048   2
  -3   0  -7 1440.52 129.635   4
   3   0   7 1135.72 55.7277   2
   3   0   7 1504.61 157.895   3
  -3   0  -7 1318.61 139.471   3
  -3   0  -8 660.587 103.176   5
   3   0   8 703.580 114.452   3
  -3   0  -8 703.218 96.2757   4
   3   0   9 617.014 114.458   3
  -3   0  -9 516.802 89.9523   5
  -3   0  -9 490.758 87.2689   4
   3   0  10 494.518 110.495   3
  -3   0 -10 281.138 67.0469   5
  -3   0 -10 432.005 90.4229   4
   3   0  11 323.500 97.1560   3
  -3   0 -11 320.490 73.8620   5
  -3   0 -11 347.721 86.8204   4
   3   0  12 513.500 112.564   3
  -3   0 -12 714.925 110.808   5
  -3   0 -12 635.254 115.033   4
   3   0  13 100.720 59.7384   3
  -3   0 -13 3.87892 28.9952   5
  -3   0 -13 88.5420 53.6497   4
   3   0  14-22.3583 67.2468   3
  -3   0 -14 57.5203 66.7446   4
  -3   0 -14 63.0393 46.5173   5
   3   0  15-27.4878 69.5728   3
  -3   0 -15 109.023 72.3109   4
   3   1 -12 100.695 70.5748   2
  -3  -1  12 93.2868 54.2601   1
   3   1 -11 304.116 99.7856   2
  -3  -1  11 93.2005 62.4694   1
   3   1 -10 752.181 137.433   2
  -3  -1  10 574.819 118.064   1
   3   1  -9-6.41070 51.1726   2
  -3  -1   9 19.8124 40.2843   1
   3   1  -8 93.2255 21.3692   3
   3   1  -8 168.007 70.8008   2
  -3  -1   8 149.886 55.5671   1
   3   1  -7 790.138 127.110   2
   3   1  -7 929.562 127.143   1
  -3  -1   7 811.914 117.129   1
   3   1  -7 685.130 53.5006   3
   3   1  -6 702.992 104.111   1
   3   1  -6 935.460 131.722   2
   3   1  -6 616.679 48.6472   3
  -3  -1   6 604.913 102.232   1
   3   1  -5 1098.74 135.288   2
   3   1  -5 1262.13 130.269   1
  -3  -1   5 994.947 116.721   1
   3   1  -5 920.147 57.6232   3
  -3  -1   4 630.904 93.1535   1
   3   1  -4 661.542 95.2704   1
   3   1  -4 596.037 46.7133   3
   3   1  -4 666.297 49.5708   3
  -3  -1   3 592.396 87.0990   1
   3   1  -3 635.216 89.0763   1
   3   1  -3 647.891 52.1365   3
   3   1  -2 4869.49 231.789   1
  -3  -1   2 4916.00 232.535   1
   3   1  -2 4670.20 149.569   3
   3   1  -1 2162.69 155.076   1
  -3  -1   1 1979.80 148.586   1
   3   1  -1 1775.96 100.826   3
   3   1   0 1232.11 91.4166   4
   3   1   0 1449.52 125.687   1
  -3  -1   0 1286.97 120.092   1
   3   1   0 1342.10 99.5713   3
   3   1   1 3964.84 222.619   5
   3   1   1 3724.55 134.672   4
   3   1   1 3668.23 202.736   1
  -3  -1  -1 3751.10 203.468   1
   3   1   1 3744.48 174.267   3
   3   1   2 455.691 70.3795   3
  -3  -1  -2 385.899 63.7994   3
   3   1   2 413.334 43.5153   4
   3   1   2 482.217 78.2510   5
   3   1   2 537.468 83.0352   1
   3   1   3 5204.70 142.864   4
  -3  -1  -3 4979.43 145.555   4
   3   1   3 5485.81 253.994   5
   3   1   3 5121.64 245.644   1
   3   1   3 5052.12 226.954   3
  -3  -1  -3 5061.99 223.016   3
   3   1   4 2392.52 178.779   5
   3   1   4 2406.13 107.887   4
  -3  -1  -4 2413.85 109.134   4
   3   1   4 2517.06 179.759   1
   3   1   4 2687.52 180.183   3
  -3  -1  -4 2426.70 165.508   3
   3   1   5 1734.65 153.752   5
  -3  -1  -5 1941.36 108.636   4
   3   1   5 2066.75 167.314   1
   3   1   5 1953.72 163.166   3
  -3  -1  -5 1990.07 157.521   3
   3   1   6 112.532 63.1339   3
   3   1   6 77.0381 41.9206   1
  -3  -1  -6 136.473 48.2691   3
   3   1   6 128.703 57.4197   5
  -3  -1  -6 113.669 38.6742   4
   3   1   6 47.1424 20.3757   2
   3   1   7 6159.01 284.618   5
   3   1   7 5494.04 178.621   2
  -3  -1  -7 5854.50 227.731   4
   3   1   7 6388.98 316.516   3
  -3  -1  -7 5943.58 296.966   3
   3   1   7 6174.54 306.947   1
   3   1   8 1423.66 143.983   5
  -3  -1  -8 1549.67 129.322   4
   3   1   8 1437.39 85.5873   2
   3   1   8 1589.88 172.047   3
   3   1   9 10.5200 13.5897   2
   3   1   9-15.6577 60.7348   3
   3   1   9 8.52805 34.9778   5
  -3  -1  -9 41.4640 31.9063   4
   3   1  10 942.795 144.696   3
  -3  -1 -10 900.993 114.217   4
   3   1  11 224.256 85.6647   3
  -3  -1 -11 243.684 72.3927   4
   3   1  12 285.081 118.960   3
  -3  -1 -12 97.8663 60.3101   4
   3   1  13 166.863 77.8377   3
  -3  -1 -13 204.990 73.2631   4
   3   1  14 116.287 96.2493   3
  -3  -1 -14 13.7480 46.9304   4
   3   1  15 67.3808 87.1162   3
  -3  -1 -15-159.754 78.0439   4
   3   2 -12 115.542 81.2911   2
   3   2 -12 20.3301 59.7602   4
  -3  -2  12-10.8854 45.1618   1
   3   2 -11 56.5618 48.1567   2
  -3  -2  11 3.47233 56.1901   1
   3   2 -10 120.902 65.3716   2
  -3  -2  10 27.2156 50.3687   1
   3   2  -9 421.953 104.135   2
  -3  -2   9 407.479 100.886   1
   3   2  -8 922.491 137.570   2
  -3  -2   8 731.673 135.214   1
  -3  -2   7 599.676 109.910   1
  -3  -2   6 44.0403 44.8388   1
   3   2  -5 1315.50 146.790   1
  -3  -2   5 1459.69 155.451   1
  -3  -2   4 45.2995 39.6644   1
   3   2  -4 112.077 53.9521   1
  -3  -2   3 427.598 84.0602   1
   3   2  -3 498.971 85.1425   1
   3   2  -2 1877.86 162.115   1
  -3  -2   2 1770.14 157.269   1
   3   2  -2 1684.92 75.6018   3
  -3  -2   1 612.539 95.9734   1
   3   2  -1 556.728 88.5706   1
   3   2  -1 700.962 62.1077   3
   3   2   0 5837.94 272.760   1
   3   2   0 5396.82 186.796   3
  -3  -2   0 5007.02 174.326   3
   3   2   1 311.481 55.3596   3
   3   2   1 317.047 69.0096   1
  -3  -2  -1 346.187 54.2323   3
   3   2   1 337.324 33.0617   4
   3   2   2 4169.13 227.600   1
   3   2   2 3873.43 190.803   3
  -3  -2  -2 3983.28 187.671   3
   3   2   3 3339.95 210.132   1
   3   2   3 3110.92 182.286   3
  -3  -2  -3 3044.84 175.303   3
   3   2   4 2105.90 167.588   5
   3   2   4 1781.09 133.536   2
   3   2   4 2223.40 170.890   1
   3   2   4 1933.78 154.783   3
  -3  -2  -4 1843.37 146.638   3
   3   2   5 2206.07 170.373   5
   3   2   5 2096.24 139.131   2
  -3  -2  -5 2033.19 85.3057   4
   3   2   5 2360.02 179.902   1
   3   2   5 2252.51 179.502   3
  -3  -2  -5 2099.41 164.996   3
   3   2   6 3343.18 209.121   5
   3   2   6 3143.69 169.053   2
  -3  -2  -6 3122.97 129.348   4
   3   2   6 3345.68 224.039   1
   3   2   6 3497.52 228.620   3
  -3  -2  -6 3129.30 213.114   3
   3   2   7 169.290 75.1050   3
   3   2   7 140.944 49.7582   5
  -3  -2  -7 48.5302 28.2033   4
   3   2   7 76.7278 42.3260   1
   3   2   7 120.308 45.2983   2
   3   2   8 35.1534 38.6878   5
   3   2   8 97.2627 51.9911   3
  -3  -2  -8 30.8216 31.7302   4
   3   2   8 83.0440 39.0715   2
   3   2   9 9000.81 352.995   5
  -3  -2  -9 8794.17 314.293   4
   3   2   9 8677.64 264.152   2
   3   2   9 9386.67 433.863   3
   3   2  10 982.610 151.101   3
   3   2  10 966.945 118.464   5
  -3  -2 -10 1037.41 122.753   4
   3   2  10 911.569 85.2001   2
   3   2  11 258.658 43.4659   2
   3   2  11 438.006 117.924   3
  -3  -2 -11 423.996 85.1661   4
   3   2  12 103.727 79.7436   3
  -3  -2 -12 123.878 55.6305   4
   3   2  13 116.917 97.9641   3
  -3  -2 -13 14.5260 44.5069   4
   3   2  14 32.8017 72.0847   3
  -3  -2 -14-34.6406 44.4086   4
   3   2  15-146.639 92.1732   3
  -3  -2 -15 57.4189 50.1645   4
   3   3 -11 10.1791 56.6535   2
   3   3 -11-9.18815 56.7882   4
  -3  -3  11 41.0338 57.4631   1
   3   3 -10 33.7810 53.0544   2
   3   3 -10 32.0418 60.2467   4
  -3  -3  10 89.1863 65.2055   1
   3   3  -9 154.241 78.5889   4
  -3  -3   9 34.3222 54.1819   1
   3   3  -8 104.940 63.9936   4
  -3  -3   8 87.4857 56.0410   1
   3   3  -7 407.918 99.6373   4
  -3  -3   7 605.038 122.221   1
   3   3  -6 282.958 84.8207   4
  -3  -3   6 363.811 96.1159   1
   3   3  -5 233.034 69.7012   4
  -3  -3   5 176.651 74.7196   1
  -3  -3   4 249.813 69.7395   1
   3   3  -4 328.068 71.9134   4
  -3  -3   3-74.5162 58.3968   1
   3   3  -3 14.6337 30.8326   4
   3   3  -2 87.7549 20.1198   3
  -3  -3   2 140.211 49.7866   1
   3   3  -2 127.787 41.9481   4
   3   3  -2 15.3385 33.2093   1
   3   3  -1 1228.17 89.4866   4
   3   3  -1 1317.62 142.366   1
  -3  -3   1 1288.14 140.641   1
   3   3  -1 1093.03 75.7534   3
  -3  -3   1 1084.71 73.1622   3
   3   3   0 954.898 64.1055   4
   3   3   0 1091.99 128.278   1
   3   3   0 1015.83 85.0591   3
  -3  -3   0 930.594 80.6426   3
   3   3   1 2371.33 188.943   1
   3   3   1 2293.79 141.215   3
  -3  -3  -1 2175.56 132.908   3
   3   3   2 2154.82 175.111   1
   3   3   2 1882.60 139.520   3
  -3  -3  -2 1883.31 134.633   3
   3   3   3 362.442 72.9634   3
  -3  -3  -3 360.011 64.6232   3
   3   3   3 225.608 63.1997   1
   3   3   3 169.580 52.9113   2
  -3  -3  -3 319.358 74.3623   1
   3   3   4 1468.40 136.559   2
   3   3   4 1680.21 158.918   1
   3   3   4 1324.61 140.255   3
  -3  -3  -4 1417.01 134.927   3
  -3  -3  -4 1711.31 161.385   1
   3   3   5 599.662 105.965   3
  -3  -3  -5 786.225 107.273   3
  -3  -3  -5 661.199 103.051   1
   3   3   5 797.115 104.779   2
   3   3   5 777.207 109.430   1
   3   3   6 1973.20 173.769   5
   3   3   6 1825.09 150.778   2
  -3  -3  -6 1708.76 80.9110   4
   3   3   6 2231.92 188.407   1
   3   3   6 2043.54 184.517   3
  -3  -3  -6 1902.44 172.510   3
   3   3   7 2194.66 173.960   5
  -3  -3  -7 1969.19 110.561   4
   3   3   7 1944.30 154.400   2
   3   3   7 1693.94 184.270   3
   3   3   8 2704.76 194.127   5
  -3  -3  -8 2609.53 148.557   4
   3   3   8 2930.95 191.205   2
   3   3   8 2561.50 227.520   3
   3   3   9 1718.46 155.499   5
  -3  -3  -9 1978.79 145.118   4
   3   3   9 1703.60 142.856   2
   3   3   9 1451.71 185.244   3
   3   3  10 55.6164 36.4806   2
   3   3  10 103.677 73.4402   3
   3   3  10 17.4931 26.0530   5
  -3  -3 -10-13.3344 31.8078   4
   3   3  11 878.675 157.251   3
   3   3  11 819.892 109.780   5
  -3  -3 -11 981.716 125.979   4
   3   3  12 174.896 97.4338   3
  -3  -3 -12 327.598 80.5435   4
   3   3  13 199.608 98.8397   3
  -3  -3 -13 139.085 62.5593   4
   3   3  14 280.969 122.921   3
  -3  -3 -14 541.221 121.721   4
   3   4 -11 45.6043 50.5084   2
   3   4 -11-10.0509 66.3082   4
  -3  -4  11 109.765 74.9198   1
   3   4 -10 86.4650 64.3475   4
  -3  -4  10 168.573 85.1175   1
   3   4  -9 35.3306 56.7838   4
  -3  -4   9 108.437 74.2771   1
   3   4  -8 26.5263 55.8342   4
  -3  -4   8-59.0561 77.7866   1
   3   4  -7 17.7506 43.1138   4
  -3  -4   7 15.2562 54.6503   1
   3   4  -6 9.44442 45.2404   4
  -3  -4   6 202.409 90.4009   1
  -3  -4   5 722.180 131.869   1
   3   4  -5 627.878 102.525   4
  -3  -4   4 146.651 65.6819   1
   3   4  -4 238.334 61.4452   4
   3   4  -3 1805.39 143.252   4
  -3  -4   3 2080.96 198.948   1
  -3  -4   2 408.935 94.0607   1
   3   4  -2 421.192 66.1515   4
  -3  -4   2 328.785 37.9767   3
   3   4  -1 381.665 53.8536   3
  -3  -4   1 371.086 86.7988   1
   3   4  -1 409.485 55.4058   4
  -3  -4   1 444.376 55.5828   3
   3   4   0 900.629 67.4784   4
  -3  -4   0 743.468 117.166   1
   3   4   0 811.049 84.3412   3
  -3  -4   0 847.141 83.6030   3
   3   4   1 1102.34 135.679   2
   3   4   1 875.628 46.9476   4
  -3  -4  -1 1073.61 133.493   1
   3   4   1 982.695 103.873   3
  -3  -4  -1 1108.20 105.254   3
  -3  -4  -2 363.219 85.3600   1
   3   4   2 577.215 88.0942   3
  -3  -4  -2 400.874 69.7538   3
   3   4   2 562.961 100.502   2
   3   4   2 537.589 96.5470   1
   3   4   3 1330.75 146.330   2
   3   4   3 1507.80 158.641   1
   3   4   3 1101.67 129.610   3
  -3  -4  -3 1286.13 146.477   1
  -3  -4  -3 1129.00 120.757   3
   3   4   4 882.587 117.017   3
   3   4   4 1172.34 138.914   2
  -3  -4  -4 946.250 125.969   1
  -3  -4  -4 1107.24 127.796   3
   3   4   5 1081.16 133.094   2
   3   4   5 1098.74 145.765   3
  -3  -4  -5 1049.10 128.709   3
  -3  -4  -5 1062.85 136.092   1
  -3  -4  -6 1181.01 152.839   1
   3   4   6 1161.88 146.831   3
  -3  -4  -6 972.953 55.0286   4
   3   4   6 1123.97 134.475   2
  -3  -4  -6 918.652 53.9456   4
   3   4   7 729.430 126.315   3
   3   4   7 778.787 111.018   5
  -3  -4  -7 649.987 62.2808   4
  -3  -4  -7 531.586 56.5103   4
   3   4   7 635.941 103.281   2
   3   4   8 809.653 137.784   3
   3   4   8 681.073 103.439   5
  -3  -4  -8 865.011 82.9386   4
  -3  -4  -8 647.508 73.0526   4
   3   4   8 814.495 115.817   2
   3   4   9 98.4008 80.5248   3
   3   4   9 145.026 47.2068   5
  -3  -4  -9 210.420 52.8686   4
   3   4   9 165.937 56.5177   2
   3   4  10 358.493 110.709   3
   3   4  10 446.576 85.5359   5
  -3  -4 -10 450.060 75.0911   4
   3   4  10 326.518 77.5629   2
   3   4  11-97.0844 89.3582   3
  -3  -4 -11 140.788 54.3169   4
   3   4  12 260.652 110.603   3
  -3  -4 -12 405.494 89.4541   4
   3   4  13 132.100 100.704   3
  -3  -4 -13 40.3725 49.4552   4
   3   5 -10 56.5945 63.0198   4
  -3  -5  10 71.4721 85.3911   1
   3   5  -9 55.6592 61.2141   4
  -3  -5   9 171.141 96.1870   1
   3   5  -8 32.6262 46.8580   4
  -3  -5   8 194.832 97.7582   1
   3   5  -7 173.656 70.6690   4
  -3  -5   7 219.595 90.0433   1
   3   5  -6-31.7459 41.5974   4
  -3  -5   6 59.7831 65.3944   1
  -3  -5   5-20.5373 61.5592   1
   3   5  -5 135.613 52.8984   4
  -3  -5   4 183.993 84.4317   1
   3   5  -4 215.475 63.5484   4
   3   5  -3 1308.41 128.072   4
  -3  -5   3 1290.38 168.347   1
  -3  -5   3 1009.33 57.7062   3
   3   5  -2 2098.60 147.109   4
  -3  -5   2 1990.05 202.155   1
  -3  -5   2 1712.39 102.468   3
   3   5  -1 1392.28 108.175   4
  -3  -5   1 1434.15 171.345   1
  -3  -5   1 1424.26 108.186   3
   3   5   0 507.424 75.6922   3
   3   5   0 640.357 66.6336   4
  -3  -5   0 1062.56 146.462   1
  -3  -5   0 693.664 85.7550   3
   3   5   1 702.645 93.7326   3
   3   5   1 635.279 55.5780   4
  -3  -5  -1 577.042 109.346   1
  -3  -5  -1 706.970 91.4939   3
   3   5   2 803.718 110.232   3
  -3  -5  -2 855.554 109.802   3
  -3  -5  -2 856.750 130.189   1
   3   5   3 878.287 120.290   3
  -3  -5  -3 717.127 105.696   3
  -3  -5  -3 753.782 116.749   1
   3   5   4 1124.93 140.901   3
  -3  -5  -4 1246.46 150.230   1
   3   5   5 1980.75 192.787   3
  -3  -5  -5 2396.36 208.456   1
   3   5   6 1088.47 151.496   3
  -3  -5  -6 970.902 58.1917   4
  -3  -5  -6 1202.43 150.089   1
   3   5   7-26.7296 71.5974   3
  -3  -5  -7 114.749 60.7222   1
  -3  -5  -7 52.2357 24.0469   4
   3   5   8 357.350 100.835   3
   3   5   9 69.8270 74.0742   3
   3   5  10 322.375 105.489   3
   3   5  11 554.713 142.160   3
   3   5  12 454.366 135.973   3
   3   5  13 271.462 105.829   3
   3   6  -8 55.5144 55.4373   4
  -3  -6   8-74.6288 73.6925   1
   3   6  -7 94.0122 63.8514   4
  -3  -6   7-39.1670 54.3707   1
  -3  -6   6 14.3723 58.0470   1
   3   6  -6 173.659 72.5582   4
  -3  -6   5 145.623 77.9314   1
   3   6  -5 190.051 69.7817   4
  -3  -6   4 29.4526 52.1414   1
   3   6  -4 92.7594 49.3924   4
  -3  -6   3 269.822 89.9151   1
   3   6  -3 348.151 74.0467   4
  -3  -6   2 73.3204 60.0108   1
   3   6  -2-10.6656 31.4723   4
  -3  -6   1 176.305 49.1023   3
  -3  -6   1 132.944 57.7409   1
   3   6  -1 184.070 45.8831   4
   3   6   0 2065.72 131.688   4
  -3  -6   0 2678.35 241.297   1
  -3  -6   0 2012.76 155.907   3
   3   6   1 782.515 73.5325   4
  -3  -6  -1 785.399 134.810   1
  -3  -6  -1 902.201 114.392   3
   3   6   1 867.115 111.309   3
   3   6   2 894.647 118.574   3
  -3  -6  -2 1068.09 151.969   1
  -3  -6  -2 1120.37 130.034   3
   3   6   3 989.657 131.135   3
  -3  -6  -3 898.485 140.200   1
   3   6   4 317.310 91.1022   3
  -3  -6  -4 315.494 34.3452   4
  -3  -6  -4 513.111 105.819   1
  -3  -6  -5 59.2519 64.3286   1
   3   6   5-4.81523 53.1367   3
   3   6   6 99.3742 81.6715   3
  -3  -6  -6 3.02445 42.6759   1
   3   6   7 647.034 128.749   3
  -3  -6  -7 647.387 118.250   1
   3   6   8 541.213 133.900   3
   3   6   9 836.402 157.805   3
   3   6  10 707.118 155.426   3
   3   6  11-14.3050 72.8958   3
  -3  -7   6 19.8386 52.2602   1
   3   7  -6 166.552 72.1029   4
  -3  -7   5-82.6696 67.0412   1
   3   7  -5 10.1131 34.4410   4
  -3  -7   4-15.8890 52.2970   1
   3   7  -4 50.3619 34.6835   4
  -3  -7   3 151.549 66.1954   1
   3   7  -3 189.985 58.9221   4
  -3  -7   2 8.38516 52.3370   1
   3   7  -2 170.296 56.6956   4
  -3  -7   1 329.246 104.295   1
   3   7  -1 458.818 77.8875   4
  -3  -7   0 361.190 102.919   1
   3   7   0 291.591 56.7737   4
  -3  -7  -1 334.582 91.1915   1
   3   7   1 354.294 60.1739   4
   3   7   2 295.081 83.9211   3
  -3  -7  -2 463.806 110.846   1
  -3  -7  -3 168.879 74.9426   1
   3   7   3 166.294 74.9539   3
   3   7   4 34.7786 60.3912   3
  -3  -7  -4 194.827 78.4864   1
   3   7   5 125.382 79.3844   3
  -3  -7  -5 255.272 83.5779   1
   3   7   6 214.117 88.0715   3
  -3  -7  -6 195.930 70.6826   1
   3   7   7 541.436 138.708   3
  -3  -7  -7 198.936 73.6320   1
   3   7   8 341.779 121.712   3
   3   7   9 175.469 102.533   3
   3   7  10 3.08550 78.4829   3
  -3  -8   4 52.4124 62.2378   1
  -3  -8   3 192.639 87.4814   1
  -3  -8   2 44.8015 56.3111   1
  -3  -8   1 272.607 96.9842   1
  -3  -8   0 351.331 109.990   1
  -3  -8  -1 3.26222 49.2269   1
  -3  -8  -2 130.955 73.8594   1
  -3  -8  -3 90.3073 67.1679   1
  -3  -8  -4 146.604 71.0011   1
   3   8   4 136.837 63.4294   3
  -3  -8  -5 510.709 118.972   1
   3   8   5 361.624 107.290   3
  -3  -8  -6 357.307 100.568   1
   3   8   6 394.468 115.930   3
   3   8   7 69.4260 82.1230   3
  -3  -8  -7 41.9951 57.1433   1
  -4   7   3 168.822 73.5074   5
   4  -7  -3 108.631 92.8148   2
  -4   7   2 260.793 89.7486   5
   4  -7  -2 296.117 121.214   2
   4  -7  -1 75.6971 90.6755   2
  -4   7   1 189.898 80.7204   5
  -4   7   0 119.105 77.3718   5
  -4   7   0 295.581 108.340   4
   4  -7   0 102.799 92.3426   2
  -4   7  -1 310.677 104.802   5
  -4   7  -1 356.980 114.246   4
   4  -7   1 300.771 117.222   2
  -4   7  -2 106.301 88.2117   5
  -4   7  -2-15.6246 60.6751   4
   4  -7   2 28.3106 67.1915   2
  -4   7  -3 109.323 76.6989   5
  -4   7  -3-52.4629 54.2577   4
   4  -7   3 55.2504 78.8424   2
   4  -7   4 214.814 75.8702   1
  -4   7  -4 184.152 105.462   5
  -4   7  -4 227.999 104.128   4
   4  -7   4 148.633 80.0792   2
   4  -7   5 263.347 83.6031   1
  -4   7  -5 152.793 88.1967   5
  -4   7  -5 178.773 108.125   4
   4  -7   5 364.695 109.521   2
   4  -7   6 111.108 55.2048   1
  -4   7  -6 8.30249 55.8532   5
   4  -7   6-50.8080 57.5432   2
  -4   7  -6 188.678 97.8329   4
   4  -6  -6-69.1489 84.1214   2
  -4   6   5 299.452 80.0070   5
   4  -6  -5 1330.14 234.531   2
  -4   6   4 535.959 105.729   5
   4  -6  -4 601.437 151.920   2
  -4   6   3 56.6457 54.1535   5
   4  -6  -3 60.3924 74.6509   2
  -4   6   2 198.188 74.1904   5
   4  -6  -2 315.168 123.806   2
  -4   6   1 363.687 98.8302   5
  -4   6   1 349.179 109.774   4
   4  -6  -1 56.7863 75.3811   2
  -4   6   0 382.181 106.740   5
  -4   6   0 499.670 124.516   4
   4  -6   0 361.805 112.087   2
   4  -6   1 45.5446 32.8806   1
  -4   6  -1-80.4292 63.9460   5
  -4   6  -1 49.6371 58.0385   4
   4  -6   1-103.393 77.5498   2
   4  -6   2 733.209 97.5731   1
  -4   6  -2 625.862 131.091   5
  -4   6  -2 999.774 173.603   4
   4  -6   2 915.419 157.289   2
   4  -6   3 596.517 99.0124   1
  -4   6  -3 453.859 118.102   5
  -4   6  -3 504.240 127.910   4
   4  -6   3 534.919 120.196   2
   4  -6   4 226.943 77.9423   1
  -4   6  -4 272.055 106.362   5
  -4   6  -4 337.279 108.496   4
   4  -6   4 200.824 75.0636   2
   4  -6   5 88.0916 55.7372   1
  -4   6  -5 83.2742 69.4932   5
  -4   6  -5 150.630 70.0932   4
   4  -6   5 261.128 92.6846   2
   4  -6   6 36.1144 55.9853   1
  -4   6  -6 20.0895 60.1880   5
  -4   6  -6-55.8552 65.3930   4
   4  -6   6 9.65792 50.7194   2
   4  -6   7 114.692 66.4686   1
   4  -6   7 122.265 89.8259   3
  -4   6  -7 12.0496 71.9838   5
   4  -6   7 75.6507 54.3590   2
  -4   6  -7 8.35029 75.3943   4
   4  -6   8-41.9508 66.2775   1
  -4   6  -8 35.4965 72.8666   5
   4  -6   8 122.954 77.5023   3
  -4   6  -8-34.6460 57.7085   4
   4  -6   9 49.8489 58.7313   1
   4  -6   9 59.8654 74.6602   3
  -4   6  -9 137.685 95.7376   5
  -4   6  -9 61.0306 71.2329   4
   4  -5  -8 569.640 155.370   2
   4  -5  -7 276.240 111.056   2
   4  -5  -6 355.301 117.734   2
  -4   5   5 251.886 71.8565   5
   4  -5  -5 135.278 88.7921   2
  -4   5   4 183.141 63.1896   5
   4  -5  -4 265.177 107.157   2
  -4   5   3 983.852 139.838   5
   4  -5  -3 1103.44 179.128   2
  -4   5   2 29.2859 51.9503   5
   4  -5  -2 111.159 72.1731   2
   4  -5  -1 255.695 36.7354   1
  -4   5   1 315.538 84.6772   5
  -4   5   1 340.678 100.232   4
   4  -5  -1 313.988 98.6990   2
  -4   5   0 786.232 133.154   5
   4  -5   0 668.527 72.6767   1
  -4   5   0 984.964 154.721   4
   4  -5   0 737.423 76.0965   1
   4  -5   0 827.027 148.011   2
  -4   5  -1 2080.89 217.724   5
   4  -5   1 1878.13 212.192   2
  -4   5  -1 1997.21 224.735   4
   4  -5   1 1699.07 130.237   1
  -4   5  -2 377.970 98.1939   5
   4  -5   2 249.591 60.1957   1
  -4   5  -2 309.408 95.9469   4
   4  -5   2 427.878 112.992   2
  -4   5  -3 439.306 103.003   5
  -4   5  -3 544.748 127.579   4
   4  -5   3 461.558 112.645   2
  -4   5  -4 783.727 144.426   5
  -4   5  -4 980.996 164.290   4
   4  -5   4 961.499 146.108   2
  -4   5  -5 12.4344 52.2617   5
  -4   5  -5 63.2062 50.3428   4
   4  -5   5 6.33626 49.0320   2
  -4   5  -6 184.359 67.0590   5
   4  -5   6 268.497 96.4121   3
  -4   5  -6 334.694 111.678   4
   4  -5   6 312.049 79.7571   2
  -4   5  -7 116.322 86.2039   5
   4  -5   7 185.384 79.9389   3
  -4   5  -7 56.3782 66.4202   4
   4  -5   7 178.724 60.5465   2
   4  -5   8-82.7914 68.9072   3
  -4   5  -8 62.0266 60.4207   5
  -4   5  -8 155.865 87.7300   4
   4  -5   9 95.9810 61.4490   3
  -4   5  -9 32.6350 64.0625   5
  -4   5  -9 109.471 76.6587   4
  -4   5 -10 74.3519 65.2724   5
  -4   5 -10 93.4962 57.8571   4
   4  -5  11 76.6872 76.0907   3
  -4   5 -11 71.7975 64.4467   5
   4  -4  -9 213.788 111.386   2
   4  -4  -8 14.1102 77.2553   2
   4  -4  -7 690.013 162.665   2
   4  -4  -6 433.197 128.729   2
   4  -4  -5 229.251 87.5973   2
   4  -4  -4 138.306 85.6137   2
  -4   4   4 170.212 60.2799   5
   4  -4  -3 508.618 127.022   2
  -4   4   3 437.190 90.1105   5
   4  -4  -2 1572.46 197.154   2
   4  -4  -2 1027.94 62.6747   1
  -4   4   2 1409.70 165.112   5
  -4   4   1 2770.11 227.240   5
   4  -4  -1 2880.54 252.891   2
   4  -4  -1 2649.31 128.457   1
   4  -4   0 442.784 112.255   2
  -4   4   0 719.763 123.478   5
  -4   4   0 696.185 131.801   4
   4  -4   0 653.961 74.2152   1
   4  -4   1 229.947 80.2064   2
  -4   4  -1 257.612 85.5123   5
   4  -4   1 197.833 46.6107   1
  -4   4  -1 338.192 95.9195   4
  -4   4  -2 197.493 77.3087   5
   4  -4   2 125.609 43.8203   1
  -4   4  -2 196.249 73.9605   4
   4  -4   2 145.301 72.9226   2
   4  -4   3 217.817 57.7313   1
  -4   4  -3 214.418 64.0641   2
  -4   4  -3 229.533 88.2479   5
  -4   4  -3 325.965 93.7749   4
   4  -4   3 215.696 72.3206   2
  -4   4  -4 71.7023 53.6305   5
  -4   4  -4 57.4166 37.1287   2
  -4   4  -4 55.7544 55.8046   4
   4  -4   4 64.7146 60.4838   2
  -4   4  -5 572.897 89.8404   2
  -4   4  -5 509.204 121.653   5
   4  -4   5 780.182 135.265   3
  -4   4  -5 747.000 135.586   4
   4  -4   5 608.184 104.305   2
  -4   4  -6 447.211 74.4372   2
  -4   4  -6 695.502 136.902   5
   4  -4   6 602.723 120.887   3
  -4   4  -6 511.141 112.497   4
   4  -4   6 561.202 92.4359   2
   4  -4   7 149.108 76.6259   3
  -4   4  -7 56.6554 54.7408   5
  -4   4  -7 38.1242 48.2980   4
   4  -4   7 47.8788 41.2006   2
   4  -4   8 425.660 114.770   3
  -4   4  -8 460.121 119.856   5
  -4   4  -8 427.638 110.796   4
   4  -4   8 510.749 70.2810   2
   4  -4   9 48.2491 63.2389   3
  -4   4  -9-10.9322 51.8942   5
  -4   4  -9 9.47042 46.6334   4
  -4   4 -10 147.443 83.3106   5
   4  -4  10 97.4236 71.7967   3
  -4   4 -10 254.434 99.6285   4
   4  -4  11 11.9537 71.1856   3
  -4   4 -11 72.8012 67.3530   4
   4  -4  12 111.364 79.8889   3
  -4   4 -12 71.3141 64.9506   5
  -4   4 -12 143.687 88.3194   4
   4  -3 -10 160.753 104.804   2
   4  -3  -9 265.828 111.707   2
   4  -3  -8 1283.33 201.901   2
   4  -3  -7 292.828 106.483   2
   4  -3  -6 255.030 107.978   2
   4  -3  -5 438.054 116.025   2
   4  -3  -4 1183.36 173.046   2
   4  -3  -4 991.595 63.3585   1
   4  -3  -3 1390.78 181.194   2
  -4   3   3 1463.34 154.763   5
   4  -3  -3 1275.44 82.7938   1
   4  -3  -2 1269.63 172.229   2
  -4   3   2 1303.03 150.913   5
   4  -3  -2 1417.63 97.5233   1
   4  -3  -1 488.397 108.743   2
   4  -3  -1 478.134 63.3865   1
  -4   3   1 496.632 96.5944   5
   4  -3   0 172.226 70.2764   2
  -4   3   0 175.678 67.8787   5
  -4   3   0 225.595 79.0143   4
   4  -3   0 100.516 34.8174   1
   4  -3   1 474.943 103.558   2
  -4   3  -1 490.263 90.2033   2
   4  -3   1 300.263 57.1115   1
  -4   3  -1 410.183 95.4487   4
  -4   3  -1 445.815 98.1487   5
   4  -3   2 88.1313 38.5199   1
   4  -3   2 282.727 82.8032   2
  -4   3  -2 144.404 68.7138   5
  -4   3  -2 129.547 53.5963   2
  -4   3  -2 125.234 59.7465   4
   4  -3   3 724.922 105.337   2
  -4   3  -3 565.531 89.6078   2
  -4   3  -3 533.616 105.002   5
  -4   3  -3 528.675 103.520   4
   4  -3   3 585.697 91.0849   1
   4  -3   4 369.070 66.1859   2
   4  -3   4 396.391 78.1298   1
   4  -3   4 409.948 92.1205   3
  -4   3  -4 494.856 105.021   5
  -4   3  -4 497.641 98.8676   4
  -4   3  -4 402.030 70.8500   2
   4  -3   5 286.815 85.4164   3
  -4   3  -5 255.552 87.0372   5
  -4   3  -5 266.320 79.0917   4
   4  -3   5 166.319 46.1695   2
   4  -3   6 387.318 96.7371   3
  -4   3  -6 458.831 102.344   5
  -4   3  -6 303.191 84.0093   4
   4  -3   6 381.245 69.6189   2
  -4   3  -7 337.884 99.1883   5
   4  -3   7 221.484 74.0974   3
  -4   3  -7 208.921 78.8111   4
   4  -3   7 129.607 39.9829   2
   4  -3   8 219.715 79.2096   3
  -4   3  -8 305.167 98.4780   5
  -4   3  -8 149.183 67.2715   4
   4  -3   8 203.034 39.8762   2
   4  -3   9 262.706 91.5611   3
  -4   3  -9 276.545 92.2613   5
  -4   3  -9 353.005 87.8361   4
   4  -3  10 122.631 79.7505   3
  -4   3 -10 177.830 72.0226   5
  -4   3 -10 310.026 96.8587   4
   4  -3  11 196.985 87.8390   3
  -4   3 -11 289.658 102.272   5
  -4   3 -11 177.142 73.8273   4
   4  -3  12 144.034 88.8057   3
  -4   3 -12 105.928 73.7165   5
  -4   3 -12 15.3453 62.5453   4
   4  -3  13 104.746 82.6614   3
  -4   3 -13 230.004 91.6519   5
  -4   3 -13 4.88865 58.7597   4
   4  -2 -10 166.625 96.0531   2
   4  -2  -9 454.845 125.863   2
   4  -2  -8 416.283 122.820   2
   4  -2  -7 371.323 108.581   2
  -4   2   7 404.943 62.0850   1
   4  -2  -6 305.257 70.2087   3
   4  -2  -6 395.852 112.158   2
   4  -2  -6 315.778 68.2302   5
  -4   2   6 196.833 44.2382   1
   4  -2  -5 1325.50 182.725   2
   4  -2  -5 1304.44 139.072   5
   4  -2  -5 1113.70 93.1201   1
   4  -2  -5 1308.38 143.737   3
  -4   2   5 1251.65 100.407   1
   4  -2  -4 4427.00 255.920   5
   4  -2  -4 4126.93 180.473   1
   4  -2  -4 4701.05 317.501   2
   4  -2  -4 3965.46 233.655   3
  -4   2   4 4130.93 180.935   1
  -4   2   3 421.827 60.9036   1
   4  -2  -3 421.835 105.037   2
   4  -2  -3 601.919 101.694   5
   4  -2  -3 666.395 76.3475   1
   4  -2  -2 45.2449 51.3931   2
   4  -2  -2 203.809 63.8755   5
   4  -2  -2 192.221 46.1292   1
   4  -2  -1 47.7802 49.7312   2
   4  -2  -1 164.358 45.2155   1
   4  -2  -1 108.996 52.3389   5
  -4   2   1 39.9685 38.5518   5
   4  -2  -1 149.867 63.1617   4
  -4   2   0 1708.33 174.595   5
   4  -2   0 1579.04 164.958   5
   4  -2   0 1586.10 156.893   4
   4  -2   0 1591.49 163.571   2
   4  -2   0 1507.39 124.962   1
   4  -2   1 471.143 72.3227   1
   4  -2   1 607.184 101.931   2
   4  -2   1 717.661 115.803   5
  -4   2  -1 586.571 108.644   5
   4  -2   1 592.626 97.8468   4
  -4   2  -1 590.502 97.3022   4
   4  -2   2 399.815 80.3736   2
  -4   2  -2 570.310 106.908   5
   4  -2   2 453.068 75.1613   1
   4  -2   2 553.982 91.9755   4
  -4   2  -2 630.565 99.4615   4
  -4   2  -3 1608.87 176.617   5
   4  -2   3 1503.18 151.937   4
  -4   2  -3 1597.03 158.010   4
   4  -2   3 1859.02 156.804   2
   4  -2   3 1665.28 149.031   1
   4  -2   3 1746.51 166.531   3
   4  -2   4 505.976 82.3176   2
   4  -2   4 391.592 88.8164   3
  -4   2  -4 472.788 95.6998   5
   4  -2   4 500.949 86.1111   4
   4  -2   4 545.000 93.4734   1
  -4   2  -4 535.514 98.0134   4
   4  -2   5 552.438 81.0479   2
   4  -2   5 408.055 91.5870   3
   4  -2   5 485.686 91.8255   1
   4  -2   5 323.371 78.2333   4
  -4   2  -5 590.781 99.9190   4
  -4   2  -5 423.551 100.270   5
   4  -2   6 510.228 103.585   3
  -4   2  -6 875.441 140.553   5
   4  -2   6 469.898 87.5087   4
  -4   2  -6 684.509 110.707   4
   4  -2   6 634.733 78.4302   2
   4  -2   7 217.048 76.9116   3
  -4   2  -7 199.171 60.3918   4
  -4   2  -7 148.555 71.7888   5
   4  -2   7 188.429 43.5511   2
  -4   2  -8 586.937 118.225   5
   4  -2   8 647.336 119.792   3
   4  -2   8 500.430 40.9314   2
  -4   2  -8 506.760 105.311   4
   4  -2   9 200.868 87.1282   3
  -4   2  -9 210.296 74.5101   5
  -4   2  -9 326.213 90.6768   4
   4  -2  10 396.622 106.924   3
  -4   2 -10 449.071 105.283   5
  -4   2 -10 469.641 105.075   4
   4  -2  11 147.121 67.1436   3
  -4   2 -11 227.525 79.3771   5
  -4   2 -11 149.823 75.7988   4
   4  -2  12 70.8008 78.4585   3
  -4   2 -12 100.759 58.4644   5
   4  -2  13 53.1216 63.1050   3
  -4   2 -13 68.4475 57.9730   5
  -4   2 -13 19.7436 53.1332   4
   4  -1 -10 353.345 110.202   2
   4  -1  -9 102.260 73.5545   2
  -4   1   9 120.723 49.0085   1
   4  -1  -8 378.512 119.250   2
  -4   1   8 463.663 83.7418   1
   4  -1  -7 864.293 105.436   3
   4  -1  -7 900.216 154.464   2
   4  -1  -7 708.207 101.109   5
   4  -1  -7 851.365 104.654   1
  -4   1   7 874.418 106.190   1
   4  -1  -6 609.466 88.4228   3
   4  -1  -6 666.088 91.1419   1
   4  -1  -6 814.531 149.434   2
   4  -1  -6 571.633 89.4307   5
  -4   1   6 581.834 85.9654   1
   4  -1  -5 1469.92 146.678   5
   4  -1  -5 1536.12 129.135   1
   4  -1  -5 1688.88 195.868   2
  -4   1   5 1438.87 126.084   1
   4  -1  -5 1489.92 133.227   3
   4  -1  -4 529.587 111.116   2
  -4   1   4 544.503 77.7226   1
   4  -1  -4 572.090 94.9638   5
   4  -1  -4 524.135 76.1095   1
   4  -1  -4 350.789 64.9133   3
   4  -1  -3 2996.87 210.870   5
   4  -1  -3 2743.62 169.357   1
   4  -1  -3 2819.21 235.233   2
  -4   1   3 2647.47 165.943   1
  -4   1   2 576.783 81.0386   1
   4  -1  -2 632.161 112.025   2
   4  -1  -2 714.406 108.977   5
   4  -1  -2 681.623 87.6647   1
   4  -1  -2 806.284 114.648   4
   4  -1  -1 48.2657 27.8987   1
   4  -1  -1 42.9391 40.9852   2
   4  -1  -1 76.7064 43.9847   5
   4  -1  -1 77.2530 43.7263   4
  -4   1   1 106.656 43.2439   1
  -4   1   0 1060.88 114.467   1
   4  -1   0 1022.39 130.378   5
   4  -1   0 955.635 118.994   4
   4  -1   0 1128.74 136.254   2
   4  -1   0 997.104 105.958   1
   4  -1   1 2597.69 205.880   5
  -4   1  -1 2768.62 212.459   5
   4  -1   1 2739.34 183.712   4
  -4   1  -1 2788.80 187.392   4
   4  -1   1 2717.41 196.837   2
   4  -1   1 2892.81 182.481   1
   4  -1   1 2531.03 179.110   3
   4  -1   2 2485.48 202.746   5
  -4   1  -2 2061.62 186.947   5
   4  -1   2 1927.93 152.056   4
  -4   1  -2 2300.22 166.337   4
   4  -1   2 2301.69 170.942   2
   4  -1   2 2033.76 160.584   1
   4  -1   2 2005.42 163.449   3
   4  -1   3 1916.37 182.724   5
  -4   1  -3 1976.76 186.054   5
   4  -1   3 1735.51 143.535   4
  -4   1  -3 1789.93 148.335   4
   4  -1   3 1573.39 140.291   2
   4  -1   3 1666.73 147.992   1
   4  -1   3 1592.16 154.061   3
   4  -1   4 740.991 108.368   3
  -4   1  -4 872.195 123.626   5
   4  -1   4 905.465 106.011   4
  -4   1  -4 932.352 109.093   4
   4  -1   4 792.328 95.1698   2
   4  -1   4 765.690 106.536   1
   4  -1   5 269.495 57.9756   2
   4  -1   5 162.648 59.0711   3
  -4   1  -5 375.937 90.4983   5
   4  -1   5 202.960 63.4776   1
   4  -1   5 206.546 50.4931   4
  -4   1  -5 258.768 62.3257   4
   4  -1   6 667.427 115.094   3
  -4   1  -6 679.709 119.352   5
   4  -1   6 663.665 75.4515   2
   4  -1   6 599.618 92.6304   4
  -4   1  -6 583.527 93.9384   4
  -4   1  -7 1453.88 171.442   5
   4  -1   7 1467.36 145.623   4
  -4   1  -7 1613.70 152.343   4
   4  -1   7 1359.15 90.8249   2
   4  -1   7 1535.61 170.368   3
   4  -1   8 354.220 92.3828   3
  -4   1  -8 396.123 97.6944   5
   4  -1   8 345.598 31.7553   2
   4  -1   8 359.728 33.5932   2
   4  -1   8 346.433 79.6404   4
  -4   1  -8 533.747 95.0368   4
   4  -1   9 153.083 75.1684   3
  -4   1  -9 258.290 81.2193   5
  -4   1  -9 202.459 67.3278   4
   4  -1  10 102.218 65.6029   3
  -4   1 -10 95.7614 49.1126   5
  -4   1 -10 88.0136 49.3208   4
   4  -1  11-95.2212 70.1917   3
  -4   1 -11-12.6558 55.3749   5
  -4   1 -11 18.4505 41.9032   4
   4  -1  12 446.300 126.345   3
  -4   1 -12 343.042 91.5398   5
  -4   1 -12 413.827 104.064   4
   4  -1  13 184.079 99.2783   3
  -4   1 -13 153.361 70.2226   5
  -4   1 -13 188.298 78.5550   4
   4  -1  14 247.137 104.657   3
  -4   1 -14 120.759 66.1056   5
  -4   1 -14 115.745 68.0349   4
   4   0 -11 66.9941 62.5187   2
   4   0 -10 62.9718 79.5857   2
  -4   0  10 96.4107 55.8959   1
   4   0  -9 378.828 116.636   2
  -4   0   9 312.798 78.2919   1
   4   0  -8 349.176 105.339   2
  -4   0   8 374.406 85.8874   1
   4   0  -7 112.440 58.5254   1
   4   0  -7-19.7790 52.8433   2
  -4   0   7 99.8280 47.0978   1
   4   0  -6 196.763 47.6571   3
   4   0  -6 183.474 60.0185   1
   4   0  -6 76.4928 64.9764   2
   4   0  -6 70.7458 39.3698   5
  -4   0   6 166.471 55.9590   1
   4   0  -5-8.69402 26.1947   3
   4   0  -5-3.84092 50.2426   2
   4   0  -5 8.49802 38.9639   1
   4   0  -5-36.7694 36.6624   5
  -4   0   5 58.8937 39.6610   1
   4   0  -4 1026.54 151.126   2
   4   0  -4 939.003 120.482   5
   4   0  -4 958.598 114.428   1
  -4   0   4 939.700 112.215   1
   4   0  -4 869.776 88.6634   3
   4   0  -3 89.4230 60.2073   2
   4   0  -3 12.4663 32.0569   5
   4   0  -3 41.7746 24.3560   1
   4   0  -3 9.23913 30.6661   4
  -4   0   3-5.03700 26.6952   1
  -4   0   2 490.572 79.9168   1
   4   0  -2 397.774 88.5631   2
   4   0  -2 581.749 93.7214   5
   4   0  -2 406.087 74.6946   4
   4   0  -2 402.567 72.7920   1
   4   0  -1 4757.52 267.772   5
   4   0  -1 4850.00 239.482   4
   4   0  -1 4614.80 269.048   2
   4   0  -1 4768.61 244.302   1
  -4   0   1 4856.17 244.623   1
   4   0  -1 4257.48 204.523   3
  -4   0   0 257.002 65.4733   1
   4   0   0 358.459 67.3459   1
   4   0   0 318.416 74.1427   2
   4   0   0 311.320 61.4604   3
   4   0   0 269.387 69.3357   5
   4   0   0 468.817 74.1770   4
   4   0   1 1248.65 140.741   5
   4   0   1 1289.29 114.363   4
   4   0   1 1387.29 141.078   2
   4   0   1 1250.98 128.069   1
   4   0   1 1197.75 122.425   3
  -4   0  -1 1488.55 141.856   1
  -4   0  -2 1958.40 166.149   1
   4   0   2 2179.21 185.920   5
   4   0   2 1934.11 132.673   4
  -4   0  -2 1997.10 141.663   4
   4   0   2 1809.63 152.462   2
   4   0   2 2011.63 162.905   1
   4   0   2 1920.47 156.243   3
   4   0   3 1834.92 174.379   5
   4   0   3 1679.37 123.877   4
  -4   0  -3 1678.59 125.581   4
   4   0   3 1610.26 137.883   2
   4   0   3 1846.27 160.447   1
   4   0   3 1372.73 135.706   3
   4   0   4 45.6291 52.4343   3
   4   0   4-19.9552 34.9607   2
   4   0   4 31.3484 39.0204   5
   4   0   4 28.8867 34.1916   1
   4   0   4-17.8670 24.1926   4
  -4   0  -4-19.3250 23.2684   4
   4   0   5 2081.14 141.432   4
  -4   0  -5 2190.87 147.444   4
   4   0   5 2182.57 144.263   2
   4   0   5 2114.15 182.132   3
  -4   0  -6 1150.26 150.651   5
   4   0   6 1160.23 112.168   4
  -4   0  -6 1318.87 119.475   4
   4   0   6 1105.89 96.3522   2
   4   0   6 1297.07 155.196   3
   4   0   7 153.028 36.2077   2
   4   0   7 174.590 73.5109   3
  -4   0  -7 148.440 61.0016   5
   4   0   7 198.246 57.3881   4
  -4   0  -7 132.809 45.9357   4
   4   0   8 293.154 38.8756   2
   4   0   8 372.844 97.2964   3
  -4   0  -8 316.747 85.9581   5
  -4   0  -8 258.923 69.6461   4
   4   0   8 239.459 33.9635   2
   4   0   9 196.665 73.8540   3
  -4   0  -9 373.213 91.4604   5
  -4   0  -9 378.238 79.3981   4
   4   0  10 188.316 85.9258   3
  -4   0 -10 141.156 75.0489   5
  -4   0 -10 80.4030 38.2525   4
   4   0  11 401.576 105.717   3
  -4   0 -11 556.477 112.565   5
  -4   0 -11 345.769 85.8267   4
   4   0  12 197.241 87.4252   3
  -4   0 -12 130.908 62.4264   5
  -4   0 -12 124.525 59.4483   4
   4   0  13 386.164 122.388   3
  -4   0 -13 385.694 101.598   4
   4   0  14 210.390 96.5323   3
  -4   0 -14 265.936 91.1722   4
  -4  -1  10 284.165 84.1113   1
   4   1 -10 234.724 104.064   2
  -4  -1   9 36.9115 52.0675   1
   4   1  -9 55.6305 59.0531   2
  -4  -1   8 249.587 78.9477   1
   4   1  -8 160.159 73.1718   2
  -4  -1   7 69.2690 49.4407   1
   4   1  -7 20.6538 55.5429   2
   4   1  -7 23.5971 11.0198   3
   4   1  -6 194.549 30.3253   3
   4   1  -6 313.450 100.511   2
  -4  -1   6 231.740 71.7656   1
   4   1  -6 162.831 26.4241   3
   4   1  -5 432.195 99.8798   2
   4   1  -5 324.763 76.3993   5
  -4  -1   5 373.213 84.7248   1
   4   1  -5 398.647 46.2089   3
   4   1  -5 362.377 43.7478   3
   4   1  -4 206.238 34.8870   3
   4   1  -4 235.853 40.4507   3
   4   1  -4 210.429 84.3055   2
   4   1  -4 256.491 71.3516   5
   4   1  -4 327.946 78.9194   1
  -4  -1   4 320.953 77.0796   1
   4   1  -3 1577.17 163.190   5
   4   1  -3 1296.15 137.958   1
   4   1  -3 1285.95 153.869   2
  -4  -1   3 1495.92 148.615   1
   4   1  -3 1296.02 93.2007   3
   4   1  -2 2327.03 194.615   5
   4   1  -2 2112.04 157.790   4
   4   1  -2 2045.23 173.319   1
  -4  -1   2 2279.06 180.718   1
   4   1  -2 1987.97 122.005   3
  -4  -1   1 687.783 102.067   1
   4   1  -1 609.281 72.3060   3
   4   1  -1 673.713 105.928   5
   4   1  -1 557.062 76.8115   4
   4   1  -1 525.698 93.7792   1
   4   1   0 1767.45 167.521   5
   4   1   0 1508.92 116.672   4
   4   1   0 1592.08 151.650   1
  -4  -1   0 1590.60 150.705   1
   4   1   0 1402.34 117.772   3
   4   1   1 2747.74 211.464   5
   4   1   1 2565.56 139.952   4
   4   1   1 2659.98 196.739   1
  -4  -1  -1 2820.23 204.758   1
   4   1   1 2581.69 163.863   3
   4   1   2 1295.36 144.466   5
   4   1   2 1268.85 93.4690   4
   4   1   2 1365.65 142.298   1
   4   1   2 1244.31 125.404   3
  -4  -1  -2 1399.32 147.134   1
  -4  -1  -3 2249.30 189.228   1
   4   1   3 2326.96 195.610   5
   4   1   3 1974.34 110.133   4
   4   1   3 2560.38 195.661   1
   4   1   3 2107.77 164.043   3
   4   1   4 3147.67 225.808   5
   4   1   4 2752.11 128.252   4
  -4  -1  -4 2639.75 130.388   4
   4   1   4 3019.02 214.877   1
   4   1   4 2855.09 199.988   3
  -4  -1  -4 2670.26 187.324   3
   4   1   5 57.7248 45.0363   3
  -4  -1  -5 79.7925 42.9628   3
   4   1   5 12.4085 19.4708   4
  -4  -1  -5 44.1007 21.2439   4
   4   1   6 1089.34 141.037   3
  -4  -1  -6 911.918 85.2390   4
   4   1   7 1917.18 125.951   2
  -4  -1  -7 2379.78 147.307   4
   4   1   7 1852.59 190.540   3
   4   1   8 47.7289 59.2627   3
  -4  -1  -8 59.3647 27.0806   4
   4   1   8 58.2142 31.4534   2
   4   1   9 478.980 117.738   3
   4   1   9 548.028 59.6073   2
  -4  -1  -9 491.720 83.5996   4
   4   1  10 602.160 127.042   3
   4   1  10 423.555 36.5257   2
   4   1  10 362.784 32.8268   2
  -4  -1 -10 536.996 89.4178   4
   4   1  11 902.912 151.698   3
  -4  -1 -11 911.131 124.675   4
   4   1  12 725.191 152.649   3
  -4  -1 -12 651.737 112.666   4
   4   1  13 287.663 108.852   3
  -4  -1 -13 16.0003 41.5564   4
   4   1  14 117.226 71.0480   3
  -4  -1 -14 139.145 67.2929   4
  -4  -2  10-90.2449 67.9038   1
   4   2 -10 177.212 89.5084   2
  -4  -2   9 63.9300 55.0546   1
   4   2  -9 54.6326 59.3414   2
  -4  -2   8 215.467 79.2755   1
   4   2  -8 205.890 85.4617   2
  -4  -2   7 245.680 84.8673   1
   4   2  -7 249.411 98.0077   2
  -4  -2   6 202.520 65.2330   1
   4   2  -6 288.584 85.5452   2
  -4  -2   5 485.930 103.778   1
  -4  -2   4 1628.28 173.809   1
  -4  -2   3 970.798 133.161   1
   4   2  -3 811.895 55.7726   3
  -4  -2   2 2204.00 191.783   1
   4   2  -2 1573.48 95.0268   3
   4   2  -1 1309.82 108.315   4
  -4  -2   1 1295.58 146.662   1
   4   2  -1 1282.35 97.8339   3
   4   2   0 1850.44 113.373   4
   4   2   0 1950.46 178.813   1
  -4  -2   0 2080.05 183.091   1
   4   2   0 1905.57 130.281   3
   4   2   1 2992.60 123.415   4
   4   2   1 3174.05 223.766   1
  -4  -2  -1 3064.98 223.258   1
   4   2   1 2870.41 169.503   3
   4   2   2 1750.90 77.0991   4
   4   2   2 1928.80 177.190   1
  -4  -2  -2 1646.01 169.623   1
   4   2   2 1798.37 145.408   3
  -4  -2  -2 1744.77 137.073   3
   4   2   3 162.978 61.8282   3
  -4  -2  -3 131.237 48.3883   3
  -4  -2  -3 235.716 71.9152   1
   4   2   3 118.250 17.0190   4
   4   2   4 1446.00 148.075   3
  -4  -2  -4 1200.36 129.143   3
  -4  -2  -4 1177.66 147.290   1
  -4  -2  -5 217.322 73.0152   1
   4   2   5 242.411 77.9734   3
  -4  -2  -5 370.254 82.1911   3
  -4  -2  -5 205.356 25.0368   4
   4   2   6 841.686 127.646   3
  -4  -2  -6 662.260 55.4467   4
   4   2   6 652.246 89.0882   2
   4   2   7 552.809 112.375   3
  -4  -2  -7 620.251 62.6214   4
   4   2   7 571.815 82.8576   2
   4   2   8 4554.38 216.125   2
  -4  -2  -8 4634.37 192.355   4
   4   2   8 5158.99 322.918   3
   4   2   9 1293.90 114.772   2
  -4  -2  -9 1426.64 120.011   4
   4   2   9 1634.08 195.885   3
   4   2  10 481.015 117.796   3
  -4  -2 -10 476.184 76.5767   4
   4   2  11 949.665 163.764   3
  -4  -2 -11 748.265 104.051   4
   4   2  12-51.0911 85.1118   3
  -4  -2 -12 61.3640 38.2304   4
   4   2  13 145.386 81.4361   3
  -4  -2 -13 149.502 61.4124   4
   4   2  14 210.388 121.540   3
  -4  -3  10-91.6232 69.3513   1
   4   3 -10 72.6203 70.3173   2
   4   3 -10-26.9274 63.3484   4
  -4  -3   9 6.77267 60.3910   1
   4   3  -9-20.7387 74.7163   2
   4   3  -9 39.8014 48.0598   4
  -4  -3   8 71.4724 58.6102   1
   4   3  -8 154.122 72.7954   2
   4   3  -8 260.468 82.5540   4
  -4  -3   7 316.354 94.6615   1
  -4  -3   6 275.969 85.4799   1
  -4  -3   5 1291.65 168.283   1
  -4  -3   4 970.476 146.409   1
  -4  -3   3 918.323 137.014   1
  -4  -3   2 1631.61 177.414   1
   4   3  -2 1095.65 68.1825   3
   4   3  -1 801.689 79.9804   4
  -4  -3   1 774.904 121.575   1
   4   3  -1 819.096 75.2838   3
   4   3   0 614.526 74.7195   3
   4   3   0 619.448 59.1655   4
   4   3   0 662.395 60.9443   4
  -4  -3   0 742.739 120.287   1
   4   3   1 586.067 81.7464   3
  -4  -3  -1 511.828 100.182   1
   4   3   1 599.517 36.2975   4
   4   3   1 548.709 35.8431   4
  -4  -3  -1 681.827 83.7882   3
   4   3   2 835.277 101.275   3
  -4  -3  -2 1025.41 137.348   1
  -4  -3  -2 1014.53 106.471   3
   4   3   3 701.840 100.480   3
  -4  -3  -3 646.924 92.0085   3
  -4  -3  -3 710.672 117.898   1
   4   3   4 231.281 71.7044   3
  -4  -3  -4 253.752 65.8047   3
  -4  -3  -4 274.773 83.8004   1
   4   3   4 279.205 73.3029   2
   4   3   5 273.399 83.0748   3
  -4  -3  -5 232.330 80.9491   1
   4   3   5 290.306 68.6296   2
   4   3   6 1174.76 152.118   3
   4   3   6 1121.56 129.209   2
  -4  -3  -6 1021.05 144.055   1
   4   3   7 1897.50 165.294   2
  -4  -3  -7 1481.78 55.8266   4
   4   3   8 1194.12 167.044   3
   4   3   8 882.245 111.998   2
  -4  -3  -8 1056.45 74.4796   4
   4   3   9 547.070 127.483   3
  -4  -3  -9 370.613 54.4713   4
   4   3   9 452.630 83.1777   2
   4   3  10 830.712 154.216   3
  -4  -3 -10 734.576 86.5112   4
   4   3  11-2.31503 72.4097   3
  -4  -3 -11 120.722 41.6622   4
   4   3  12 775.371 160.386   3
   4   3  13 536.330 152.617   3
  -4  -4   9 84.8940 79.7180   1
   4   4  -9 77.5423 57.6949   4
  -4  -4   8 129.773 77.6115   1
   4   4  -8 338.626 100.632   4
  -4  -4   7 378.275 106.228   1
   4   4  -7 190.795 76.2525   4
  -4  -4   6 1010.65 168.470   1
   4   4  -6 714.645 119.518   4
  -4  -4   5 395.247 106.436   1
   4   4  -5 298.103 83.0279   4
  -4  -4   4 557.631 122.248   1
   4   4  -4 595.031 96.9867   4
   4   4  -3 1289.94 126.321   4
  -4  -4   3 1339.77 178.422   1
  -4  -4   2 387.195 99.4372   1
   4   4  -2 261.061 54.2621   4
   4   4  -2 206.406 28.5913   3
   4   4  -1 712.323 71.2373   4
  -4  -4   1 748.947 123.885   1
   4   4  -1 684.138 71.4451   3
   4   4   0 373.396 62.3095   3
  -4  -4   0 399.165 61.2727   3
   4   4   0 420.208 43.3293   4
  -4  -4   0 356.307 89.8382   1
  -4  -4  -1 193.810 73.8804   1
   4   4   1 204.267 62.2525   3
  -4  -4  -1 213.892 51.7083   3
   4   4   2 112.761 61.3348   3
  -4  -4  -2 200.905 53.2058   3
  -4  -4  -2 99.5058 57.1579   1
   4   4   3 186.555 71.6417   3
  -4  -4  -3 195.890 57.5850   3
  -4  -4  -3 215.705 75.5507   1
  -4  -4  -4 77.5679 51.3969   1
   4   4   4 236.748 76.6391   3
  -4  -4  -4 78.8470 40.4989   3
   4   4   5 1799.06 180.942   3
  -4  -4  -5 1928.87 200.210   1
  -4  -4  -6 1450.73 175.468   1
   4   4   6 1846.53 190.374   3
   4   4   7 1389.67 176.309   3
   4   4   8 219.135 87.1488   3
   4   4   9 112.717 78.0715   3
   4   4  10 448.575 124.573   3
   4   4  11 1487.11 210.692   3
   4   4  12 398.891 132.599   3
   4   4  13 173.366 92.4411   3
  -4  -5   8 270.334 112.493   1
   4   5  -8 107.499 70.8935   4
  -4  -5   7 357.548 112.889   1
   4   5  -7 345.814 87.1744   4
  -4  -5   6 287.963 100.724   1
   4   5  -6 163.730 66.9109   4
  -4  -5   5 547.119 130.034   1
   4   5  -5 488.593 93.8611   4
  -4  -5   4 271.869 102.867   1
   4   5  -4 176.579 57.2595   4
  -4  -5   3 135.214 68.3647   1
   4   5  -3 125.048 43.3231   4
  -4  -5   2 507.229 115.324   1
   4   5  -2 380.343 63.0794   4
   4   5  -1 1084.66 90.7775   4
  -4  -5   1 1177.57 171.934   1
   4   5  -1 968.001 86.2503   3
  -4  -5   1 1021.87 86.5636   3
   4   5   0 297.945 59.1424   3
  -4  -5   0 287.236 55.7990   3
   4   5   0 192.293 29.1846   4
  -4  -5   0 239.541 82.3078   1
   4   5   1 89.3242 50.1481   3
  -4  -5  -1 63.1566 30.0307   3
  -4  -5  -1-19.3747 43.7276   1
   4   5   2 77.1721 43.7606   3
  -4  -5  -2 35.7054 45.0991   1
  -4  -5  -2 109.042 54.2381   3
  -4  -5  -3 1279.28 167.728   1
   4   5   3 1129.06 137.061   3
  -4  -5  -3 1074.48 131.042   3
   4   5   4 2045.64 188.214   3
  -4  -5  -4 1718.27 196.526   1
   4   5   5 601.803 123.557   3
  -4  -5  -5 806.375 141.056   1
   4   5   6 127.173 72.8118   3
  -4  -5  -6 217.846 70.4947   1
   4   5   7 389.215 112.292   3
  -4  -5  -7 481.553 109.575   1
   4   5   8 486.533 127.823   3
   4   5   9 631.148 146.602   3
   4   5  10 568.445 141.934   3
   4   5  11 96.2005 90.2948   3
   4   5  12 360.214 114.766   3
  -4  -6   6 108.334 74.4728   1
   4   6  -6 46.8665 49.6017   4
  -4  -6   5 82.3729 71.1971   1
   4   6  -5 168.062 65.1695   4
  -4  -6   4 213.595 94.1212   1
   4   6  -4 108.459 53.7699   4
  -4  -6   3 139.722 75.1386   1
   4   6  -3 141.819 50.3780   4
  -4  -6   2 97.3795 71.2816   1
   4   6  -2 96.7464 39.1575   4
  -4  -6   1 154.414 71.9740   1
  -4  -6   0 152.850 74.8475   1
   4   6   0 47.7038 29.4065   3
   4   6   1 413.021 82.6273   3
  -4  -6  -1 518.441 119.525   1
  -4  -6  -2 1232.08 172.041   1
   4   6   2 1149.72 139.256   3
   4   6   3 29.4759 52.6730   3
  -4  -6  -3-68.5651 72.8919   1
   4   6   4 368.533 99.7092   3
  -4  -6  -4 156.168 61.4864   1
   4   6   5 212.823 89.7179   3
  -4  -6  -5 154.321 80.6649   1
   4   6   6 730.110 137.311   3
  -4  -6  -6 740.250 139.150   1
   4   6   7 266.018 100.272   3
  -4  -6  -7 255.730 92.5075   1
   4   6   8 344.180 106.081   3
   4   6   9 507.365 134.170   3
   4   6  10 233.387 114.603   3
  -4  -7   4 20.4052 51.5630   1
  -4  -7   3 96.3452 84.9023   1
  -4  -7   2-40.2656 67.1688   1
  -4  -7   1 74.2753 60.1367   1
  -4  -7   0 550.579 130.373   1
  -4  -7  -1 372.314 113.549   1
  -4  -7  -2 54.4604 42.4514   1
   4   7   2-46.5809 46.7124   3
   4   7   3 382.899 93.8574   3
  -4  -7  -3 418.486 102.704   1
   4   7   4 108.565 62.5828   3
  -4  -7  -4 202.340 77.7803   1
   4   7   5 87.5276 67.6622   3
  -4  -7  -5 111.885 59.0002   1
   4   7   6 154.951 77.6368   3
  -4  -7  -6 339.169 104.300   1
   4   7   7 238.066 101.123   3
  -4  -7  -7 318.301 93.6127   1
   4   7   8 153.310 81.7684   3
  -4  -8   0 41.0603 56.6304   1
  -4  -8  -1-10.5422 55.8997   1
  -4  -8  -2 152.458 82.0436   1
  -4  -8  -3 94.4814 76.0066   1
   4   8   3-77.5797 68.3765   3
  -4  -8  -4 70.4296 66.1326   1
   4   8   4 81.0375 63.3591   3
  -5   6   2 239.381 94.6447   5
   5  -6  -2 264.504 105.045   2
  -5   6   1 270.877 95.5050   5
   5  -6  -1 432.638 139.672   2
  -5   6   0 122.692 75.7693   5
   5  -6   0-75.2785 69.8899   2
  -5   6  -1-9.01175 54.7420   5
  -5   6  -1 65.3060 63.7566   4
   5  -6   1 28.6041 72.8070   2
  -5   6  -2 141.167 77.7764   5
  -5   6  -2 71.2405 76.9712   4
   5  -6   2 223.280 104.147   2
  -5   6  -3 131.443 83.0265   5
  -5   6  -3 14.1048 54.7545   4
   5  -6   3 127.646 85.7315   2
  -5   6  -4-63.5856 74.1310   5
  -5   6  -4 66.2629 66.8843   4
   5  -6   4-13.2631 62.9905   2
  -5   6  -5-9.11300 76.6715   5
   5  -6   5 53.5217 58.3508   1
  -5   6  -5 98.1213 66.9025   4
   5  -6   5 0.28575 59.0919   2
  -5   6  -6 29.5613 62.1619   5
   5  -6   6-76.7707 72.4936   3
  -5   6  -6-28.8129 68.6309   4
   5  -5  -5-3.04705 72.5221   2
   5  -5  -4 231.036 111.213   2
   5  -5  -3 92.1470 84.6709   2
  -5   5   3 250.880 90.5421   5
  -5   5   2 175.176 73.1775   5
   5  -5  -2 141.008 62.3551   2
  -5   5   1-6.37404 45.8276   5
   5  -5  -1 7.81242 87.6272   2
  -5   5   0 61.7327 48.6880   5
   5  -5   0-95.9634 92.7144   2
  -5   5  -1 357.040 108.469   5
  -5   5  -1 295.446 107.058   4
   5  -5   1 169.069 94.1145   2
  -5   5  -2 154.633 76.4867   5
  -5   5  -2 87.9899 63.2387   4
   5  -5   2 106.816 74.0168   2
  -5   5  -3 144.451 87.0703   5
  -5   5  -3 380.926 113.969   4
   5  -5   3 211.171 89.6281   2
  -5   5  -4-74.6346 62.4343   5
  -5   5  -4-134.878 74.7738   4
   5  -5   4 94.4044 70.7652   2
  -5   5  -5-17.8344 57.9647   5
   5  -5   5-3.33991 59.7180   3
  -5   5  -5-55.7151 58.9189   4
   5  -5   6-62.1643 55.4161   3
  -5   5  -6 110.272 76.6083   5
  -5   5  -6 116.257 83.5345   4
   5  -5   6-36.2502 49.2827   2
   5  -5   7-29.9033 73.6027   3
  -5   5  -7 32.3327 55.8802   5
  -5   5  -7-64.6268 76.9887   4
   5  -5   8-33.9635 56.0028   3
  -5   5  -8 13.6464 52.7322   5
  -5   5  -8 70.8306 68.0861   4
   5  -5   9 237.502 93.5935   3
  -5   5  -9 196.286 85.2771   5
  -5   5  -9 227.969 104.587   4
   5  -4  -6 89.8387 89.7903   2
   5  -4  -5 517.088 149.752   2
   5  -4  -4 222.556 119.500   2
   5  -4  -3 245.481 100.277   2
   5  -4  -2 75.5498 82.0827   2
  -5   4   2 52.8170 52.0211   5
   5  -4  -1 140.527 101.068   2
  -5   4   1 169.619 75.9947   5
   5  -4   0 550.607 129.988   2
  -5   4   0 578.493 129.815   5
   5  -4   1 550.374 132.363   2
  -5   4  -1 593.756 124.755   5
  -5   4  -1 562.946 123.618   4
   5  -4   1 481.412 80.3826   1
   5  -4   2 1.63464 56.4821   2
   5  -4   2 26.3249 31.2279   1
  -5   4  -2 115.909 73.8940   5
  -5   4  -2 102.254 71.8020   4
  -5   4  -3 16.1084 52.4503   5
  -5   4  -3 126.085 75.2510   4
   5  -4   3 65.5801 52.4281   2
  -5   4  -4 45.7184 66.2281   5
  -5   4  -4 9.98926 60.0135   4
   5  -4   4 28.9651 52.7811   2
   5  -4   5 115.242 70.6950   3
  -5   4  -5 121.774 75.4739   5
  -5   4  -5-40.4192 62.7166   4
   5  -4   5 156.755 63.4720   2
   5  -4   6 327.877 104.200   3
  -5   4  -6 240.287 91.2757   5
  -5   4  -6 289.358 101.297   4
   5  -4   6 327.621 84.5062   2
   5  -4   7 711.629 138.982   3
  -5   4  -7 659.237 151.304   5
  -5   4  -7 633.073 138.132   4
   5  -4   7 729.829 109.624   2
   5  -4   8 228.159 98.5318   3
  -5   4  -8 226.276 86.1709   5
  -5   4  -8 75.0319 65.3137   4
   5  -4   9 68.7260 66.7167   3
  -5   4  -9 298.819 102.478   5
  -5   4  -9 204.168 91.7071   4
   5  -4  10-28.8026 76.3501   3
  -5   4 -10 18.8665 54.8311   5
  -5   4 -10 97.9786 72.0553   4
   5  -3  -7-19.6188 72.7520   2
   5  -3  -6 613.458 152.388   2
   5  -3  -5-42.4557 88.2866   2
   5  -3  -4 99.0904 69.4687   2
   5  -3  -3 426.782 129.737   2
   5  -3  -2 642.468 139.672   2
   5  -3  -1-17.2901 25.8681   1
   5  -3  -1-108.270 71.3412   2
  -5   3   1-52.4597 52.0566   5
   5  -3   0 35.3772 65.8680   2
   5  -3   0 21.4625 28.4998   1
  -5   3   0 6.29303 51.7744   5
   5  -3   1 193.879 83.2526   2
  -5   3  -1 246.155 82.2286   5
   5  -3   1 151.101 52.0247   1
  -5   3  -1 229.540 89.2872   4
   5  -3   2 274.220 86.9792   2
   5  -3   2 170.218 53.7757   1
  -5   3  -2 296.022 89.1033   5
  -5   3  -2 347.764 90.2417   4
   5  -3   3 155.763 67.4876   2
  -5   3  -3 26.8105 50.8818   5
  -5   3  -3 26.5637 45.3095   4
   5  -3   4 129.126 60.1991   2
   5  -3   4 146.240 72.3525   3
  -5   3  -4 61.6144 45.8085   5
  -5   3  -4 99.2462 64.7764   4
   5  -3   5 995.260 127.921   2
  -5   3  -5 1322.98 184.627   5
   5  -3   5 1176.53 170.913   3
  -5   3  -5 1081.51 160.809   4
   5  -3   6 998.647 164.575   3
  -5   3  -6 1140.34 186.482   5
   5  -3   6 1015.97 119.498   2
  -5   3  -6 883.110 143.975   4
   5  -3   7 252.506 87.9596   3
  -5   3  -7 119.123 68.4827   5
  -5   3  -7 86.4677 48.6808   4
   5  -3   7 97.5978 40.8560   2
   5  -3   8 564.283 133.117   3
  -5   3  -8 708.820 144.641   5
  -5   3  -8 755.641 138.715   4
   5  -3   9 157.851 92.3112   3
  -5   3  -9 286.342 92.8931   5
  -5   3  -9 177.932 79.2671   4
   5  -3  10 177.571 88.1069   3
  -5   3 -10 57.6118 58.9664   5
  -5   3 -10 168.556 84.3213   4
   5  -3  11 287.948 114.190   3
  -5   3 -11 511.401 136.748   5
  -5   3 -11 305.980 104.095   4
   5  -2  -8 93.6866 82.2402   2
   5  -2  -7 181.517 98.6694   2
   5  -2  -6 15.9891 66.6486   2
   5  -2  -5 278.046 103.549   2
   5  -2  -4 86.8245 75.1726   2
  -5   2   4 92.2066 35.2544   1
   5  -2  -3 392.753 112.006   2
   5  -2  -3 364.669 66.2121   1
   5  -2  -2 153.477 71.9590   2
   5  -2  -2 165.936 53.1669   1
   5  -2  -1 119.874 47.6151   1
   5  -2  -1-47.3890 74.7177   2
   5  -2   0 628.065 119.007   2
   5  -2   0 576.521 89.6541   1
   5  -2   1-31.4163 60.6944   2
  -5   2  -1-19.8214 50.7592   5
   5  -2   1 100.012 46.6217   1
   5  -2   2 457.068 98.4104   2
   5  -2   2 626.858 108.193   3
  -5   2  -2 717.795 132.712   5
  -5   2  -2 659.412 113.312   4
   5  -2   2 500.160 88.7485   1
  -5   2  -3 1710.56 195.224   5
  -5   2  -3 1283.08 155.522   4
   5  -2   3 1539.71 164.177   2
   5  -2   3 1529.50 174.366   3
  -5   2  -4 2321.98 233.551   5
  -5   2  -4 2006.01 191.151   4
   5  -2   4 1940.17 177.825   2
   5  -2   4 1795.68 196.711   3
   5  -2   5 672.823 123.668   3
  -5   2  -5 1224.34 169.956   5
   5  -2   5 1062.22 126.996   2
  -5   2  -5 859.592 131.198   4
   5  -2   6 446.328 80.4781   2
   5  -2   6 455.670 104.618   3
  -5   2  -6 428.867 107.424   5
  -5   2  -6 416.517 95.2092   4
   5  -2   7 390.942 67.9888   2
   5  -2   7 492.967 116.203   3
  -5   2  -7 430.413 108.482   5
  -5   2  -7 559.068 110.538   4
   5  -2   8 155.015 59.3645   3
  -5   2  -8 319.419 96.3748   5
  -5   2  -8 284.984 86.5583   4
   5  -2   8 220.232 49.7345   2
   5  -2   9 186.539 76.4057   3
  -5   2  -9 414.895 113.919   5
  -5   2  -9 291.338 82.1498   4
   5  -2  10 625.308 145.054   3
  -5   2 -10 759.018 148.605   5
  -5   2 -10 597.064 118.935   4
   5  -2  11 349.486 113.041   3
  -5   2 -11 290.833 105.646   5
  -5   2 -11 273.169 86.3521   4
   5  -2  12 43.1097 81.4362   3
  -5   2 -12 13.0877 46.7387   5
  -5   2 -12 73.3722 76.1603   4
   5  -1  -8 433.699 138.962   2
   5  -1  -7 217.578 81.3134   2
   5  -1  -6 387.510 111.857   2
  -5   1   6 405.961 78.4450   1
   5  -1  -5-12.2125 22.9304   1
  -5   1   5 48.9061 34.8547   1
   5  -1  -4 289.378 91.8590   2
   5  -1  -4 200.627 56.5603   1
  -5   1   4 243.290 64.7083   1
   5  -1  -4 188.547 53.9387   3
   5  -1  -3-7.88915 56.8140   2
  -5   1   3 66.9715 41.6221   1
   5  -1  -3-107.315 45.5612   1
   5  -1  -2 917.596 154.525   2
   5  -1  -2 883.598 113.556   1
  -5   1   2 897.354 109.451   1
  -5   1   1 1253.01 137.020   1
   5  -1  -1 1293.24 172.402   2
   5  -1  -1 1285.06 138.785   1
   5  -1  -1 1186.79 137.340   3
   5  -1   0 1433.09 154.199   4
   5  -1   0 1505.20 175.962   2
   5  -1   0 1648.82 154.573   1
   5  -1   0 1258.97 145.049   3
   5  -1   1 1170.01 134.667   4
   5  -1   1 1348.11 161.020   2
   5  -1   1 1217.63 136.473   1
   5  -1   1 1184.32 137.564   3
   5  -1   2 2604.64 192.684   4
   5  -1   2 2555.90 214.125   2
   5  -1   2 2743.46 214.587   3
   5  -1   3 1960.15 168.719   4
  -5   1  -3 1949.77 170.735   4
   5  -1   3 1966.97 178.953   2
   5  -1   3 2076.17 190.525   3
   5  -1   4 352.469 74.7938   2
   5  -1   4 345.339 88.5910   3
  -5   1  -4 439.760 104.004   5
   5  -1   4 297.239 69.0695   4
  -5   1  -4 247.061 70.5327   4
   5  -1   5 565.453 94.3069   2
   5  -1   5 423.097 98.3626   3
  -5   1  -5 568.824 126.600   5
   5  -1   5 417.805 78.2210   4
  -5   1  -5 612.880 99.6729   4
   5  -1   6 1032.62 150.404   3
  -5   1  -6 1086.80 164.404   5
  -5   1  -6 989.689 126.222   4
   5  -1   6 969.597 111.078   2
   5  -1   6 856.193 115.028   4
   5  -1   7 885.862 142.238   3
  -5   1  -7 1024.44 163.178   5
  -5   1  -7 866.217 122.692   4
   5  -1   7 977.864 103.622   2
   5  -1   8 1126.46 167.385   3
  -5   1  -8 1329.24 183.963   5
  -5   1  -8 1065.76 137.333   4
   5  -1   8 1120.04 95.7901   2
   5  -1   9 546.155 121.555   3
  -5   1  -9 960.234 158.109   5
  -5   1  -9 880.353 127.379   4
   5  -1  10-34.6191 77.9381   3
  -5   1 -10 75.8446 65.5357   5
  -5   1 -10 136.262 65.7796   4
   5  -1  11-39.4130 57.4193   3
  -5   1 -11 1.67872 58.9045   5
  -5   1 -11 49.6644 46.8537   4
   5  -1  12-23.0439 59.6323   3
  -5   1 -12-12.7930 46.8502   5
  -5   1 -12 8.51788 40.5219   4
   5  -1  13-3.19717 63.1417   3
  -5   1 -13-69.0453 61.0736   5
  -5   1 -13 66.1763 56.3653   4
   5   0  -9 335.769 121.505   2
   5   0  -8 216.281 104.866   2
  -5   0   8 107.946 48.2934   1
   5   0  -7-60.4905 59.4302   2
  -5   0   7 10.2459 32.9255   1
   5   0  -6 37.7054 53.5218   2
  -5   0   6-4.89101 35.4020   1
  -5   0   5 389.308 83.6230   1
   5   0  -5 110.943 74.8791   2
   5   0  -5 238.016 53.9797   3
   5   0  -4 358.805 104.045   2
  -5   0   4 276.424 67.0581   1
   5   0  -4 349.641 64.7983   3
   5   0  -4 258.092 55.0761   3
   5   0  -3-28.8706 62.3851   2
   5   0  -3 9.60811 26.8695   3
  -5   0   3 81.7037 44.1581   1
   5   0  -2 1575.89 188.043   2
  -5   0   2 1487.53 153.809   1
   5   0  -2 1540.03 138.497   3
  -5   0   1 878.184 123.356   1
   5   0  -1 1005.94 149.211   2
   5   0  -1 850.080 107.718   3
   5   0  -1 883.841 118.109   4
   5   0   0 1400.52 140.317   4
   5   0   0 1371.50 167.497   2
   5   0   0 1363.77 140.157   3
  -5   0   0 1233.86 146.031   1
  -5   0  -1 4687.14 275.363   1
   5   0   1 4572.48 241.148   4
   5   0   1 4448.44 287.775   2
   5   0   1 4565.37 256.698   3
   5   0   2 792.706 120.307   2
   5   0   2 755.965 118.937   3
   5   0   2 630.056 89.5119   4
   5   0   3 327.769 82.1691   3
   5   0   3 288.834 73.7557   2
   5   0   3 286.942 62.4267   4
   5   0   4 2585.14 170.008   4
  -5   0  -4 2739.10 180.167   4
   5   0   4 2652.72 197.748   2
   5   0   4 2519.01 210.997   3
   5   0   5 1929.59 146.530   4
  -5   0  -5 2311.27 165.490   4
   5   0   5 2574.61 188.820   2
   5   0   5 2309.62 209.761   3
   5   0   6 767.199 99.0516   2
   5   0   6 805.466 134.197   3
   5   0   6 920.346 107.354   4
  -5   0  -6 1024.52 113.362   4
   5   0   7 918.888 145.573   3
   5   0   7 1035.42 117.361   4
  -5   0  -7 1010.76 117.512   4
   5   0   7 1134.67 111.675   2
   5   0   8 183.681 44.4785   2
   5   0   8 284.139 97.5389   3
   5   0   8 188.854 56.5164   4
  -5   0  -8 284.402 67.9878   4
   5   0   9 31.3841 23.5992   2
   5   0   9-55.0763 59.5630   3
  -5   0  -9-9.65533 28.0369   4
   5   0  10 109.145 76.9865   3
  -5   0 -10-13.1981 42.3699   4
   5   0  11 85.7225 72.3333   3
  -5   0 -11 41.8052 35.6448   4
   5   0  12 2.21948 66.8839   3
  -5   0 -12-57.9592 44.5126   4
   5   0  13 266.510 109.142   3
  -5   0 -13 351.507 97.5547   4
   5   1  -8 35.6574 80.0942   2
  -5  -1   8 80.5525 64.8689   1
   5   1  -7-67.7385 82.3330   2
  -5  -1   7 72.8139 46.1524   1
   5   1  -6 194.421 88.1319   2
  -5  -1   6 86.7221 54.3271   1
   5   1  -5 249.408 97.8720   2
  -5  -1   5 294.515 85.5712   1
   5   1  -4 103.664 33.9628   3
   5   1  -4 121.488 72.6959   2
  -5  -1   4 140.703 69.3291   1
  -5  -1   3 870.690 129.333   1
   5   1  -3 648.066 77.6344   3
   5   1  -3 772.275 140.321   2
  -5  -1   2 972.499 136.671   1
   5   1  -2 952.745 147.147   2
   5   1  -2 924.757 115.349   4
   5   1  -2 1027.59 103.413   3
   5   1  -1 1698.74 149.333   4
   5   1  -1 2052.22 205.716   2
  -5  -1   1 1745.55 178.901   1
   5   1  -1 1682.53 137.556   3
   5   1   0 1782.85 143.561   4
   5   1   0 1557.51 177.817   2
  -5  -1   0 1594.60 172.426   1
   5   1   0 1347.94 128.447   3
   5   1   1 214.177 61.0386   3
   5   1   1 145.692 58.8806   2
  -5  -1  -1 224.351 73.2074   1
   5   1   1 264.231 55.3839   4
   5   1   2 1194.29 102.803   4
   5   1   2 1247.34 137.567   3
  -5  -1  -2 1143.88 149.487   1
  -5  -1  -3 3665.64 269.564   1
   5   1   3 3424.22 168.959   4
   5   1   3 3321.86 228.265   3
   5   1   4 1238.85 97.8596   4
   5   1   4 1217.85 149.707   3
   5   1   5 1294.67 101.985   4
  -5  -1  -5 1280.50 105.010   4
   5   1   5 1463.37 168.646   3
   5   1   6 2040.21 133.661   4
  -5  -1  -6 2109.81 135.989   4
   5   1   6 1968.53 202.942   3
   5   1   7 183.774 81.3343   3
   5   1   7 106.407 48.0186   2
  -5  -1  -7 174.949 45.5516   4
   5   1   8 53.1207 30.9088   2
   5   1   8 18.7599 24.6634   2
  -5  -1  -8 54.3715 31.4456   4
   5   1   9 96.4423 68.3298   3
   5   1   9 34.9259 29.4287   2
  -5  -1  -9 68.8497 37.1356   4
   5   1  10 173.549 74.9336   3
  -5  -1 -10 176.287 53.4957   4
   5   1  11 190.783 93.3778   3
  -5  -1 -11 84.9734 48.3397   4
   5   1  12 365.382 121.272   3
   5   1  13 135.659 96.0068   3
   5   2  -8 55.2123 78.3848   2
  -5  -2   8 211.747 87.9197   1
   5   2  -7 205.599 93.6762   2
  -5  -2   7 309.373 95.0856   1
   5   2  -6-8.27837 64.2657   2
  -5  -2   6 57.1911 58.2893   1
   5   2  -5 588.219 131.652   2
  -5  -2   5 619.027 122.224   1
   5   2  -4 831.573 147.506   2
  -5  -2   4 829.738 138.099   1
   5   2  -3 678.302 101.058   4
  -5  -2   3 800.853 133.017   1
   5   2  -3 695.781 64.7614   3
  -5  -2   2 455.746 103.577   1
   5   2  -2 533.776 66.5662   3
   5   2  -2 607.854 91.3173   4
   5   2  -1 334.296 62.1546   3
  -5  -2   1 325.178 90.6655   1
   5   2  -1 286.186 60.5393   4
   5   2   0 608.337 86.3347   3
   5   2   0 661.454 78.5956   4
  -5  -2   0 785.672 129.272   1
   5   2   1 1765.55 113.312   4
  -5  -2  -1 1607.77 179.828   1
   5   2   1 1766.44 152.279   3
   5   2   2 2094.94 107.046   4
   5   2   2 2379.97 183.147   3
  -5  -2  -2 2322.03 220.080   1
   5   2   3 1612.02 79.9055   4
   5   2   3 1674.79 161.786   3
  -5  -2  -3 1924.01 199.429   1
   5   2   4 519.894 98.7899   3
   5   2   4 433.840 36.9686   4
  -5  -2  -4 431.225 99.0239   1
   5   2   5 456.555 104.014   3
   5   2   6 463.022 109.239   3
   5   2   6 297.366 70.3107   2
   5   2   7 153.944 70.5007   3
   5   2   7 160.310 52.8893   2
  -5  -2  -7 103.965 27.6881   4
   5   2   8 387.168 107.403   3
   5   2   8 364.328 72.4744   2
  -5  -2  -8 358.019 52.7925   4
   5   2   9 79.6032 73.6013   3
  -5  -2  -9 72.7353 30.3617   4
   5   2  10 400.758 121.522   3
   5   2  11 87.9556 75.2728   3
   5   2  12-149.396 103.339   3
   5   2  13-203.861 102.135   3
   5   3  -7 13.1538 70.5261   2
  -5  -3   7 134.955 79.0701   1
  -5  -3   6 678.031 138.857   1
  -5  -3   5 203.560 86.8338   1
  -5  -3   4 98.8587 67.6742   1
  -5  -3   3 477.714 111.865   1
   5   3  -2 237.989 38.9872   3
   5   3  -2 297.086 60.6179   4
  -5  -3   2 349.821 91.1456   1
  -5  -3   1 854.089 140.417   1
   5   3  -1 923.119 95.2722   4
   5   3  -1 1023.89 94.3504   3
   5   3   0 1972.46 115.168   4
  -5  -3   0 1970.77 206.596   1
   5   3   0 1735.60 136.661   3
   5   3   1 665.044 97.2878   3
   5   3   1 703.011 50.2468   4
   5   3   1 645.099 47.4591   4
  -5  -3  -1 685.440 129.368   1
   5   3   2 71.1350 37.5494   3
  -5  -3  -2 157.815 64.3143   1
   5   3   3-12.4608 54.7964   3
  -5  -3  -3 64.2537 48.6346   1
  -5  -3  -3 46.5855 24.0853   3
   5   3   4 455.446 97.2111   3
  -5  -3  -4 749.929 132.392   1
   5   3   5 73.3525 50.7754   3
  -5  -3  -5 276.791 86.9062   1
   5   3   6-51.6689 69.4683   3
   5   3   7 293.751 97.7228   3
   5   3   8 296.733 98.3465   3
   5   3   9 23.0372 61.6538   3
   5   3  10-40.5288 81.8381   3
   5   3  11 218.645 106.217   3
   5   3  12 84.8249 78.1982   3
  -5  -4   7 391.321 120.052   1
   5   4  -7 206.758 84.3550   4
  -5  -4   6 151.322 81.8941   1
   5   4  -6 105.860 58.9548   4
  -5  -4   5 39.5306 57.9312   1
   5   4  -5 168.922 62.3808   4
   5   4  -4 686.978 104.703   4
  -5  -4   4 613.381 125.094   1
   5   4  -3-11.8750 29.6355   4
  -5  -4   3 166.586 83.2810   1
   5   4  -2 756.114 88.6132   4
  -5  -4   2 684.833 136.428   1
   5   4  -1 651.563 69.0245   4
   5   4  -1 659.695 72.0108   3
  -5  -4   1 494.875 113.818   1
   5   4   0 1.36081 34.1867   3
   5   4   0 34.4299 13.9610   4
   5   4   1 202.750 63.7910   3
  -5  -4  -1 50.6588 42.4719   1
   5   4   2 577.438 103.003   3
  -5  -4  -2 426.119 76.2952   3
  -5  -4  -2 534.426 118.236   1
   5   4   3 350.843 85.2944   3
  -5  -4  -3 591.785 125.228   1
   5   4   4 66.3855 59.2012   3
  -5  -4  -4 51.4324 63.6826   1
  -5  -4  -5 264.147 89.3836   1
   5   4   5 226.710 79.1175   3
   5   4   6 619.638 118.370   3
  -5  -4  -6 585.150 123.469   1
   5   4   7 156.873 76.6858   3
   5   4   8 118.849 87.3075   3
   5   4   9 49.6077 82.7250   3
   5   4  10 388.954 125.080   3
   5   4  11-63.9261 80.0998   3
  -5  -5   5 486.246 134.485   1
  -5  -5   4 178.684 90.3157   1
  -5  -5   3 217.404 87.4989   1
  -5  -5   2 227.846 89.6425   1
  -5  -5   1 72.1139 60.5129   1
   5   5   0 237.538 54.7454   3
  -5  -5   0 300.912 92.5889   1
   5   5   1 398.994 79.6799   3
  -5  -5  -1 434.798 115.505   1
   5   5   2 4.17346 40.9429   3
  -5  -5  -2 8.89729 53.2793   1
   5   5   3 198.025 73.3853   3
  -5  -5  -3 171.724 75.1951   1
   5   5   4 675.965 124.489   3
  -5  -5  -4 839.726 154.503   1
   5   5   5 139.470 73.1087   3
  -5  -5  -5 135.876 71.3282   1
   5   5   6 76.5574 66.2895   3
  -5  -5  -6 11.8988 48.7408   1
   5   5   7 209.700 90.4886   3
  -5  -5  -7 337.234 109.588   1
   5   5   8 47.7810 77.7981   3
   5   5   9 404.880 124.526   3
   5   5  10 198.941 104.686   3
  -5  -6   3 100.273 69.9663   1
  -5  -6   2 270.162 108.920   1
  -5  -6   1 28.5569 55.4186   1
  -5  -6   0 116.177 72.0940   1
  -5  -6  -1 108.390 66.8212   1
   5   6   2 37.2462 47.7331   3
  -5  -6  -2 125.398 82.4911   1
   5   6   3 374.947 91.1592   3
  -5  -6  -3 370.813 110.361   1
  -5  -6  -4 224.247 88.7611   1
   5   6   4 101.114 66.3707   3
   5   6   5 373.487 98.3408   3
  -5  -6  -5 224.785 93.5241   1
  -5  -6  -6 532.167 127.013   1
   5   6   6 347.079 107.190   3
   5   6   7 775.347 151.744   3
  -5  -6  -7 361.106 108.447   1
   5   6   8 399.312 128.015   3
  -5  -7  -1-112.064 74.5373   1
  -5  -7  -2 44.0669 54.6900   1
   5   7   3 65.8800 59.1132   3
  -5  -7  -3 11.9067 55.2473   1
   5   7   4 107.555 72.4953   3
  -5  -7  -4 188.750 79.7715   1
  -6   5  -2 133.359 79.1472   5
  -6   5  -2 223.667 101.881   4
   6  -5   2 239.547 107.195   2
   6  -5   3 203.822 98.5384   3
  -6   5  -3 207.400 91.2957   5
  -6   5  -3 176.302 94.8672   4
   6  -5   3 107.577 82.5015   2
   6  -4  -2 129.602 92.7905   2
   6  -4  -1-34.5037 66.8438   2
   6  -4   0 304.620 118.498   2
  -6   4   0 191.833 88.2286   5
   6  -4   1 388.978 122.520   2
  -6   4  -1 266.303 127.861   5
   6  -4   2 130.198 79.1962   2
   6  -4   2 183.927 86.0035   3
  -6   4  -2 313.380 107.206   5
  -6   4  -2 382.065 122.259   4
   6  -4   3 44.4933 55.0409   2
   6  -4   3 132.984 70.4525   3
  -6   4  -3 85.9666 69.7783   5
  -6   4  -3 294.112 100.697   4
   6  -4   4 74.3552 77.4671   3
  -6   4  -4 29.0504 68.0124   5
   6  -4   4 11.5853 49.5541   2
   6  -4   5-45.4804 70.1323   3
  -6   4  -5 9.86212 59.7517   5
  -6   4  -5 139.715 78.9140   4
   6  -4   5-18.4343 48.2104   2
   6  -4   6-6.34083 76.6739   3
  -6   4  -6 51.4653 58.6905   5
  -6   4  -6 23.4716 63.5442   4
   6  -4   7-3.86952 59.6411   3
  -6   4  -7 93.4585 72.2993   5
   6  -3  -4 172.055 96.8929   2
   6  -3  -3 81.1211 71.7086   2
   6  -3  -2 326.814 119.748   2
   6  -3  -1 467.803 132.924   2
   6  -3   0 268.645 103.103   2
   6  -3   1 205.419 89.2296   2
   6  -3   1 261.312 91.1014   3
   6  -3   2 187.006 80.2688   2
   6  -3   2 180.956 86.1720   3
  -6   3  -2 350.873 111.925   5
   6  -3   3 292.309 92.1902   2
   6  -3   3 235.022 88.2270   3
  -6   3  -3 420.057 117.169   5
  -6   3  -3 274.122 89.4170   4
   6  -3   4 423.192 106.807   2
   6  -3   4 344.435 102.098   3
  -6   3  -4 268.497 101.803   5
  -6   3  -4 111.400 68.2207   4
   6  -3   5 128.960 54.4492   2
   6  -3   5 74.3346 62.3014   3
  -6   3  -5 272.910 89.3052   4
   6  -3   6 139.998 76.1476   3
  -6   3  -6 139.571 78.7267   5
  -6   3  -6 11.1333 47.3008   4
   6  -3   7 287.176 108.992   3
  -6   3  -7 190.200 92.2577   5
  -6   3  -7 365.732 102.592   4
   6  -3   8 52.7607 76.6263   3
  -6   3  -8 70.3321 60.3352   5
  -6   3  -8 5.24960 50.5479   4
   6  -3   9 163.047 90.7694   3
  -6   3  -9 57.9000 61.4936   5
   6  -2  -5 198.857 92.9829   2
   6  -2  -4 239.000 109.828   2
   6  -2  -3 481.791 138.790   2
   6  -2  -2 505.303 132.455   2
   6  -2  -1 443.459 120.136   2
   6  -2  -1 336.124 88.4487   3
   6  -2   0 446.918 115.851   2
   6  -2   0 394.790 96.4450   3
   6  -2   1 280.335 93.8328   2
   6  -2   1 227.131 73.6922   3
   6  -2   2 4.32722 52.6729   2
   6  -2   2 67.6798 52.3853   3
   6  -2   3 331.142 87.1183   2
   6  -2   3 489.782 110.636   3
   6  -2   4 301.791 90.6616   2
   6  -2   4 244.163 94.3092   3
  -6   2  -4 161.754 66.9954   4
   6  -2   5 230.696 72.3198   2
   6  -2   5 308.035 95.9059   3
  -6   2  -5 351.485 108.252   5
  -6   2  -5 233.738 78.4996   4
   6  -2   6 250.194 73.4074   2
   6  -2   6 254.949 92.2315   3
  -6   2  -6 487.630 121.808   5
  -6   2  -6 300.533 87.6395   4
   6  -2   7 40.8512 44.7536   2
   6  -2   7-14.7554 59.1436   3
  -6   2  -7-10.2051 54.6945   5
  -6   2  -7 52.7015 60.2656   4
   6  -2   8-32.8505 67.3984   3
  -6   2  -8 62.3376 78.8597   5
  -6   2  -8 70.4121 57.7353   4
   6  -2   9 208.495 90.6112   3
  -6   2  -9 216.881 103.155   5
  -6   2  -9 202.566 83.1172   4
   6  -2  10 146.144 74.9301   3
  -6   2 -10 97.4328 71.5349   5
  -6   2 -10 136.029 75.2118   4
   6  -1  -5 339.177 120.960   2
   6  -1  -4 426.200 119.594   2
   6  -1  -4 419.441 91.2751   3
  -6   1   4 386.613 83.6995   1
   6  -1  -3 270.170 98.3607   2
   6  -1  -3 181.526 65.2692   3
  -6   1   3 252.854 68.9640   1
   6  -1  -2 554.670 129.999   2
   6  -1  -2 481.227 95.9233   3
  -6   1   2 330.356 75.9900   1
   6  -1  -1 203.909 89.3795   2
   6  -1  -1 170.032 67.8911   3
   6  -1   0 235.961 99.1697   2
   6  -1   0 305.642 82.2390   3
   6  -1   1 727.101 140.610   2
   6  -1   1 446.907 98.9715   3
   6  -1   2 739.832 133.111   2
   6  -1   2 554.807 111.935   3
   6  -1   3 103.928 52.5168   2
   6  -1   3 108.213 63.1944   3
   6  -1   4 305.036 81.8879   2
   6  -1   4 289.746 90.1697   3
  -6   1  -4 214.691 73.1687   4
   6  -1   5 27.3516 47.5027   3
  -6   1  -5 102.846 53.8865   4
   6  -1   6 112.540 54.1226   2
   6  -1   6 7.90377 56.4140   3
  -6   1  -6 37.2546 36.3005   4
   6  -1   7 124.772 50.4969   2
   6  -1   7 94.0708 68.4411   3
  -6   1  -7 241.519 69.7026   4
   6  -1   8 378.543 116.921   3
  -6   1  -8 341.857 82.8734   4
   6  -1   9 21.4660 66.3191   3
  -6   1  -9 149.581 65.5356   4
   6  -1  10-10.2906 65.7232   3
  -6   1 -10 89.4484 56.3564   4
   6   0  -6 283.235 116.032   2
   6   0  -5 280.910 110.035   2
  -6   0   5 202.271 70.7392   1
   6   0  -4 608.343 144.880   2
  -6   0   4 292.449 83.2688   1
  -6   0   3 258.661 83.3713   1
   6   0  -3 415.544 122.416   2
   6   0  -3 428.679 80.9079   3
   6   0  -2 94.0925 76.1005   2
   6   0  -2 101.599 47.9513   3
  -6   0   2 108.942 71.6742   1
  -6   0   1 14.4567 51.9926   1
   6   0  -1-56.8948 58.7769   2
   6   0  -1 25.7158 40.7114   3
  -6   0   0 1102.15 155.436   1
   6   0   0 1089.39 167.172   2
   6   0   0 928.088 132.127   3
   6   0   1 170.956 72.1744   2
   6   0   1 119.781 66.7529   3
  -6   0  -1 132.151 60.6521   1
   6   0   2 282.077 83.9502   2
   6   0   2 185.899 65.3241   3
   6   0   2 361.385 76.9000   4
   6   0   3 1055.96 148.785   2
   6   0   3 1231.37 157.629   3
   6   0   3 1142.16 127.176   4
   6   0   4 105.671 59.1818   2
   6   0   4 33.2563 61.6123   3
   6   0   4 30.0291 33.9183   4
   6   0   5-105.788 59.4132   2
   6   0   5-3.57169 58.6381   3
   6   0   6 663.774 110.363   2
   6   0   6 579.242 122.045   3
  -6   0  -6 670.086 98.1703   4
   6   0   7 368.391 82.6537   2
   6   0   7 387.983 106.098   3
  -6   0  -7 278.983 63.9104   4
   6   0   8 85.1403 49.5542   2
   6   0   8 63.3978 56.1829   3
  -6   0  -8 88.0283 41.7287   4
   6   0   9-115.691 78.4422   3
   6   0  10 162.113 85.0278   3
   6   0  11 147.371 82.4903   3
  -6  -1   6 299.223 91.1819   1
   6   1  -6 280.239 108.084   2
   6   1  -5 537.220 139.523   2
  -6  -1   5 281.832 83.3304   1
   6   1  -4 22.3549 79.1747   2
  -6  -1   4 54.4497 59.1066   1
   6   1  -3-2.82797 77.4930   2
  -6  -1   3 73.1531 51.9088   1
   6   1  -2 198.148 48.8790   3
   6   1  -2 200.569 86.5788   2
  -6  -1   2 202.530 72.8306   1
  -6  -1   1 287.010 87.2876   1
   6   1  -1 291.053 68.1441   3
   6   1  -1 178.337 84.1682   2
   6   1   0 37.0265 42.8850   3
   6   1   0 44.4453 64.1259   2
  -6  -1   0 139.622 76.6901   1
  -6  -1  -1 203.652 84.0297   1
   6   1   1 95.8491 52.9730   3
   6   1   1 150.533 76.8210   2
   6   1   2 688.415 113.306   3
  -6  -1  -2 606.172 121.846   1
   6   1   2 709.320 129.443   2
   6   1   3 101.810 54.7144   3
   6   1   3 121.327 65.8863   2
   6   1   4 89.1074 57.0124   3
   6   1   4 135.853 65.1562   2
   6   1   5 1186.74 163.371   3
   6   1   5 1241.86 154.703   2
   6   1   6 52.1684 53.8409   3
   6   1   6 48.9798 46.3300   2
   6   1   7 85.4295 61.6701   3
   6   1   7 131.647 52.7820   2
   6   1   8 373.389 108.430   3
   6   1   8 373.358 76.6021   2
   6   1   9 288.414 105.611   3
   6   1  10 184.689 97.7414   3
   6   1  11 388.520 127.831   3
  -6  -2   5 155.312 77.8537   1
   6   2  -5 10.3935 60.2001   2
  -6  -2   4 185.338 85.4580   1
   6   2  -4 166.427 96.3566   2
  -6  -2   3 241.815 95.2930   1
   6   2  -3 58.7105 69.0657   2
   6   2  -2 153.306 86.8019   2
  -6  -2   2 51.1574 54.9774   1
   6   2  -1 53.6225 35.3124   3
   6   2  -1 0.65271 54.8140   2
  -6  -2   1-9.13333 46.9057   1
  -6  -2   0 18.5156 43.1436   1
   6   2   0 20.9962 32.8199   3
   6   2   1 135.040 51.3880   3
  -6  -2  -1 81.4077 66.3144   1
   6   2   2 188.156 67.2994   3
  -6  -2  -2 384.321 109.280   1
   6   2   3 432.508 92.1721   3
  -6  -2  -3 405.489 109.040   1
   6   2   4 377.227 98.9844   3
  -6  -2  -4 375.788 104.957   1
   6   2   5 118.592 64.7388   3
   6   2   6 211.142 86.4613   3
   6   2   7 571.490 128.581   3
   6   2   8 158.243 78.0995   3
   6   2   9 426.867 121.514   3
   6   2  10 498.269 137.204   3
   6   3  -4 0.39276 70.2437   2
  -6  -3   4 280.262 101.574   1
  -6  -3   3 30.8583 76.5675   1
  -6  -3   2 165.910 85.8504   1
  -6  -3   1 249.442 89.9299   1
   6   3   0 297.235 69.8833   3
  -6  -3   0 283.885 86.2270   1
   6   3   1 127.143 51.6681   3
  -6  -3  -1 179.451 79.8046   1
   6   3   2 224.240 68.9310   3
  -6  -3  -2 421.815 111.765   1
   6   3   3 35.9464 43.7942   3
  -6  -3  -3 44.4415 49.0716   1
   6   3   4 331.531 92.4642   3
  -6  -3  -4 373.391 106.556   1
   6   3   5 344.793 91.0103   3
  -6  -3  -5 645.350 140.939   1
   6   3   6 258.093 98.8942   3
   6   3   7 581.735 127.447   3
   6   3   8 268.480 101.596   3
   6   3   9 90.9995 77.8142   3
   6   3  10 331.654 106.740   3
  -6  -4   3 108.715 81.8572   1
  -6  -4   2 163.982 95.7581   1
  -6  -4   1 31.2261 50.3691   1
  -6  -4   0 160.486 80.1982   1
  -6  -4  -1 237.452 91.2103   1
  -6  -4  -2 981.378 174.093   1
   6   4   2 741.399 115.830   3
   6   4   3 330.117 94.6483   3
  -6  -4  -3 417.743 121.859   1
   6   4   4 329.995 94.1749   3
  -6  -4  -4 251.282 95.1388   1
   6   4   5 388.466 104.663   3
  -6  -4  -5 508.841 129.198   1
   6   4   6 478.516 111.950   3
  -6  -4  -6 305.556 97.9241   1
   6   4   7 311.008 106.797   3
   6   4   8 167.989 88.1693   3
   6   4   9 406.297 132.080   3
  -6  -5   1 185.723 100.336   1
  -6  -5   0 23.4214 56.4044   1
  -6  -5  -1 293.793 108.945   1
  -6  -5  -2 233.119 93.9205   1
   6   5   3 333.362 86.3161   3
  -6  -5  -3 586.403 141.126   1
   6   5   4 205.173 78.6232   3
  -6  -5  -4 306.562 109.099   1
   6   5   5 126.867 76.8588   3
  -6  -5  -5 317.332 111.450   1
   6   5   6 235.180 86.0081   3
  -6  -5  -6 98.8916 76.9292   1
   6   5   7 136.157 86.5103   3
   7  -2   1 41.2276 70.2048   2
   7  -2   1 138.664 75.0639   3
   7  -2   2 95.9054 74.5785   2
   7  -2   2 97.2641 48.8088   3
   7  -2   3 151.221 72.5486   2
   7  -2   3 57.5467 50.8134   3
   7  -2   4 165.098 78.9751   2
   7  -2   4 88.1462 68.2282   3
   7  -1   0 117.822 82.1362   2
   7  -1   0 324.090 90.2982   3
   7  -1   1 513.265 128.302   2
   7  -1   1 350.778 95.2218   3
   7  -1   2 219.645 82.4659   2
   7  -1   2 253.805 88.4512   3
   7  -1   3 55.5149 50.6533   2
   7  -1   3 32.6508 45.1576   3
   7  -1   4 112.864 64.6839   2
   7  -1   4 268.130 93.6461   3
   7  -1   5 174.207 81.5001   2
   7  -1   5 74.1309 55.1798   3
   7  -1   6 192.195 78.7319   2
   7  -1   6 121.881 64.0049   3
   7   0  -1 453.290 141.631   2
  -7   0   1 99.9716 51.6192   1
   7   0   0 399.769 127.496   2
   7   0   0 416.889 95.9257   3
   7   0   1 269.544 104.607   2
   7   0   1 304.836 91.5629   3
   7   0   2 248.069 95.5733   2
   7   0   2 207.381 74.6116   3
   7   0   3 143.949 73.5140   2
   7   0   3 134.225 65.3668   3
   7   0   4 156.993 62.7621   2
   7   0   4 231.965 85.3169   3
   7   0   5 258.071 95.9409   2
   7   0   5 48.2637 50.3490   3
   7   0   6 58.7187 51.9106   2
   7   0   6 42.1619 72.5272   3
   7   0   7 268.597 99.6201   3
   7   1  -1 289.989 98.6898   2
  -7  -1   1 366.366 106.376   1
   7   1   0 49.8101 78.1925   2
  -7  -1   0 293.743 98.9893   1
   7   1   1 22.6380 45.6725   3
   7   1   1 39.6197 63.0979   2
   7   1   2 180.507 75.3288   3
   7   1   2 11.5581 46.9322   2
   7   1   3 137.939 63.9512   3
   7   1   3 280.550 89.2911   2
   7   1   4 268.660 95.7851   3
   7   1   4 172.236 74.3659   2
   7   1   5 191.588 86.3028   3
   7   1   5 70.9306 69.8663   2
   7   1   6 606.075 136.606   3
   7   1   6 520.759 117.011   2
   7   1   7 413.101 128.816   3
   7   2   0 59.5666 82.1593   2
  -7  -2   0 16.8686 53.4130   1
  -7  -2  -1 327.505 109.475   1
   7   2   1 390.145 119.460   2
   7   2   2 193.905 71.9912   3
   7   2   2 86.8528 69.8233   2
  -7  -2  -2 122.410 79.1056   1
  -7  -2  -3 90.5102 62.0441   1
   7   2   3 84.2087 48.1428   3
   7   2   3 172.719 82.5624   2
   7   2   4 172.126 75.1919   3
   7   2   4 170.511 72.9625   2
   7   2   5 496.103 117.202   3
   7   2   5 438.910 107.074   2
   7   2   6 159.867 82.5840   3
   7   2   6 16.7442 42.3876   2
   7   3   3 197.598 76.0042   3
  -7  -3  -3 513.326 133.789   1
   7   3   4 138.091 70.0831   3
  -7  -3  -4-12.0561 50.1503   1
   0   0   0    0.00    0.00   0
TITL BISIVH in P-1
REM P-1 (#2 in standard setting)
CELL 0.71073   5.909324   7.625816  12.657013  87.8019  78.3287  87.4273
ZERR    1.00   0.000369   0.000487   0.000840   0.0053   0.0055   0.0051
LATT  1
SFAC C H N S
UNIT 26.00 26.00 2.00 1.00
TREF
HKLF 4
END
;
_shelx_hkl_checksum     31520
_shelx_res_file
;
    BISIVH.res created by SHELXL-2014/7
TITL BISIVH in P-1
CELL 0.71073    5.9093  7.6258  12.6570  87.802  78.329   87.427
ZERR 1          0.0004  0.0005   0.0008   0.005   0.005    0.005
LATT -1
SFAC C H N S
UNIT 26 26 2 1
ACTA
L.S. 12
BOND $H
CONF
EQIV $1 x+1, y, z
HTAB C4 S1_$1
HTAB C5 S1_$1
FMAP 2
PLAN 15
WGHT    0.052500
FVAR       4.58160
S1    4    0.665812    0.496402    0.118194    11.00000    0.03514    0.05738 =
         0.05512   -0.02013   -0.00882   -0.00090
N1    3    0.509739    0.797992    0.262529    11.00000    0.04484    0.05783 =
         0.04928   -0.02575   -0.00610    0.00444
C2    1    0.723859    0.765731    0.247421    11.00000    0.04887    0.05472 =
         0.04663   -0.01639   -0.01320   -0.00686
AFIX  43
H2A   2    0.813241    0.830046    0.283421    11.00000   -1.20000
AFIX   0
C3    1    0.835497    0.629676    0.174692    11.00000    0.03867    0.05783 =
         0.04808   -0.01392   -0.01570   -0.00184
C4    1    1.062171    0.589214    0.140214    11.00000    0.03624    0.07073 =
         0.06985   -0.02705   -0.01702    0.00001
AFIX  43
H4A   2    1.179205    0.646070    0.162843    11.00000   -1.20000
AFIX   0
C5    1    1.104249    0.451000    0.065846    11.00000    0.03310    0.07455 =
         0.07188   -0.03084   -0.00957    0.00527
AFIX  43
H5A   2    1.251273    0.407529    0.034842    11.00000   -1.20000
AFIX   0
C6    1    0.906782    0.389412    0.045013    11.00000    0.03133    0.05013 =
         0.04567   -0.01126   -0.00584    0.00380
C7    1    0.878605    0.252793   -0.026800    11.00000    0.04550    0.05660 =
         0.04822   -0.01773   -0.00746    0.01000
AFIX  43
H7A   2    1.009361    0.194321   -0.065094    11.00000   -1.20000
AFIX   0
N8    3    0.681561    0.210554   -0.039036    11.00000    0.04752    0.05855 =
         0.05018   -0.02312   -0.00793   -0.00278
C9    1    0.419046    0.945278    0.332533    11.00000    0.04942    0.05315 =
         0.05382   -0.02178   -0.00906   -0.00103
AFIX  13
H9A   2    0.536478    0.974464    0.373034    11.00000   -1.20000
AFIX   0
C10   1    0.372779    1.103245    0.263073    11.00000    0.10232    0.06142 =
         0.05984   -0.01526    0.00508   -0.00219
AFIX  23
H10A  2    0.275137    1.071342    0.214328    11.00000   -1.20000
H10B  2    0.517410    1.143064    0.220117    11.00000   -1.20000
AFIX   0
C11   1    0.253734    1.250091    0.334548    11.00000    0.10878    0.05006 =
         0.06966   -0.00707    0.01008    0.00473
AFIX  23
H11A  2    0.344928    1.274855    0.387534    11.00000   -1.20000
H11B  2    0.240723    1.356037    0.290924    11.00000   -1.20000
AFIX   0
C12   1    0.016063    1.195798    0.391121    11.00000    0.08202    0.06216 =
         0.05986   -0.02184   -0.01480    0.02373
AFIX  23
H12A  2   -0.046755    1.279639    0.446209    11.00000   -1.20000
H12B  2   -0.084739    1.199136    0.339311    11.00000   -1.20000
AFIX   0
C13   1    0.017356    1.014260    0.442885    11.00000    0.04800    0.05697 =
         0.04279   -0.01637   -0.01171    0.00230
C14   1   -0.172100    0.961000    0.519567    11.00000    0.05557    0.07476 =
         0.05553   -0.02743   -0.00898    0.00920
AFIX  43
H14A  2   -0.294957    1.041012    0.540648    11.00000   -1.20000
AFIX   0
C15   1   -0.184598    0.795533    0.565124    11.00000    0.07509    0.08160 =
         0.06201   -0.02227    0.00550   -0.01065
AFIX  43
H15A  2   -0.314299    0.763529    0.615851    11.00000   -1.20000
AFIX   0
C16   1   -0.000936    0.675635    0.534672    11.00000    0.10403    0.06147 =
         0.06627   -0.00247    0.00122   -0.01241
AFIX  43
H16A  2   -0.006756    0.562065    0.564357    11.00000   -1.20000
AFIX   0
C17   1    0.189235    0.726805    0.460242    11.00000    0.07197    0.05866 =
         0.06415   -0.01057   -0.00328    0.00705
AFIX  43
H17A  2    0.313372    0.647081    0.441402    11.00000   -1.20000
AFIX   0
C18   1    0.202026    0.893534    0.412302    11.00000    0.04500    0.05375 =
         0.04348   -0.01909   -0.01237    0.00051
C19   1    0.672090    0.065452   -0.112064    11.00000    0.05201    0.05331 =
         0.04395   -0.01671   -0.00672    0.00003
AFIX  13
H19A  2    0.829355    0.040035   -0.152290    11.00000   -1.20000
AFIX   0
C20   1    0.591141   -0.095522   -0.046494    11.00000    0.11374    0.06041 =
         0.05113   -0.01091   -0.02966   -0.01028
AFIX  23
H20A  2    0.451453   -0.066762    0.005761    11.00000   -1.20000
H20B  2    0.708565   -0.138965   -0.007455    11.00000   -1.20000
AFIX   0
C21   1    0.542543   -0.238003   -0.120614    11.00000    0.11853    0.05495 =
         0.05567   -0.00903   -0.02059   -0.01196
AFIX  23
H21A  2    0.680203   -0.262847   -0.174986    11.00000   -1.20000
H21B  2    0.502380   -0.345258   -0.078617    11.00000   -1.20000
AFIX   0
C22   1    0.346471   -0.176864   -0.174551    11.00000    0.07391    0.07830 =
         0.05570   -0.01695   -0.00834   -0.02777
AFIX  23
H22A  2    0.334991   -0.258424   -0.230021    11.00000   -1.20000
H22B  2    0.202760   -0.178187   -0.121564    11.00000   -1.20000
AFIX   0
C23   1    0.376752    0.005076   -0.224841    11.00000    0.04848    0.05685 =
         0.04298   -0.01864    0.00102   -0.00718
C24   1    0.251527    0.060053   -0.302194    11.00000    0.05602    0.07937 =
         0.05405   -0.02846   -0.01270    0.00300
AFIX  43
H24A  2    0.153197   -0.017506   -0.323330    11.00000   -1.20000
AFIX   0
C25   1    0.268358    0.225169   -0.348386    11.00000    0.09650    0.08373 =
         0.06587   -0.02757   -0.03714    0.02627
AFIX  43
H25A  2    0.183047    0.259103   -0.400447    11.00000   -1.20000
AFIX   0
C26   1    0.414313    0.341806   -0.316727    11.00000    0.12915    0.05700 =
         0.07986   -0.01034   -0.04404    0.01558
AFIX  43
H26A  2    0.426900    0.454967   -0.346884    11.00000   -1.20000
AFIX   0
C27   1    0.539764    0.287725   -0.240288    11.00000    0.08353    0.05858 =
         0.06361   -0.01889   -0.02232   -0.00269
AFIX  43
H27A  2    0.639078    0.365299   -0.219920    11.00000   -1.20000
AFIX   0
C28   1    0.522564    0.121341   -0.192810    11.00000    0.04968    0.04610 =
         0.04858   -0.01850   -0.00612    0.00552
HKLF 4
REM  BISIVH in P-1
REM R1 =  0.0576 for    2958 Fo > 4sig(Fo)  and  0.0859 for all    4036 data
REM    262 parameters refined using      3 restraints
END
WGHT      0.0525      0.0000
REM Highest difference peak  0.312,  deepest hole -0.190,  1-sigma level  0.048
Q1    1   0.6767  0.6373  0.0557  11.00000  0.05    0.31
Q2    1   0.6620  0.3652  0.1824  11.00000  0.05    0.24
Q3    1  -0.3302  0.5978  0.5966  11.00000  0.05    0.19
Q4    1   0.0776 -0.1669 -0.1814  11.00000  0.05    0.19
Q5    1   0.5216  0.0429 -0.1148  11.00000  0.05    0.19
Q6    1   0.5325  1.0460  0.3198  11.00000  0.05    0.18
Q7    1   0.6113  1.2417  0.2218  11.00000  0.05    0.18
Q8    1   0.6184  1.2044  0.2422  11.00000  0.05    0.18
Q9    1   0.7022 -0.2144  0.0005  11.00000  0.05    0.17
Q10   1   0.0632  1.3033  0.3249  11.00000  0.05    0.17
Q11   1   1.1182  0.5070  0.2441  11.00000  0.05    0.17
Q12   1   0.4427  1.2990  0.1784  11.00000  0.05    0.17
Q13   1   0.1314  1.3580  0.2868  11.00000  0.05    0.17
Q14   1   0.5205  0.4821 -0.3666  11.00000  0.05    0.16
Q15   1   0.1967 -0.3558 -0.0371  11.00000  0.05    0.16
;
_shelx_res_checksum     42014
data_II
_audit_creation_method     'SHELXL-2014/7'
_database_code_CSD     ?
_database_code_depnum_ccdc_archive     'CCDC 1452793'
_chemical_name_systematic
;
2,5-Bis{[(<i>R</i>)-(-)-1-(4-methoxyphenyl)ethyl]iminomethyl}thiophene
;
_chemical_name_common     ?
_chemical_formula_moiety     'C24 H26 N2 O2 S'
_chemical_formula_sum     'C24 H26 N2 O2 S'
_chemical_formula_iupac     'C24 H26 N2 O2 S'
_chemical_formula_weight     406.53
_chemical_melting_point     405
_shelx_space_group_comment     ?
_space_group_crystal_system     monoclinic
_space_group_name_H-M_alt     'C 2'
_space_group_name_Hall     'C 2y'
loop_
    _space_group_symop_operation_xyz
    'x, y, z'
    '-x, y, -z'
    'x+1/2, y+1/2, z'
    '-x+1/2, y+1/2, -z'
_cell_length_a     25.3917(13)
_cell_length_b     5.9488(3)
_cell_length_c     7.5623(4)
_cell_angle_alpha     90
_cell_angle_beta     97.174(4)
_cell_angle_gamma     90
_cell_volume     1133.34(10)
_cell_formula_units_Z     2
_cell_measurement_reflns_used     2504
_cell_measurement_theta_min     2.9640
_cell_measurement_theta_max     24.2370
_cell_measurement_temperature     298(2)
_exptl_crystal_description     prism
_exptl_crystal_colour     colourless
_exptl_crystal_size_max     0.4462
_exptl_crystal_size_mid     0.3306
_exptl_crystal_size_min     0.1147
_exptl_crystal_density_diffrn     1.191
_exptl_crystal_density_meas     ?
_exptl_crystal_density_method     ?
_exptl_crystal_F_000     432
loop_
    _exptl_crystal_face_index_h
    _exptl_crystal_face_index_k
    _exptl_crystal_face_index_l
    _exptl_crystal_face_perp_dist
    4 0 -11 0.1473
    -4 0 11 0.1785
    -8 -8 0 0.2540
    8 8 1 0.1872
    -9 -7 6 0.2264
    -7 -4 9 0.2080
    -35 2 0 0.0459
    35 -2 0 0.1016
    27 1 -8 0.1326
    -28 0 8 0.1333
    -9 8 0 0.1570
    18 7 0 0.1590
    35 0 1 0.0574
    -35 0 -1 0.0574
    -35 1 -1 0.0312
_exptl_absorpt_coefficient_mu     0.164
_exptl_absorpt_correction_type     analytical
_exptl_absorpt_process_details
;
(CrysAlis PRO; Agilent, 2013)
;
_shelx_estimated_absorpt_T_min     ?
_shelx_estimated_absorpt_T_max     ?
_exptl_absorpt_correction_T_min     0.973
_exptl_absorpt_correction_T_max     0.993
_diffrn_ambient_temperature     298(2)
_diffrn_radiation_type     MoK\a
_diffrn_radiation_wavelength     0.71073
_diffrn_radiation_monochromator     'graphite'
_diffrn_measurement_device_type     'Agilent Xcalibur (Atlas, Gemini)'
_diffrn_measurement_device     'four-circle diffractometer'
_diffrn_measurement_method     '\w scans'
_diffrn_reflns_number     6341
_diffrn_reflns_av_R_equivalents     0.0273
_diffrn_reflns_theta_min     2.981
_diffrn_reflns_theta_max     26.056
_diffrn_reflns_theta_full     25.242
_diffrn_measured_fraction_theta_max     0.998
_diffrn_measured_fraction_theta_full     0.998
_diffrn_reflns_limit_h_min     -31
_diffrn_reflns_limit_h_max     31
_diffrn_reflns_limit_k_min     -7
_diffrn_reflns_limit_k_max     7
_diffrn_reflns_limit_l_min     -9
_diffrn_reflns_limit_l_max     9
_refine_special_details     ?
_reflns_number_total     2221
_reflns_number_gt     1892
_reflns_threshold_expression     'I > 2\s(I)'
_refine_ls_structure_factor_coef     Fsqd
_refine_ls_matrix_type     full
_refine_ls_R_factor_all     0.0487
_refine_ls_R_factor_gt     0.0363
_refine_ls_wR_factor_gt     0.0768
_refine_ls_wR_factor_ref     0.0845
_refine_ls_goodness_of_fit_ref     1.020
_refine_ls_restrained_S_all     1.020
_refine_ls_number_reflns     2221
_refine_ls_number_parameters     134
_refine_ls_number_restraints     1
_refine_ls_hydrogen_treatment     constr
_refine_ls_weighting_scheme     calc
_refine_ls_weighting_details
              'w=1/[\s^2^(Fo^2^)+(0.0393P)^2^+0.1801P] where P=(Fo^2^+2Fc^2^)/3'
_atom_sites_solution_hydrogens     geom
_atom_sites_solution_primary     ?
_atom_sites_solution_secondary     ?
_refine_ls_shift/su_max     0.000
_refine_ls_shift/su_mean     0.000
_refine_diff_density_max     0.106
_refine_diff_density_min     -0.172
_refine_ls_extinction_method     none
_refine_ls_extinction_coef     .
_refine_ls_abs_structure_details
;
Flack <i>x</i> determined using 708 quotients
[(<i>I</i>^+^)-(<i>I</i>^-^)]/[(<i>I</i>^+^)+(<i>I</i>^-^)]
(Parsons <i>et al.</i>,  2013)
;
_refine_ls_abs_structure_Flack     -0.02(4)
loop_
    _atom_type_symbol
    _atom_type_description
    _atom_type_scat_dispersion_real
    _atom_type_scat_dispersion_imag
    _atom_type_scat_source
    'C' 'C' 0.0033 0.0016
                         'International Tables Vol C Tables 4.2.6.8 and 6.1.1.4'
    'H' 'H' 0.0000 0.0000
                         'International Tables Vol C Tables 4.2.6.8 and 6.1.1.4'
    'N' 'N' 0.0061 0.0033
                         'International Tables Vol C Tables 4.2.6.8 and 6.1.1.4'
    'O' 'O' 0.0106 0.0060
                         'International Tables Vol C Tables 4.2.6.8 and 6.1.1.4'
    'S' 'S' 0.1246 0.1234
                         'International Tables Vol C Tables 4.2.6.8 and 6.1.1.4'
_computing_data_collection
;
CrysAlis PRO (Agilent, 2013)
;
_computing_cell_refinement
;
CrysAlis PRO (Agilent, 2013)
;
_computing_data_reduction
;
CrysAlis PRO (Agilent, 2013)
;
_computing_structure_solution
;
SHELXT (Sheldrick, 2015a)
;
_computing_structure_refinement
;
SHELXL2014 (Sheldrick, 2015b)
;
_computing_molecular_graphics
;
Mercury (Macrae <i>et al.</i>,  2008)
;
_computing_publication_material
;
SHELXL2014 (Sheldrick, 2015b)
;
loop_
    _atom_site_type_symbol
    _atom_site_label
    _atom_site_fract_x
    _atom_site_fract_y
    _atom_site_fract_z
    _atom_site_U_iso_or_equiv
    _atom_site_adp_type
    _atom_site_calc_flag
    _atom_site_occupancy
    _atom_site_disorder_assembly
    _atom_site_disorder_group
    S S1 0.5000 0.37429(14) 0.5000 0.0490(3) Uani d 1 . .
    N N1 0.56565(9) 0.3213(4) 0.1855(3) 0.0471(6) Uani d 1 . .
    C C2 0.55195(11) 0.5176(5) 0.2189(4) 0.0469(7) Uani d 1 . .
    H H2A 0.5608 0.6324 0.1445 0.056 Uiso calc 1 . .
    C C3 0.52314(10) 0.5774(5) 0.3665(4) 0.0449(6) Uani d 1 . .
    C C4 0.51313(13) 0.7856(5) 0.4229(4) 0.0596(8) Uani d 1 . .
    H H4A 0.5225 0.9159 0.3665 0.072 Uiso calc 1 . .
    C C5 0.59848(11) 0.2933(4) 0.0386(4) 0.0484(7) Uani d 1 . .
    H H5A 0.5949 0.4291 -0.0354 0.058 Uiso calc 1 . .
    C C6 0.57863(13) 0.0963(6) -0.0754(4) 0.0658(8) Uani d 1 . .
    H H6A 0.5416 0.1162 -0.1164 0.099 Uiso calc 1 . .
    H H6B 0.5835 -0.0394 -0.0065 0.099 Uiso calc 1 . .
    H H6C 0.5981 0.0861 -0.1759 0.099 Uiso calc 1 . .
    C C7 0.65613(11) 0.2719(4) 0.1189(3) 0.0441(6) Uani d 1 . .
    C C8 0.69277(11) 0.4349(4) 0.0871(4) 0.0494(7) Uani d 1 . .
    H H8A 0.6817 0.5585 0.0168 0.059 Uiso calc 1 . .
    C C9 0.74515(11) 0.4171(5) 0.1576(4) 0.0571(8) Uani d 1 . .
    H H9A 0.7692 0.5278 0.1343 0.069 Uiso calc 1 . .
    C C10 0.76215(11) 0.2354(6) 0.2628(4) 0.0546(7) Uani d 1 . .
    C C11 0.72642(12) 0.0745(6) 0.2994(4) 0.0593(8) Uani d 1 . .
    H H11A 0.7375 -0.0469 0.3722 0.071 Uiso calc 1 . .
    C C12 0.67374(12) 0.0936(6) 0.2275(4) 0.0551(8) Uani d 1 . .
    H H12A 0.6497 -0.0161 0.2528 0.066 Uiso calc 1 . .
    O O1 0.81556(9) 0.2307(5) 0.3227(3) 0.0781(7) Uani d 1 . .
    C C13 0.83539(15) 0.0345(9) 0.4189(5) 0.1010(15) Uani d 1 . .
    H H13A 0.8734 0.0434 0.4432 0.152 Uiso calc 1 . .
    H H13B 0.8257 -0.0970 0.3487 0.152 Uiso calc 1 . .
    H H13C 0.8204 0.0258 0.5292 0.152 Uiso calc 1 . .
loop_
    _atom_site_aniso_label
    _atom_site_aniso_U_11
    _atom_site_aniso_U_22
    _atom_site_aniso_U_33
    _atom_site_aniso_U_12
    _atom_site_aniso_U_13
    _atom_site_aniso_U_23
    S1 0.0540(6) 0.0354(5) 0.0603(6) 0.000 0.0183(4) 0.000
    N1 0.0442(13) 0.0512(16) 0.0477(13) 0.0014(10) 0.0129(10) 0.0058(10)
    C2 0.0460(15) 0.0443(18) 0.0507(16) -0.0021(13) 0.0071(13) 0.0121(13)
    C3 0.0421(14) 0.0392(14) 0.0534(17) -0.0002(12) 0.0062(13) 0.0052(12)
    C4 0.074(2) 0.0365(16) 0.071(2) 0.0007(13) 0.0193(16) 0.0074(13)
    C5 0.0497(16) 0.0537(18) 0.0434(15) 0.0015(12) 0.0120(12) 0.0097(12)
    C6 0.0626(19) 0.079(2) 0.0551(19) -0.0010(18) 0.0058(15) -0.0036(17)
    C7 0.0468(15) 0.0492(15) 0.0387(14) 0.0022(13) 0.0147(12) 0.0018(12)
    C8 0.0559(17) 0.0500(17) 0.0451(14) -0.0025(13) 0.0169(13) 0.0045(12)
    C9 0.0528(17) 0.067(2) 0.0548(17) -0.0139(16) 0.0177(14) -0.0004(16)
    C10 0.0455(16) 0.078(2) 0.0414(16) 0.0001(15) 0.0080(13) -0.0080(15)
    C11 0.0575(18) 0.068(2) 0.0524(18) 0.0087(17) 0.0086(14) 0.0150(15)
    C12 0.0527(17) 0.0569(17) 0.0574(19) -0.0031(14) 0.0138(14) 0.0147(15)
    O1 0.0478(13) 0.121(2) 0.0642(14) -0.0021(14) 0.0011(10) -0.0011(14)
    C13 0.063(2) 0.161(4) 0.075(3) 0.022(3) -0.0086(19) 0.022(3)
_geom_special_details     ?
loop_
    _geom_bond_atom_site_label_1
    _geom_bond_atom_site_label_2
    _geom_bond_site_symmetry_2
    _geom_bond_distance
    _geom_bond_publ_flag
    S1 C3 2_656 1.724(3) ?
    S1 C3 . 1.724(3) ?
    N1 C2 . 1.253(3) ?
    N1 C5 . 1.480(3) ?
    C2 C3 . 1.453(4) ?
    C2 H2A . 0.9300 ?
    C3 C4 . 1.345(4) ?
    C4 C4 2_656 1.413(6) ?
    C4 H4A . 0.9300 ?
    C5 C6 . 1.504(4) ?
    C5 C7 . 1.519(4) ?
    C5 H5A . 0.9800 ?
    C6 H6A . 0.9600 ?
    C6 H6B . 0.9600 ?
    C6 H6C . 0.9600 ?
    C7 C12 . 1.381(4) ?
    C7 C8 . 1.385(3) ?
    C8 C9 . 1.374(4) ?
    C8 H8A . 0.9300 ?
    C9 C10 . 1.379(4) ?
    C9 H9A . 0.9300 ?
    C10 C11 . 1.371(4) ?
    C10 O1 . 1.375(3) ?
    C11 C12 . 1.384(4) ?
    C11 H11A . 0.9300 ?
    C12 H12A . 0.9300 ?
    O1 C13 . 1.433(5) ?
    C13 H13A . 0.9600 ?
    C13 H13B . 0.9600 ?
    C13 H13C . 0.9600 ?
loop_
    _geom_angle_atom_site_label_1
    _geom_angle_atom_site_label_2
    _geom_angle_atom_site_label_3
    _geom_angle_site_symmetry_1
    _geom_angle_site_symmetry_3
    _geom_angle
    _geom_angle_publ_flag
    C3 S1 C3 2_656 . 91.01(19) ?
    C2 N1 C5 . . 116.9(2) ?
    N1 C2 C3 . . 124.2(3) ?
    N1 C2 H2A . . 117.9 ?
    C3 C2 H2A . . 117.9 ?
    C4 C3 C2 . . 127.1(3) ?
    C4 C3 S1 . . 111.6(2) ?
    C2 C3 S1 . . 121.3(2) ?
    C3 C4 C4 . 2_656 112.91(17) ?
    C3 C4 H4A . . 123.5 ?
    C4 C4 H4A 2_656 . 123.5 ?
    N1 C5 C6 . . 109.7(2) ?
    N1 C5 C7 . . 108.3(2) ?
    C6 C5 C7 . . 113.7(2) ?
    N1 C5 H5A . . 108.3 ?
    C6 C5 H5A . . 108.3 ?
    C7 C5 H5A . . 108.3 ?
    C5 C6 H6A . . 109.5 ?
    C5 C6 H6B . . 109.5 ?
    H6A C6 H6B . . 109.5 ?
    C5 C6 H6C . . 109.5 ?
    H6A C6 H6C . . 109.5 ?
    H6B C6 H6C . . 109.5 ?
    C12 C7 C8 . . 117.8(3) ?
    C12 C7 C5 . . 121.8(2) ?
    C8 C7 C5 . . 120.4(2) ?
    C9 C8 C7 . . 121.2(3) ?
    C9 C8 H8A . . 119.4 ?
    C7 C8 H8A . . 119.4 ?
    C8 C9 C10 . . 120.1(3) ?
    C8 C9 H9A . . 119.9 ?
    C10 C9 H9A . . 119.9 ?
    C11 C10 O1 . . 124.7(3) ?
    C11 C10 C9 . . 119.8(3) ?
    O1 C10 C9 . . 115.5(3) ?
    C10 C11 C12 . . 119.7(3) ?
    C10 C11 H11A . . 120.2 ?
    C12 C11 H11A . . 120.2 ?
    C7 C12 C11 . . 121.5(3) ?
    C7 C12 H12A . . 119.3 ?
    C11 C12 H12A . . 119.3 ?
    C10 O1 C13 . . 117.0(3) ?
    O1 C13 H13A . . 109.5 ?
    O1 C13 H13B . . 109.5 ?
    H13A C13 H13B . . 109.5 ?
    O1 C13 H13C . . 109.5 ?
    H13A C13 H13C . . 109.5 ?
    H13B C13 H13C . . 109.5 ?
loop_
    _geom_torsion_atom_site_label_1
    _geom_torsion_atom_site_label_2
    _geom_torsion_atom_site_label_3
    _geom_torsion_atom_site_label_4
    _geom_torsion_site_symmetry_1
    _geom_torsion_site_symmetry_2
    _geom_torsion_site_symmetry_3
    _geom_torsion_site_symmetry_4
    _geom_torsion
    _geom_torsion_publ_flag
    C5 N1 C2 C3 . . . . -175.3(2) ?
    N1 C2 C3 C4 . . . . 171.0(3) ?
    N1 C2 C3 S1 . . . . -5.7(4) ?
    C3 S1 C3 C4 2_656 . . . -0.22(17) ?
    C3 S1 C3 C2 2_656 . . . 176.9(3) ?
    C2 C3 C4 C4 . . . 2_656 -176.3(3) ?
    S1 C3 C4 C4 . . . 2_656 0.6(4) ?
    C2 N1 C5 C6 . . . . -136.4(3) ?
    C2 N1 C5 C7 . . . . 99.0(3) ?
    N1 C5 C7 C12 . . . . 63.9(3) ?
    C6 C5 C7 C12 . . . . -58.3(3) ?
    N1 C5 C7 C8 . . . . -115.0(3) ?
    C6 C5 C7 C8 . . . . 122.7(3) ?
    C12 C7 C8 C9 . . . . 1.5(4) ?
    C5 C7 C8 C9 . . . . -179.4(3) ?
    C7 C8 C9 C10 . . . . -0.3(4) ?
    C8 C9 C10 C11 . . . . -1.1(4) ?
    C8 C9 C10 O1 . . . . 178.3(2) ?
    O1 C10 C11 C12 . . . . -178.1(3) ?
    C9 C10 C11 C12 . . . . 1.2(4) ?
    C8 C7 C12 C11 . . . . -1.4(4) ?
    C5 C7 C12 C11 . . . . 179.6(3) ?
    C10 C11 C12 C7 . . . . 0.0(5) ?
    C11 C10 O1 C13 . . . . 4.8(4) ?
    C9 C10 O1 C13 . . . . -174.6(3) ?
loop_
    _geom_hbond_atom_site_label_D
    _geom_hbond_atom_site_label_H
    _geom_hbond_atom_site_label_A
    _geom_hbond_site_symmetry_A
    _geom_hbond_distance_DH
    _geom_hbond_distance_HA
    _geom_hbond_distance_DA
    _geom_hbond_angle_DHA
    _geom_hbond_publ_flag
    C4 H4A S1 1_565 0.93 2.99 3.572(3) 122.3 no
_shelx_hkl_file
;
   0  -6   0 4403.42 433.995   1
   0  -6   1 4765.73 417.608   1
   0  -6  -1 5336.17 519.181   1
   0  -6  -2 17.5936 213.790   1
   0  -6   2 116.539 135.225   1
   0  -6  -3 1428.08 342.516   1
   0  -6  -5 2188.69 524.877   5
   0  -4   0 33758.2 982.236   1
   0  -4  -1 4246.45 409.379   1
   0  -4   1 4310.86 351.957   1
   0  -4   2 7588.44 463.079   1
   0  -4   2 6755.01 317.771   3
   0  -4  -2 6924.61 560.528   1
   0  -4   2 6813.22 402.371   6
   0  -4  -3 6941.96 618.195   1
   0  -4   3 5728.85 461.190   6
   0  -4   3 6076.74 319.470   3
   0  -4   4 1637.93 302.094   6
   0  -4  -4 1934.56 397.054   1
   0  -4   4 1698.79 217.593   3
   0  -4  -5 4416.95 589.653   5
   0  -4   5 4973.44 412.710   3
   0  -4   6 2694.71 360.215   3
   0  -4  -6 1850.77 460.363   5
   0  -4  -7 2790.30 572.250   5
   0  -2   0 6069.03 307.697   1
   0  -2   1 999.659 113.346   3
   0  -2   1 1077.72 136.344   6
   0  -2  -1 816.144 179.919   1
   0  -2   2 56822.3 1114.06   6
   0  -2  -2 57727.7 955.118   6
   0  -2  -2 58304.9 1302.15   1
   0  -2   2 60531.1 895.732   3
   0  -2  -3 62727.5 1485.61   5
   0  -2   3 63443.2 1535.28   4
   0  -2   3 64160.0 1423.33   6
   0  -2  -3 61948.3 1548.25   1
   0  -2  -3 62740.3 1281.52   6
   0  -2   3 64643.9 1187.24   3
   0  -2  -4 1152.36 276.783   5
   0  -2   4 984.596 261.448   5
   0  -2   4 1001.27 119.765   2
   0  -2   4 791.822 195.048   3
   0  -2   4 1132.96 265.347   4
   0  -2   4 601.312 239.531   6
   0  -2  -4 878.710 235.575   6
   0  -2   5 2227.93 348.708   1
   0  -2  -5 3071.19 425.306   6
   0  -2   5 2589.54 356.363   3
   0  -2   5 2932.62 240.428   2
   0  -2  -5 2553.94 428.353   5
   0  -2   5 3192.67 460.532   4
   0  -2   6 7064.13 624.676   3
   0  -2   6 6507.36 411.161   2
   0  -2  -6 6528.51 692.044   5
   0  -2  -6 6662.34 667.415   6
   0  -2   7 2122.35 285.064   2
   0  -2  -7 2403.85 488.444   5
   0  -2  -7 1944.52 440.677   6
   0  -2   7 2294.43 385.511   3
   0  -2   8 91.4212 182.494   3
   0  -2  -8-168.648 304.875   5
   0   0  -2 18266.0 517.189   2
   0   0  -2 17080.2 579.708   6
   0   0   2 16694.9 490.393   2
   0   0   2 18108.5 596.421   5
   0   0   3 9183.19 454.486   2
   0   0  -3 8806.70 523.320   6
   0   0   3 10375.3 563.982   5
   0   0   4 83.0700 131.941   2
   0   0   4-84.8834 166.480   5
   0   0  -4-45.6539 202.294   6
   0   0   4-48.6779 181.043   4
   0   0   5 3926.91 396.267   2
   0   0   5 4831.10 521.208   1
   0   0  -5 3857.00 488.411   5
   0   0   5 3736.90 457.424   6
   0   0   5 4096.54 472.040   5
   0   0   5 4180.38 486.528   4
   0   0  -5 4280.62 504.390   6
   0   0   6 37.3707 161.288   2
   0   0  -6-133.993 307.731   5
   0   0  -6-67.4726 247.971   6
   0   0  -7 3107.26 543.743   6
   0   0   7 2022.28 386.221   2
   0   0   8 33.4618 184.337   2
   0   0   8 90.6215 215.042   3
   0   0   9 253.414 282.362   3
   0   0   9 215.171 233.459   2
   0   2   0 5670.89 295.646   1
   0   2   0 5932.70 279.250   3
   0   2  -1 795.948 106.994   3
   0   2   1 901.880 176.606   1
   0   2   1 773.690 81.0566   6
   0   2  -1 924.789 128.405   6
   0   2  -2 56790.2 1116.59   6
   0   2   2 61034.6 1383.78   2
   0   2  -2 57579.1 882.233   3
   0   2  -2 58756.7 1309.79   4
   0   2   2 57465.6 962.356   6
   0   2   2 59114.3 1323.78   1
   0   2   3 59369.1 1528.83   2
   0   2  -3 63625.5 1526.17   4
   0   2   3 62822.2 1270.08   6
   0   2   3 63609.7 1583.98   1
   0   2  -3 63912.3 1429.13   6
   0   2   4 288.820 234.739   2
   0   2  -4 1140.58 303.831   6
   0   2   4 913.638 250.156   6
   0   2   4 430.874 238.739   1
   0   2  -4 933.450 273.794   4
   0   2   5 2141.14 397.687   2
   0   2   5 2180.92 357.988   6
   0   2  -5 2359.26 400.446   6
   0   2  -6 7812.70 767.026   6
   0   2   6 7275.73 716.671   2
   0   2  -7 2463.47 547.413   6
   0   2   7 2794.83 509.236   2
   0   2   8 295.954 270.683   2
   0   4   0 33098.2 1090.59   2
   0   4   0 33442.2 925.217   3
   0   4   1 3504.26 427.832   2
   0   4   1 4536.43 411.243   1
   0   4  -1 4629.63 378.676   2
   0   4   1 4703.02 410.160   3
   0   4  -1 4751.94 308.265   3
   0   4   2 6910.66 567.683   1
   0   4   2 7394.06 567.636   3
   0   4  -2 6938.64 331.726   3
   0   4   2 7570.90 637.854   2
   0   4  -2 8191.79 664.615   4
   0   4  -2 6625.02 363.386   2
   0   4  -3 6816.46 642.620   4
   0   4  -3 5900.37 216.528   2
   0   4   3 6569.82 662.478   2
   0   4   3 6953.99 628.913   1
   0   4  -3 5703.59 207.006   2
   0   4   4 1649.77 254.912   6
   0   4   4 1779.11 418.724   2
   0   4  -4 1415.03 347.625   4
   0   4   5 4450.12 647.379   2
   0   4   5 4183.33 453.178   6
   0   4  -5 5275.95 641.279   4
   0   4   6 2529.95 560.806   2
   0   4  -6 2697.61 516.400   4
   0   4   7 3182.35 625.805   2
   0   6   0 4958.84 561.566   2
   0   6   1 5868.02 654.840   2
   0   6  -1 6086.04 555.511   2
   0   6   2 262.335 294.844   2
   0   6  -2-41.4517 116.525   2
   0   6  -2 44.7083 260.230   4
   0   6   3 1724.68 462.265   2
   0   6  -3 906.480 340.929   4
   0   6  -4 4361.96 657.647   4
   0   6   4 4068.24 704.055   2
   0   6  -5 2004.99 514.263   4
   0   6   5 701.437 445.925   2
   1  -5  -6 2988.68 586.234   5
   1  -5  -5 872.302 359.760   5
  -1  -5   4 138.959 81.7185   3
   1  -5  -4 143.876 225.672   1
  -1  -5   4 241.280 228.562   6
  -1  -5   4 167.905 162.835   1
  -1  -5   3 2217.54 281.981   1
  -1  -5   3 1958.83 296.318   6
   1  -5  -3 2140.29 411.710   1
   1  -5  -2 4705.20 533.531   1
  -1  -5   2 4608.70 356.104   1
  -1  -5   2 4669.34 313.564   6
   1  -5  -1 43402.4 1390.75   1
  -1  -5   1 42810.9 1068.80   1
   1  -5   0 7363.10 545.631   1
  -1  -5   0 7521.19 499.909   1
  -1  -5  -1 12052.2 693.661   1
   1  -5   1 12298.0 665.551   1
  -1  -5  -2 9004.71 676.678   1
   1  -5   2 9550.38 592.607   1
  -1  -5  -3 1322.98 354.092   1
   1  -5   3 1285.82 258.716   1
   1  -5   3 1207.01 251.517   6
   1  -5   4 3432.27 441.948   6
  -1  -5  -5-190.228 250.059   5
  -1  -5  -6 963.601 345.457   5
   1  -3  -8 748.047 400.820   5
  -1  -3   8 557.217 244.251   3
  -1  -3   7-93.8298 191.833   3
   1  -3  -7 509.128 330.302   5
  -1  -3   6 6897.69 607.887   3
   1  -3  -6 6797.65 751.245   5
  -1  -3   5 7155.90 547.697   3
   1  -3  -5 8434.61 739.840   5
  -1  -3   5 6757.13 571.587   1
  -1  -3   4 321.538 192.097   5
  -1  -3   4 141.809 176.893   6
   1  -3  -4 1088.20 321.086   1
   1  -3  -4 478.240 249.718   5
  -1  -3   4 1445.39 240.601   3
  -1  -3   3 7344.25 417.921   3
   1  -3  -3 7559.76 615.916   1
  -1  -3   3 7419.16 509.533   6
  -1  -3   2 21171.5 598.461   3
  -1  -3   2 19958.2 676.887   6
   1  -3  -2 20678.5 891.522   1
  -1  -3   1 7236.75 349.714   1
   1  -3  -1 7364.80 481.726   1
  -1  -3   1 7790.59 315.918   6
  -1  -3   1 7164.89 352.785   3
  -1  -3   0 12676.5 494.512   1
   1  -3   0 12713.6 570.008   1
   1  -3   1 4374.82 330.422   1
   1  -3   1 5227.28 267.406   6
  -1  -3  -1 5335.81 385.698   1
   1  -3   2 2031.54 249.659   6
  -1  -3  -2 2204.99 190.000   6
   1  -3   2 2304.08 159.983   3
  -1  -3  -2 1688.73 285.628   1
  -1  -3  -3 16948.4 882.205   1
  -1  -3  -3 15534.5 629.901   6
   1  -3   3 15660.0 733.769   6
   1  -3   3 15775.0 514.487   3
  -1  -3  -4 18910.7 979.364   5
   1  -3   4 19989.9 716.390   3
   1  -3   4 20547.1 970.800   6
  -1  -3  -4 20242.6 859.755   6
  -1  -3  -5 6911.26 668.420   5
   1  -3   5 6469.36 495.681   3
  -1  -3  -5 7733.98 627.737   6
  -1  -3  -6 4140.08 547.758   6
  -1  -3  -6 3519.17 542.562   5
   1  -3   6 4481.87 472.828   3
   1  -3   7 1585.54 354.528   3
  -1  -3  -7 1374.62 406.202   5
  -1  -3  -8 142.267 298.881   5
   1  -3   8 436.668 239.873   3
  -1  -1   9 770.719 307.813   3
  -1  -1   8 516.170 256.700   3
  -1  -1   8 300.029 196.315   2
   1  -1  -8 307.948 288.501   5
   1  -1  -7 3527.60 571.463   5
  -1  -1   7 3669.24 540.256   3
  -1  -1   7 3457.00 398.739   2
   1  -1  -6 4227.45 559.210   6
  -1  -1   6 4245.43 396.271   2
  -1  -1   6 4549.20 547.189   3
   1  -1  -6 3583.11 546.481   5
  -1  -1   5 4484.61 508.974   5
  -1  -1   5 3961.64 456.449   1
  -1  -1   5 3338.08 414.873   3
  -1  -1   5 3415.27 438.189   6
   1  -1  -5 4055.10 486.108   6
  -1  -1   5 4148.90 342.361   2
  -1  -1   5 5028.99 539.638   4
   1  -1  -5 3786.07 490.741   5
  -1  -1   4 37935.4 1254.02   4
   1  -1  -4 35898.7 1170.83   6
  -1  -1   4 35340.3 824.449   2
  -1  -1   4 37118.9 1185.83   1
  -1  -1   4 34918.6 1119.73   3
  -1  -1   4 37632.6 1246.13   5
   1  -1  -3 78407.7 1461.94   6
  -1  -1   3 78978.1 957.168   2
  -1  -1   3 79315.5 1568.77   5
  -1  -1   3 80961.6 1579.48   4
  -1  -1   3 76768.9 1390.42   3
   1  -1  -3 78516.9 1627.24   1
   1  -1  -2 228925. 1989.97   6
  -1  -1   2 228284. 1929.24   3
  -1  -1   2 228788. 2212.52   5
   1  -1  -2 227552. 2341.49   1
  -1  -1   2 227944. 2261.08   4
  -1  -1   1 797284. 2702.38   3
   1  -1  -1 829912. 3569.99   1
   1  -1   0 231284. 1467.42   1
  -1  -1  -1 77068.0 1032.34   1
  -1  -1  -1 76281.6 827.243   6
   1  -1   2 126571. 1614.56   4
  -1  -1  -2 129680. 1636.02   5
   1  -1   2 127538. 1093.00   2
  -1  -1  -2 125934. 1524.03   6
   1  -1   3 78147.2 1087.69   2
  -1  -1  -3 78019.8 1523.36   5
   1  -1   3 77621.3 1529.75   4
  -1  -1  -3 76467.7 1468.90   6
   1  -1   3 79173.8 1598.89   5
   1  -1   4 877.252 254.756   5
  -1  -1  -4 1023.76 275.340   6
   1  -1   4 1003.64 181.473   2
  -1  -1  -4 1124.43 253.793   5
   1  -1   4 595.779 218.940   4
   1  -1   5 8117.38 670.417   5
   1  -1   5 6876.54 622.979   4
  -1  -1  -5 7350.02 620.885   6
   1  -1   5 7555.42 652.175   6
   1  -1   5 9137.25 701.661   1
   1  -1   5 7951.47 492.280   2
  -1  -1  -5 8427.96 673.719   5
   1  -1   6 8865.70 585.554   2
  -1  -1  -6 8476.22 772.847   5
  -1  -1  -6 8759.11 760.946   6
  -1  -1  -7 6298.44 724.338   5
   1  -1   7 5400.32 507.165   2
   1  -1   7 5000.44 614.236   3
  -1  -1  -7 5267.61 698.314   6
  -1  -1  -8 1599.03 483.852   6
  -1  -1  -8 1499.96 433.678   5
   1  -1   8 568.059 304.581   3
   1  -1   8 1362.89 317.608   2
   1  -1   9 1015.68 327.652   3
  -1   1   9-270.480 303.274   3
  -1   1   9 138.984 257.226   2
  -1   1   8 319.742 258.030   2
  -1   1   7 3087.58 470.953   2
   1   1  -6 4608.22 595.014   6
  -1   1   6 5109.57 555.126   2
  -1   1   5 3388.05 441.737   6
   1   1  -5 3152.04 450.932   6
  -1   1   5 3710.33 432.471   2
   1   1  -4 35190.8 1215.21   6
  -1   1   4 33424.8 1121.16   2
  -1   1   4 36917.5 1174.37   6
  -1   1   3 76405.1 1512.71   2
  -1   1   3 77006.4 1445.07   6
   1   1  -3 77583.0 1538.33   6
   1   1  -2 229412. 2170.49   6
  -1   1   2 232248. 2003.18   6
  -1   1   1 882409. 2588.13   6
   1   1  -1 864940. 2828.08   3
   1   1   0 232037. 1409.21   2
   1   1   0 226234. 1394.39   3
   1   1   1 73950.9 822.726   6
  -1   1  -1 76072.8 692.021   2
  -1   1  -1 75886.8 932.311   6
   1   1   1 75585.4 1082.63   2
  -1   1  -2 125967. 1622.66   6
  -1   1  -2 126630. 1630.05   4
   1   1   2 125460. 1512.84   6
   1   1   2 126526. 1706.15   2
  -1   1  -2 127756. 1061.12   2
   1   1   3 80998.4 1567.34   2
   1   1   3 79396.3 1484.71   6
   1   1   3 77178.8 1518.45   5
  -1   1  -3 75747.2 1534.00   6
  -1   1  -3 78067.5 1079.35   2
  -1   1  -4 815.265 164.477   2
  -1   1  -4 755.382 245.316   6
   1   1   4 1218.95 263.233   5
   1   1   4 883.301 231.005   2
   1   1   4 983.772 233.116   6
   1   1   5 7986.98 698.925   1
   1   1   5 7091.33 595.697   2
  -1   1  -5 6898.90 633.125   6
   1   1   5 7583.64 630.091   6
   1   1   5 7726.59 644.948   5
  -1   1  -6 9229.98 804.105   6
   1   1   6 7574.81 660.174   2
  -1   1  -7 6245.35 772.213   6
   1   1   7 4521.65 573.970   2
  -1   1  -8 475.092 424.012   6
   1   1   8 1126.00 350.072   2
   1   1   9 1063.68 370.231   2
  -1   3   8 193.645 274.747   2
  -1   3   7 286.370 237.070   2
  -1   3   6 5517.01 681.000   2
   1   3  -6 6882.23 750.987   4
   1   3  -5 7547.24 714.141   4
  -1   3   5 7548.87 592.959   6
  -1   3   5 6461.58 678.449   2
  -1   3   4 424.396 231.237   1
  -1   3   4 217.084 160.373   6
  -1   3   4 383.491 258.198   2
   1   3  -4 546.173 233.573   4
  -1   3   3 8473.29 678.589   2
  -1   3   3 8709.17 664.883   1
   1   3  -3 8430.08 643.216   4
  -1   3   3 8742.81 463.891   6
   1   3  -2 20689.2 595.238   3
   1   3  -2 20535.0 458.657   2
  -1   3   2 20770.7 518.474   6
  -1   3   2 21158.5 944.949   2
   1   3  -2 19568.2 902.516   4
  -1   3   2 21409.4 904.573   1
   1   3  -1 8225.12 397.752   2
   1   3  -1 7749.52 374.081   3
  -1   3   1 8548.06 511.652   1
   1   3   0 12746.2 526.842   3
  -1   3   0 11842.4 452.250   3
   1   3   0 13461.9 506.154   1
   1   3   0 12824.3 585.526   2
   1   3   1 5544.99 390.623   1
   1   3   1 5575.62 454.451   2
  -1   3  -1 5753.14 253.944   3
   1   3   1 5212.71 392.981   3
   1   3   2 1712.90 287.166   1
   1   3   2 2665.84 377.942   2
  -1   3  -2 1749.87 300.386   4
  -1   3  -2 1829.99 243.833   6
   1   3   3 15254.0 853.212   1
   1   3   3 15001.2 870.195   2
   1   3   3 15334.6 624.132   6
  -1   3  -3 15845.7 837.082   4
  -1   3  -3 15025.7 741.165   6
  -1   3  -3 15362.6 350.636   2
   1   3   4 21181.0 1115.23   2
  -1   3  -4 18062.2 916.050   6
   1   3   4 19705.1 840.512   6
  -1   3  -4 18891.5 995.969   4
   1   3   4 20540.0 1084.89   1
  -1   3  -5 7224.22 698.316   4
   1   3   5 6927.60 583.039   6
  -1   3  -5 8106.61 708.800   6
   1   3   5 6783.96 725.299   2
   1   3   6 2307.32 482.423   2
  -1   3  -6 5001.43 651.480   6
   1   3   7 918.557 350.145   2
   1   3   8-6.26836 223.679   2
   1   5  -6 2966.34 553.162   4
  -1   5   6 3030.58 609.728   2
  -1   5   5 1034.87 408.515   2
   1   5  -5 1006.43 352.801   4
   1   5  -4-366.669 274.504   4
  -1   5   4 39.1255 235.439   2
   1   5  -3 1755.19 139.522   2
  -1   5   3 1885.10 452.117   2
   1   5  -3 1790.87 144.440   2
   1   5  -3 2011.18 413.708   4
   1   5  -2 4915.32 333.360   3
  -1   5   2 5536.34 566.378   1
  -1   5   2 4721.82 598.987   2
  -1   5   2 4987.17 509.346   3
   1   5  -2 4676.00 358.986   2
  -1   5   1 42496.5 1531.62   2
  -1   5   1 44388.1 1405.49   1
  -1   5   1 43653.2 1294.67   3
   1   5  -1 45767.1 1287.84   2
   1   5  -1 41823.2 1072.37   3
  -1   5   0 7304.00 603.395   2
  -1   5   0 7465.36 479.750   3
   1   5   0 7540.11 526.222   3
   1   5   0 8136.08 628.958   2
  -1   5  -1 12429.0 492.469   3
   1   5   1 13093.6 866.248   2
   1   5   1 13129.1 755.806   3
   1   5   1 12538.5 714.816   1
  -1   5  -1 14320.2 752.119   2
  -1   5  -2 8048.95 254.671   3
   1   5   2 9930.85 712.979   1
   1   5   2 8604.87 769.813   2
  -1   5  -2 9443.49 526.578   2
   1   5   2 9143.84 700.781   3
  -1   5  -2 9379.95 795.844   4
  -1   5  -3 1008.50 308.125   4
   1   5   3 1499.08 329.797   1
  -1   5  -3 1498.88 168.973   2
   1   5   3 1193.67 359.763   2
  -1   5  -3 1275.95 170.275   2
  -1   5  -4 2866.88 502.568   4
   1   5   4 2775.14 508.844   2
   1   5   5 608.358 366.054   2
  -1   5  -5-101.596 246.425   4
  -1   5  -6 1072.54 447.350   4
   1   5   6 140.718 311.810   2
   1   7  -2 438.035 278.798   4
  -1   7   2 131.889 255.024   2
  -1   7   1 1335.88 419.298   2
   1   7   0 1489.61 358.716   2
  -1   7   0 486.749 293.670   2
   1   7   1 2608.66 513.740   2
  -1   7  -2 2747.08 557.181   4
   1   7   2 1795.80 498.012   2
   2  -6  -5 2148.93 553.913   5
   2  -6  -4 548.282 308.587   1
   2  -6  -3 7948.75 771.895   1
   2  -6  -2 810.534 283.722   1
   2  -6  -1 2344.57 391.093   1
   2  -6   0 2695.19 398.079   1
  -2  -6   0 3399.01 338.674   1
  -2  -6  -1 1031.33 244.813   1
   2  -6   1 959.978 259.867   1
   2  -6   2 4170.28 452.720   1
   2  -6   3 781.479 237.801   1
  -2  -6  -5 640.457 336.021   5
   2  -4  -7 134.489 293.139   5
  -2  -4   6 1495.78 300.957   3
   2  -4  -6 1592.73 431.543   5
  -2  -4   5 8280.94 573.295   3
   2  -4  -5 8468.28 820.654   5
   2  -4  -5 8214.72 817.256   1
  -2  -4   5 8801.16 624.459   1
   2  -4  -4 4668.68 584.664   1
  -2  -4   4 5007.98 505.868   6
  -2  -4   4 4732.69 391.666   3
  -2  -4   3 9564.98 591.695   6
  -2  -4   3 10858.4 522.714   3
   2  -4  -3 10882.9 799.557   1
   2  -4  -2 272.751 223.441   1
  -2  -4   2 466.755 121.900   1
  -2  -4   2 333.256 117.120   3
  -2  -4   2 534.455 141.111   6
  -2  -4   1 14930.1 421.995   6
   2  -4  -1 14047.7 757.180   1
  -2  -4   1 15425.1 523.782   1
   2  -4   0 33744.7 1083.95   1
  -2  -4   0 32182.2 845.420   1
  -2  -4  -1 10743.4 586.008   1
   2  -4   1 10634.1 602.646   1
   2  -4   2 18163.4 795.227   1
   2  -4   2 19147.0 687.040   6
  -2  -4  -2 17970.1 853.317   1
   2  -4   3 217.681 170.181   6
   2  -4   4 2076.27 352.768   6
  -2  -4  -4 2760.71 334.938   6
   2  -4   4 2612.18 204.567   3
  -2  -4  -4 2442.64 423.151   5
  -2  -4  -5 4702.05 578.070   5
   2  -4   5 5766.59 395.525   3
   2  -4   6 1232.13 238.058   3
  -2  -4  -6 1524.28 414.421   5
  -2  -4  -7 1374.84 440.982   5
   2  -2  -8-68.4477 291.913   5
  -2  -2   8 1.66943 223.192   3
   2  -2  -7 1058.93 409.622   5
  -2  -2   7 1263.98 209.543   2
  -2  -2   7 1216.82 330.830   3
  -2  -2   6 2387.69 227.453   2
   2  -2  -6 2300.83 441.000   5
  -2  -2   6 2758.61 418.303   3
   2  -2  -5 2334.18 418.348   5
  -2  -2   5 3268.73 216.901   2
  -2  -2   5 3777.29 427.369   3
  -2  -2   5 3396.94 412.588   1
  -2  -2   4 62859.6 1625.27   6
  -2  -2   4 64432.3 1721.55   5
   2  -2  -4 57789.9 1647.60   5
  -2  -2   4 59503.5 1424.75   3
   2  -2  -4 59252.2 1726.41   1
  -2  -2   4 66487.4 1780.16   4
  -2  -2   4 63224.6 1476.42   1
   2  -2  -3 11371.5 698.763   1
  -2  -2   3 11365.6 676.588   4
  -2  -2   3 10685.4 592.807   6
  -2  -2   3 10037.7 510.901   3
  -2  -2   3 11038.9 647.225   5
  -2  -2   2 114391. 1576.78   6
  -2  -2   2 116814. 1466.62   3
   2  -2  -2 119664. 1935.59   1
  -2  -2   1 37744.6 753.948   3
  -2  -2   1 38299.2 707.297   6
  -2  -2   1 39146.4 547.836   1
   2  -2  -1 39479.2 975.098   1
  -2  -2   0 24401.5 649.113   3
   2  -2   0 24847.5 702.935   1
  -2  -2   0 24418.6 488.750   1
   2  -2   1 109342. 1229.60   6
  -2  -2  -1 113476. 1447.11   1
  -2  -2  -1 112110. 1028.73   6
   2  -2   2 9431.55 476.073   6
  -2  -2  -2 9742.08 428.248   6
  -2  -2  -2 9301.84 528.321   1
   2  -2   2 9728.52 306.945   3
  -2  -2  -3 121657. 1839.53   6
   2  -2   3 119677. 2039.83   4
   2  -2   3 121922. 1515.37   3
  -2  -2  -3 121192. 2006.19   5
   2  -2   3 120633. 2002.42   6
  -2  -2  -4 25562.0 1049.30   5
   2  -2   4 27023.3 704.720   2
   2  -2   4 27227.0 1095.78   6
   2  -2   4 27884.4 1107.80   4
   2  -2   4 29197.8 1198.52   5
   2  -2   4 26137.7 871.523   3
  -2  -2  -4 25762.7 996.023   6
   2  -2   5 3365.03 302.182   2
   2  -2   5 3398.95 458.182   4
   2  -2   5 3340.07 388.329   3
  -2  -2  -5 3455.07 452.810   6
  -2  -2  -5 2739.53 423.926   5
   2  -2   6 2729.94 397.285   3
  -2  -2  -6 2400.54 447.411   5
  -2  -2  -6 2885.07 482.080   6
   2  -2   6 2074.09 285.379   2
   2  -2   7 1088.02 247.699   2
  -2  -2  -7 1100.51 366.124   6
   2  -2   7 1272.68 318.802   3
  -2  -2  -7 818.432 376.331   5
  -2  -2  -8 4254.05 664.160   5
  -2  -2  -8 4346.62 698.925   6
   2  -2   8 3701.34 551.028   3
  -2   0   9 845.630 307.377   2
  -2   0   9-266.293 362.931   3
  -2   0   8 316.649 303.194   3
  -2   0   8 69.3452 192.863   2
   2   0  -7 13077.8 1030.74   5
  -2   0   7 11275.8 778.205   2
  -2   0   7 12327.5 988.969   3
  -2   0   6 10307.0 685.105   2
   2   0  -6 10680.3 845.615   6
   2   0  -6 10264.7 823.815   5
  -2   0   5 20436.1 1037.79   4
  -2   0   5 20538.6 1016.02   6
   2   0  -5 19712.5 1008.91   6
  -2   0   5 21631.3 1061.63   5
  -2   0   5 20875.2 1056.14   1
  -2   0   5 19071.3 832.215   2
  -2   0   4 268.000 171.802   5
  -2   0   4 344.594 184.022   4
  -2   0   4 300.197 154.287   2
  -2   0   4 399.917 212.586   1
   2   0  -4 174.722 194.900   6
  -2   0   3 74986.7 1494.12   5
  -2   0   3 75770.8 1495.49   4
   2   0  -3 72691.2 1452.53   6
  -2   0   3 73768.2 1248.73   2
  -2   0   2 692753. 3672.75   5
  -2   0   2 702562. 3715.15   4
   2   0  -2 701687. 3670.76   1
   2   0  -1 3918.11 213.865   1
  -2   0   1 4103.28 213.904   5
  -2   0   1 3999.67 213.604   4
   2   0  -1 3944.61 221.356   3
   2   0   1 274243. 1670.46   5
  -2   0  -1 273338. 1777.76   6
   2   0   1 271426. 1656.00   2
   2   0   2 1499.70 217.570   5
  -2   0  -2 1649.69 233.959   6
   2   0   2 1730.41 194.219   2
  -2   0  -2 1749.18 195.072   2
  -2   0  -3 14742.0 691.722   6
  -2   0  -3 13997.5 582.975   2
   2   0   3 14250.1 658.050   5
   2   0   3 13639.1 571.284   2
  -2   0  -4 17565.1 866.209   6
  -2   0  -4 19397.5 784.689   2
   2   0   4 19486.8 886.699   5
   2   0   4 17197.2 736.523   2
   2   0   5 7464.22 641.342   4
   2   0   5 7807.93 652.131   6
   2   0   5 7867.66 653.992   5
   2   0   5 6715.70 527.442   2
  -2   0  -5 8030.22 660.982   6
   2   0   5 7739.92 662.223   1
  -2   0  -6-26.6244 270.218   6
   2   0   6-193.848 193.251   2
  -2   0  -7 8409.08 862.742   6
   2   0   7 9125.39 745.427   2
   2   0   8 59.3549 173.164   2
  -2   0  -8 234.207 325.410   6
   2   0   9 418.375 293.085   3
   2   0   9 455.867 289.336   2
  -2   0  -9 701.414 477.795   6
  -2   2   8 463.291 335.596   2
  -2   2   7 1488.69 401.211   2
  -2   2   6 2073.14 419.287   2
   2   2  -5 3636.24 494.734   4
  -2   2   5 3007.12 405.409   6
  -2   2   5 3284.35 468.353   2
  -2   2   4 64568.0 1517.66   6
   2   2  -4 60535.9 1703.83   4
  -2   2   4 63380.3 1816.79   1
  -2   2   4 62461.3 1711.33   2
  -2   2   3 11243.4 698.775   1
  -2   2   3 9884.05 516.440   6
   2   2  -3 11170.8 668.614   4
  -2   2   2 113900. 1348.48   6
   2   2  -2 118154. 1459.31   3
  -2   2   2 119956. 1964.73   1
   2   2  -1 38912.8 769.377   3
   2   2  -1 37000.0 616.286   2
  -2   2   1 38923.3 969.946   1
  -2   2   1 36923.8 501.409   6
   2   2   0 24272.7 492.002   1
  -2   2   0 25899.8 709.157   1
   2   2   0 25448.9 673.374   3
   2   2   0 24677.1 660.282   2
   2   2   1 114057. 1592.54   3
   2   2   1 110911. 1658.19   2
  -2   2  -1 110777. 1226.81   6
   2   2   1 112637. 1461.44   1
  -2   2  -2 9066.63 342.532   2
  -2   2  -2 9484.35 511.273   4
   2   2   2 10147.6 548.555   1
  -2   2  -2 9765.21 485.164   6
   2   2   2 9763.42 578.556   2
   2   2   2 9095.15 415.483   6
  -2   2  -3 119778. 1216.24   2
   2   2   3 123079. 1845.46   6
  -2   2  -3 122194. 2042.60   4
   2   2   3 121267. 2198.96   2
   2   2   3 125092. 2214.10   1
  -2   2  -3 124626. 2014.79   6
   2   2   4 25777.7 1124.09   2
   2   2   4 27076.5 1021.37   6
  -2   2  -4 26996.3 1090.28   4
   2   2   4 27176.1 1182.40   1
  -2   2  -4 26368.9 1068.58   6
  -2   2  -4 27337.0 667.361   2
  -2   2  -5 2787.91 418.791   6
   2   2   5 3440.32 438.078   6
   2   2   5 3022.32 450.925   2
   2   2   6 2644.71 463.163   2
  -2   2  -6 1827.40 428.217   6
   2   2   7 873.923 373.914   2
  -2   2  -7 925.455 414.094   6
  -2   2  -8 5528.11 803.385   6
   2   2   8 3934.67 632.163   2
  -2   4   7 48.3743 291.371   2
   2   4  -7-131.431 279.292   4
  -2   4   6 1155.60 405.092   2
   2   4  -6 2009.78 467.363   4
  -2   4   5 8800.54 637.542   6
  -2   4   5 8188.62 847.631   2
   2   4  -5 8644.26 825.984   4
   2   4  -4 5923.86 647.651   4
  -2   4   4 5333.38 422.388   6
  -2   4   4 4922.54 610.250   2
  -2   4   3 10585.0 827.477   2
   2   4  -3 10081.3 507.113   3
  -2   4   3 9623.72 757.053   1
   2   4  -3 9863.79 788.464   4
  -2   4   3 9287.76 424.317   6
   2   4  -2 183.082 85.5526   2
   2   4  -2 265.238 128.831   3
  -2   4   2 244.314 191.202   1
  -2   4   2 227.240 196.315   2
   2   4  -1 15469.1 652.641   2
  -2   4   1 14460.7 761.473   1
  -2   4   1 14756.5 664.900   3
   2   4  -1 15223.1 634.973   3
   2   4   0 31882.5 988.095   3
  -2   4   0 32331.4 818.093   3
   2   4   0 32006.3 1068.16   2
  -2   4  -1 10214.8 347.881   3
   2   4   1 11754.7 733.356   2
   2   4   1 11887.6 615.564   1
   2   4   1 12168.9 686.764   3
  -2   4  -2 19933.5 984.518   4
   2   4   2 19204.5 898.899   1
   2   4   2 18661.9 994.312   2
   2   4   2 19090.6 927.372   3
  -2   4  -3 314.934 187.284   4
   2   4   3 262.195 201.490   3
  -2   4  -3 123.420 170.441   6
  -2   4  -3 211.719 83.3273   2
   2   4   3 314.326 200.223   1
   2   4   3 296.170 247.386   2
  -2   4  -4 2350.52 371.226   6
   2   4   4 2755.95 483.035   2
  -2   4  -4 2917.08 448.613   4
  -2   4  -5 5750.13 626.033   6
   2   4   5 5412.51 682.915   2
  -2   4  -5 6285.38 678.064   4
   2   4   5 6213.50 544.977   6
   2   4   6 1152.93 378.693   2
  -2   4  -6 1366.88 384.564   4
   2   4   7 1528.90 438.253   2
  -2   6   5 1397.14 502.009   2
   2   6  -5 1457.09 441.852   4
   2   6  -4 932.983 343.355   4
  -2   6   4 918.041 434.532   2
  -2   6   3 8527.38 861.761   2
   2   6  -3 7965.95 846.513   4
   2   6  -2 1409.94 253.668   2
  -2   6   2 1212.46 394.248   2
  -2   6   1 3777.74 548.540   2
   2   6  -1 3395.32 420.149   2
   2   6   0 2971.11 437.356   2
  -2   6   0 3813.51 520.346   2
  -2   6  -1 1443.46 316.031   2
   2   6   1 950.472 312.184   2
   2   6   2 3005.35 515.505   2
  -2   6  -2 3908.03 590.184   4
  -2   6  -2 4333.21 429.789   2
  -2   6  -3 343.132 221.074   4
   2   6   3-1.78124 250.444   2
   2   6   4 2865.07 607.805   2
  -2   6  -4 2759.29 520.684   4
  -2   6  -5 965.792 368.863   4
   2   6   5 1087.23 495.128   2
   3  -5  -6 246.156 300.710   5
   3  -5  -5 852.556 391.082   1
   3  -5  -5 1313.61 427.056   5
   3  -5  -4 2180.14 461.230   1
  -3  -5   4 1625.66 338.230   6
  -3  -5   4 1808.28 261.204   3
  -3  -5   4 1482.74 223.983   1
   3  -5  -3 6413.76 680.524   1
  -3  -5   3 6000.69 416.852   3
  -3  -5   3 6037.76 334.064   1
  -3  -5   3 6276.81 477.103   6
  -3  -5   2 2728.77 255.255   6
   3  -5  -2 2160.93 402.410   1
  -3  -5   2 2684.46 194.307   1
   3  -5  -1 17734.3 948.859   1
  -3  -5   1 17428.5 523.477   1
   3  -5   0 28456.9 1145.98   1
  -3  -5   0 27839.0 810.676   1
  -3  -5  -1 11799.2 637.826   1
   3  -5   1 10016.8 671.145   1
   3  -5   2 9323.89 646.229   1
   3  -5   3 1772.35 337.351   1
  -3  -5  -4 134.012 212.372   5
  -3  -5  -5 1654.61 409.465   5
  -3  -5  -6 402.764 256.741   5
  -3  -3   8 1121.47 337.744   3
   3  -3  -8 1836.75 547.696   5
  -3  -3   7 243.372 201.098   3
   3  -3  -7-191.078 274.745   5
   3  -3  -6 1623.49 436.194   5
  -3  -3   6 1578.31 315.867   3
  -3  -3   6 1290.49 331.762   1
   3  -3  -5 2098.69 451.240   5
  -3  -3   5 1913.30 331.634   3
  -3  -3   5 1682.64 308.666   1
   3  -3  -5 1365.76 399.541   1
  -3  -3   4 4952.10 492.978   6
  -3  -3   4 4812.51 425.913   3
  -3  -3   4 4730.48 404.825   1
   3  -3  -4 5135.54 587.810   1
  -3  -3   4 5065.96 532.026   5
  -3  -3   3 56036.5 1369.24   6
  -3  -3   3 55361.2 1244.95   3
   3  -3  -3 56572.1 1658.19   1
  -3  -3   2 39114.0 962.038   6
  -3  -3   2 37964.4 943.792   3
   3  -3  -2 40032.3 1271.50   1
  -3  -3   1 39083.8 753.360   6
  -3  -3   1 37790.7 569.579   1
   3  -3  -1 39820.4 1167.09   1
  -3  -3   1 36681.4 914.048   3
   3  -3   0 4393.82 387.531   1
  -3  -3   0 4654.59 263.946   1
  -3  -3  -1 21363.1 455.546   6
  -3  -3  -1 18952.5 665.081   1
   3  -3   1 21479.6 795.683   1
   3  -3   2 127343. 1793.42   6
  -3  -3  -2 130460. 1507.32   6
  -3  -3  -3 15698.7 787.620   5
   3  -3   3 14867.3 732.174   6
   3  -3   3 15894.5 431.639   3
  -3  -3  -3 15010.9 646.464   6
   3  -3   4 4031.03 464.125   6
  -3  -3  -4 3790.64 402.411   6
  -3  -3  -4 4896.71 510.247   5
   3  -3   4 4468.06 329.734   3
  -3  -3  -5 1182.03 314.436   5
  -3  -3  -5 1467.55 320.990   6
   3  -3   5 1621.42 253.988   3
  -3  -3  -6 1184.97 324.028   6
   3  -3   6 1246.05 268.583   3
  -3  -3  -6 800.402 330.732   5
   3  -3   7 5093.86 534.513   3
  -3  -3  -7 3869.64 611.263   5
  -3  -3  -7 4439.80 628.039   6
  -3  -3  -8 522.851 367.994   6
  -3  -3  -8-133.600 262.832   5
   3  -1  -9 1454.70 492.439   5
  -3  -1   9 1131.65 382.881   3
  -3  -1   8 472.371 202.462   2
  -3  -1   8 775.532 319.731   3
   3  -1  -8 386.318 346.344   5
  -3  -1   7 2557.14 346.536   2
   3  -1  -7 3272.09 544.373   5
  -3  -1   7 3356.87 506.512   3
   3  -1  -6 42839.4 1664.59   5
  -3  -1   6 42466.7 1572.90   3
  -3  -1   6 41070.8 1148.37   2
   3  -1  -5 9823.54 743.982   5
  -3  -1   5 9007.63 702.172   5
  -3  -1   5 9918.23 745.110   4
  -3  -1   5 9912.52 705.320   1
  -3  -1   5 10680.3 744.901   6
  -3  -1   5 9673.34 490.292   2
  -3  -1   5 8469.30 641.509   3
  -3  -1   4 44878.0 1281.88   1
  -3  -1   4 46186.1 1402.43   4
   3  -1  -4 41645.0 1377.23   1
  -3  -1   4 44246.5 887.204   2
  -3  -1   4 41420.6 1246.81   3
  -3  -1   4 43148.2 1327.68   5
  -3  -1   3 32812.6 1045.16   4
  -3  -1   3 31370.0 974.593   5
  -3  -1   3 30870.8 589.521   2
  -3  -1   3 30681.9 890.221   1
  -3  -1   3 30407.6 926.522   3
   3  -1  -3 31960.1 1066.01   1
   3  -1  -2 85428.5 1491.38   1
  -3  -1   2 85032.6 1312.20   5
  -3  -1   2 86360.2 1450.49   4
  -3  -1   2 84368.7 1303.42   3
  -3  -1   2 83020.9 1138.48   1
  -3  -1   1 202972. 1065.99   2
  -3  -1   1 198663. 1514.89   5
   3  -1  -1 202286. 1950.29   1
   3  -1   0 19556.4 550.311   1
   3  -1   0 19550.4 333.433   3
   3  -1   1 146802. 1250.34   4
  -3  -1  -1 143641. 1205.71   5
  -3  -1  -1 146529. 1371.17   6
   3  -1   1 145136. 860.572   3
  -3  -1  -2 46756.6 948.632   5
   3  -1   2 46474.7 856.048   2
   3  -1   2 47756.0 959.623   4
  -3  -1  -2 48240.2 1000.80   6
   3  -1   3 1513.16 194.281   2
  -3  -1  -3 1825.63 277.574   6
   3  -1   3 1811.06 286.275   5
  -3  -1  -3 1518.27 256.503   5
   3  -1   3 1197.84 220.119   4
  -3  -1  -4 48725.0 1401.57   2
  -3  -1  -4 46670.1 1360.12   5
   3  -1   4 46060.2 1435.77   5
   3  -1   4 44600.5 1088.92   2
   3  -1   4 46279.4 1356.00   4
  -3  -1  -4 46555.1 1380.88   6
   3  -1   5 3647.18 370.809   2
  -3  -1  -5 3403.80 462.185   6
   3  -1   5 4299.94 484.485   4
  -3  -1  -5 3812.44 458.948   5
  -3  -1  -6 1616.25 386.540   6
   3  -1   6 2673.91 368.942   2
  -3  -1  -6 2206.53 429.843   5
  -3  -1  -7 9889.25 892.474   5
   3  -1   7 8767.79 674.017   2
  -3  -1  -7 8384.10 833.128   6
   3  -1   8 2660.72 433.059   2
   3  -1   8 2393.67 466.683   3
  -3  -1  -8 2576.50 580.900   6
  -3  -1  -9 1715.81 539.795   6
   3  -1   9 714.042 281.249   3
  -3   1   9 1108.50 367.862   2
  -3   1   9 723.023 387.480   3
  -3   1   8-14.2270 224.172   3
  -3   1   8 577.142 298.036   2
  -3   1   7 2509.45 444.003   2
  -3   1   6 40987.7 1490.13   2
  -3   1   5 8592.49 664.634   6
  -3   1   5 9429.58 752.894   1
  -3   1   5 8654.84 638.522   2
  -3   1   4 44177.2 1281.91   6
  -3   1   4 42595.6 1271.41   2
  -3   1   3 30677.5 912.593   6
  -3   1   2 81703.4 1226.64   6
   3   1  -2 83154.9 1281.77   3
   3   1  -1 198905. 1673.35   3
   3   1  -1 200627. 1097.99   2
  -3   1   0 20598.4 350.751   3
   3   1   0 20918.2 535.244   3
   3   1   0 20778.6 486.966   2
  -3   1  -1 150304. 1461.42   6
   3   1   1 146404. 1600.41   3
  -3   1  -1 146102. 1241.57   4
  -3   1  -1 144890. 1362.57   2
   3   1   1 145870. 1607.42   2
   3   1   2 48286.0 1010.44   6
  -3   1  -2 47072.0 961.054   4
  -3   1  -2 46460.0 1043.08   6
  -3   1  -2 48090.6 840.765   2
   3   1   2 47620.1 961.628   5
   3   1   2 48378.1 1096.94   2
   3   1   3 1186.60 232.376   6
  -3   1  -3 1511.07 262.842   6
   3   1   3 1895.96 282.508   2
   3   1   3 1141.13 220.668   5
  -3   1  -3 1510.96 188.230   2
  -3   1  -4 44686.2 1070.86   2
   3   1   4 46202.7 1361.11   6
   3   1   4 45616.2 1361.57   5
  -3   1  -4 43378.0 1376.39   6
   3   1   4 47166.0 1375.57   2
   3   1   5 4456.45 504.435   6
  -3   1  -5 4420.83 390.326   2
   3   1   5 3334.98 425.415   5
   3   1   5 4319.35 486.076   2
  -3   1  -5 4715.04 556.209   6
  -3   1  -6 2095.74 463.511   6
   3   1   6 2325.35 426.582   2
  -3   1  -7 8158.77 858.444   6
   3   1   7 8808.21 800.123   2
  -3   1  -8 1846.86 537.451   6
   3   1   8 2389.94 505.825   2
  -3   1  -9 962.403 566.035   6
   3   1   9 408.341 283.632   2
  -3   3   8 2050.36 501.920   2
  -3   3   7-639.343 368.911   2
  -3   3   6 1695.99 407.348   2
   3   3  -6 1536.99 399.807   4
  -3   3   5 1561.61 306.423   6
   3   3  -5 1983.30 436.704   4
  -3   3   5 1902.86 447.946   2
  -3   3   4 5147.01 570.790   1
  -3   3   4 4144.62 515.585   2
  -3   3   4 4147.15 393.577   6
   3   3  -4 4182.39 518.717   4
   3   3  -3 54833.8 1230.40   3
   3   3  -3 57827.0 1682.64   4
  -3   3   3 55652.1 1147.67   6
  -3   3   3 57951.3 1701.98   1
  -3   3   2 38868.8 1262.12   1
   3   3  -2 38916.0 959.999   3
   3   3  -2 37751.7 1299.56   4
   3   3  -2 38088.5 592.241   2
  -3   3   2 39477.3 738.063   6
   3   3  -1 39176.3 851.723   2
  -3   3   1 40385.0 1167.79   1
   3   3  -1 39667.0 971.907   3
  -3   3   0 4186.56 163.125   6
   3   3   0 4536.60 362.862   2
  -3   3   0 4759.57 256.484   3
   3   3   0 3842.80 242.942   1
   3   3   0 4372.50 354.533   3
   3   3   1 20166.3 698.386   1
   3   3   1 20647.5 816.083   3
   3   3   1 20565.5 844.328   2
  -3   3  -1 20044.2 553.535   6
   3   3   2 127848. 2312.92   2
  -3   3  -2 125872. 2089.67   4
   3   3   2 131815. 2113.05   1
  -3   3  -2 127510. 1785.83   6
  -3   3  -2 130884. 1620.48   2
   3   3   2 131070. 2234.46   3
  -3   3  -3 15591.3 746.122   6
   3   3   3 14939.3 832.843   1
  -3   3  -3 15788.3 809.274   4
   3   3   3 14509.9 874.179   2
  -3   3  -3 15635.4 507.765   2
   3   3   4 5422.91 577.539   1
  -3   3  -4 4527.77 263.326   2
  -3   3  -4 4832.15 513.309   4
   3   3   4 4466.40 436.799   6
  -3   3  -4 4773.24 501.108   6
   3   3   4 4343.51 555.111   2
  -3   3  -5 1171.79 365.976   6
   3   3   5 1226.14 287.823   6
  -3   3  -5 1356.38 159.550   2
  -3   3  -5 1214.13 311.525   4
   3   3   5 1818.03 432.954   2
  -3   3  -6 580.512 321.136   6
   3   3   6 1572.23 401.761   2
   3   3   7 4421.11 671.796   2
  -3   3  -7 4466.63 692.727   6
   3   3   8 359.795 326.162   2
  -3   3  -8 237.192 390.311   6
  -3   5   6-187.845 348.432   2
   3   5  -6 293.271 316.922   4
  -3   5   5 1298.65 464.002   2
   3   5  -5 1240.05 390.364   4
  -3   5   4 2017.02 487.576   2
   3   5  -4 2059.92 471.818   4
   3   5  -3 5350.43 672.250   4
   3   5  -3 5525.46 412.700   3
  -3   5   3 7140.75 770.286   2
  -3   5   2 2577.34 371.121   3
   3   5  -2 2324.78 291.549   3
   3   5  -2 1888.01 246.303   2
  -3   5   2 2621.91 431.092   1
  -3   5   2 2177.87 436.596   2
  -3   5   1 18788.9 808.203   3
  -3   5   1 18804.2 969.899   1
  -3   5   1 18006.1 1024.66   2
   3   5  -1 18014.4 803.555   3
   3   5  -1 19519.4 836.642   2
  -3   5   0 26913.7 793.427   3
   3   5   0 28066.9 1075.77   3
   3   5   0 30589.0 1180.84   2
   3   5   1 10658.4 615.334   1
   3   5   1 12046.8 763.262   3
   3   5   1 10596.2 784.938   2
  -3   5  -1 10470.0 280.508   3
   3   5   2 9021.53 656.602   1
   3   5   2 10727.2 794.800   3
   3   5   2 9843.58 825.547   2
  -3   5  -2 10076.2 783.099   4
  -3   5  -3 1266.23 348.513   4
   3   5   3 1659.83 363.127   1
   3   5   3 1877.93 436.891   2
  -3   5  -3 2050.34 226.224   2
  -3   5  -3 2142.95 249.599   2
  -3   5  -4-176.271 222.555   4
   3   5   4 48.2030 239.080   2
  -3   5  -5 1651.64 415.995   4
   3   5   5 1175.11 429.330   2
  -3   5  -6 1184.92 405.491   4
   3   5   6 542.448 340.515   2
   3   7  -2 3889.47 681.197   4
  -3   7   2 2797.59 580.320   2
  -3   7   1 2631.32 529.672   2
  -3   7   0 2303.16 450.137   2
   3   7   0 1470.42 377.013   2
   3   7   1-149.766 257.577   2
  -3   7  -2 1522.74 431.500   4
   3   7   2 2005.51 492.917   2
   4  -6  -5 1113.75 427.632   1
   4  -6  -4 2987.54 571.277   1
   4  -6  -3 1254.69 366.788   1
   4  -6  -2 6794.01 709.788   1
   4  -6  -1 3764.94 511.053   1
   4  -6   0 4992.97 546.608   1
   4  -6   1 2367.21 387.611   1
   4  -6   2 1753.60 356.192   1
   4  -6   3 290.716 185.848   1
  -4  -6  -4 1700.66 407.769   5
  -4  -6  -5 1962.31 452.336   5
   4  -4  -7 1216.81 432.293   5
  -4  -4   7 867.445 301.911   3
  -4  -4   6 3269.20 434.921   3
   4  -4  -6 4196.79 649.111   5
   4  -4  -6 2404.12 550.491   1
  -4  -4   5 10142.9 636.455   1
   4  -4  -5 10433.4 931.784   1
   4  -4  -5 10021.7 897.006   5
  -4  -4   5 10424.3 693.503   3
   4  -4  -4 1280.13 396.001   1
  -4  -4   4 949.937 271.442   6
  -4  -4   4 671.565 195.810   3
  -4  -4   4 1087.88 193.045   1
  -4  -4   3 9795.78 564.300   3
  -4  -4   3 8871.67 579.112   6
   4  -4  -3 9120.58 763.364   1
  -4  -4   3 9046.21 390.821   1
  -4  -4   3 9654.67 406.153   1
  -4  -4   2 14194.8 603.715   6
  -4  -4   2 13269.7 309.259   1
   4  -4  -2 14189.8 858.373   1
  -4  -4   2 14359.3 665.152   3
  -4  -4   1 21366.6 577.222   6
  -4  -4   1 22553.3 832.796   3
   4  -4  -1 21551.5 993.291   1
  -4  -4   0 6663.88 222.194   6
  -4  -4   0 8045.36 367.657   1
   4  -4   0 6576.99 535.803   1
  -4  -4   0 6614.28 223.665   6
  -4  -4  -1 17349.3 361.982   6
   4  -4   1 19621.4 887.787   1
   4  -4   2 8051.63 594.918   1
  -4  -4  -2 7933.06 354.521   6
   4  -4   3 6742.10 518.430   6
  -4  -4  -3 6618.91 415.911   6
  -4  -4  -4 1083.80 307.968   5
  -4  -4  -4 1129.07 242.668   6
   4  -4   4 1205.12 297.520   6
  -4  -4  -5 65.5903 206.465   5
   4  -4   5-43.3489 82.6207   3
  -4  -4  -5-96.7446 210.078   6
  -4  -4  -6 7280.44 755.061   5
  -4  -4  -6 7311.26 692.959   6
  -4  -4  -7 256.263 267.961   6
  -4  -4  -7 568.358 325.287   5
   4  -2  -8 760.721 339.519   5
  -4  -2   8 653.470 289.516   3
  -4  -2   7 4460.61 581.982   3
  -4  -2   7 3667.29 308.761   2
   4  -2  -7 3681.27 597.655   5
  -4  -2   6 8504.86 703.985   3
  -4  -2   6 8247.32 378.038   2
   4  -2  -6 6777.23 728.154   5
  -4  -2   6 7622.83 675.924   1
   4  -2  -5 2321.10 430.357   5
  -4  -2   5 2367.56 162.689   2
  -4  -2   5 1888.87 337.316   3
  -4  -2   5 2601.47 356.423   1
   4  -2  -5 2058.50 417.193   1
  -4  -2   4 36950.8 1170.29   3
  -4  -2   4 35485.9 1331.98   4
  -4  -2   4 36771.3 1270.09   5
  -4  -2   4 35174.0 1227.09   6
   4  -2  -4 35545.6 1328.27   5
  -4  -2   4 34488.1 1067.31   1
   4  -2  -4 34533.3 1345.71   1
  -4  -2   3 96135.7 1760.10   6
  -4  -2   3 100524. 1846.82   5
  -4  -2   3 98103.3 1692.89   3
  -4  -2   3 100800. 1479.52   1
   4  -2  -3 98035.7 2051.69   1
   4  -2  -2 60567.7 1450.92   1
  -4  -2   2 56705.7 805.776   1
  -4  -2   2 59390.3 1183.17   6
  -4  -2   2 58853.9 1176.17   3
  -4  -2   1 774.479 117.457   2
  -4  -2   1 798.180 175.633   3
   4  -2  -1 879.140 215.317   1
  -4  -2   0 25152.4 746.291   3
  -4  -2   0 27608.4 733.952   2
   4  -2   0 26283.6 809.969   1
  -4  -2  -1 157488. 1509.05   6
  -4  -2  -1 164046. 2058.84   2
  -4  -2  -2 3935.27 317.130   5
   4  -2   2 4031.65 339.650   6
   4  -2   2 3780.95 171.173   3
  -4  -2  -2 3656.74 307.282   6
   4  -2   2 3886.81 180.135   3
  -4  -2  -3 19746.2 790.265   6
   4  -2   3 21527.7 880.452   6
  -4  -2  -3 21164.8 813.044   5
   4  -2   3 20134.8 648.296   2
   4  -2   3 21031.5 830.746   4
   4  -2   4 8483.91 469.403   2
  -4  -2  -4 7687.92 580.025   6
   4  -2   4 8509.08 638.231   6
   4  -2   4 7659.47 582.534   4
  -4  -2  -4 8468.51 598.999   5
   4  -2   5 4487.00 513.999   4
  -4  -2  -5 3972.13 485.553   5
  -4  -2  -5 4554.17 527.535   6
   4  -2   5 4222.78 426.715   3
   4  -2   5 4257.67 379.194   2
   4  -2   6 2573.43 334.280   2
   4  -2   6 2389.85 377.105   3
  -4  -2  -6 1868.70 424.018   6
  -4  -2  -6 2283.64 425.245   5
   4  -2   7 3114.37 394.618   2
   4  -2   7 2685.57 447.813   3
  -4  -2  -7 3346.23 583.707   5
  -4  -2  -7 2674.70 529.564   6
   4  -2   8 725.108 297.750   3
  -4  -2  -8 1037.26 400.796   5
  -4   0   9 1301.28 353.137   2
  -4   0   9 1780.45 470.241   3
  -4   0   8 4691.67 556.188   2
  -4   0   8 4608.59 698.024   3
   4   0  -8 4177.76 649.688   5
  -4   0   7 5119.86 673.271   3
   4   0  -7 3314.29 590.145   5
  -4   0   7 3898.37 468.428   2
   4   0  -6 21424.6 1172.87   5
  -4   0   6 20681.4 961.532   2
  -4   0   6 20990.9 1170.07   3
  -4   0   5 20557.9 1039.21   5
  -4   0   5 18711.8 974.534   6
  -4   0   5 17330.5 783.929   2
   4   0  -5 17472.0 962.386   5
  -4   0   5 17445.5 974.211   4
  -4   0   5 17600.2 967.018   1
  -4   0   5 17975.8 983.180   3
  -4   0   4 8608.14 608.414   5
   4   0  -4 7885.84 587.075   1
  -4   0   4 8073.67 599.032   4
  -4   0   4 8027.24 485.159   2
  -4   0   4 7816.36 582.667   1
  -4   0   3 53295.3 1278.10   1
   4   0  -3 49118.0 1226.03   1
  -4   0   3 53371.7 1270.58   4
  -4   0   3 51243.4 1247.61   5
  -4   0   2 297309. 2445.44   5
   4   0  -2 300126. 2566.63   3
   4   0  -2 299418. 2493.72   1
  -4   0   2 300168. 2486.09   4
   4   0  -1 72456.4 995.657   1
  -4   0   1 72745.1 916.582   4
   4   0  -1 68552.1 1011.28   3
   4   0   0 196456. 1551.91   2
   4   0   0 192113. 1458.16   3
   4   0   1 488105. 2755.49   2
   4   0   1 493507. 2561.67   3
  -4   0  -1 492830. 2786.16   6
  -4   0  -2 59613.9 1192.86   6
   4   0   2 57903.7 1104.25   2
   4   0   2 61301.0 1118.58   5
  -4   0  -2 60281.3 1110.27   2
   4   0   3 56.1935 125.499   2
   4   0   3 226.778 141.282   5
  -4   0  -3 78.0168 103.946   2
  -4   0  -3 52.0683 152.428   6
  -4   0  -4 31044.4 1038.55   2
  -4   0  -4 31168.0 1183.30   6
   4   0   4 34371.7 1181.45   5
   4   0   4 32189.7 1058.67   2
   4   0   5-58.9874 170.925   2
  -4   0  -5 66.9294 207.989   6
  -4   0  -5-32.4119 139.158   2
   4   0   5 362.971 211.147   5
   4   0   6 50.8331 193.976   2
  -4   0  -6 189.006 239.726   6
  -4   0  -7 3738.34 614.322   6
   4   0   7 4400.03 558.744   2
   4   0   8 10.5093 208.556   2
  -4   0  -8 51.6559 413.002   6
  -4   0  -9 1249.19 536.214   6
   4   0   9 1593.00 427.127   2
  -4   2   8 744.867 302.645   2
  -4   2   8 339.040 302.659   3
  -4   2   7 3483.05 553.166   2
  -4   2   6 7982.06 741.375   2
  -4   2   5 2196.87 360.821   6
  -4   2   5 2296.76 402.800   2
   4   2  -5 2197.28 414.741   4
  -4   2   4 35210.0 1133.39   6
   4   2  -4 33787.3 1305.58   4
   4   2  -3 97601.1 1679.48   3
  -4   2   3 96125.4 1573.75   6
  -4   2   2 60636.9 1454.75   1
   4   2  -2 58033.7 1174.62   3
  -4   2   2 59972.3 1031.45   6
   4   2  -1 607.743 113.530   2
  -4   2   1 660.047 188.408   1
   4   2  -1 1012.48 177.491   3
   4   2   0 26955.1 776.598   3
   4   2   0 27110.8 464.056   1
  -4   2   0 27036.0 487.244   3
   4   2   0 26079.8 711.705   2
  -4   2  -1 149836. 1663.99   4
   4   2   1 155889. 2031.71   3
   4   2   1 158073. 2021.18   2
  -4   2  -1 152723. 1608.20   6
   4   2   1 154302. 1685.12   1
   4   2   2 4634.15 411.893   3
  -4   2  -2 3393.38 266.623   2
  -4   2  -2 3789.69 313.198   4
   4   2   2 4623.99 383.304   1
   4   2   2 3451.45 366.657   2
  -4   2  -2 4069.30 343.606   6
   4   2   3 20445.6 917.680   1
   4   2   3 19627.7 925.173   2
   4   2   3 20850.3 804.778   6
  -4   2  -3 21259.1 830.720   4
  -4   2  -3 20063.6 859.785   6
  -4   2  -3 21170.1 645.257   2
  -4   2  -4 7365.42 606.464   6
   4   2   4 8771.90 696.244   1
  -4   2  -4 7572.58 416.635   2
   4   2   4 8862.24 673.204   2
   4   2   4 9188.35 623.977   6
   4   2   5 4330.17 494.853   6
   4   2   5 4655.79 559.596   2
  -4   2  -5 4923.33 375.444   2
  -4   2  -5 4315.67 537.234   6
  -4   2  -6 1985.67 426.767   6
  -4   2  -6 2433.88 305.811   2
   4   2   6 2747.64 469.777   2
  -4   2  -7 3235.85 589.356   6
   4   2   7 2675.30 543.043   2
  -4   2  -8 50.3529 354.723   6
   4   2   8-338.093 290.820   2
   4   4  -7 1358.31 450.733   4
  -4   4   7 1270.27 442.458   2
  -4   4   6 2593.72 533.478   2
   4   4  -6 3326.06 564.481   4
  -4   4   5 11779.0 986.877   2
  -4   4   5 10357.5 680.989   6
   4   4  -5 10118.8 919.715   4
  -4   4   4 944.837 225.839   6
  -4   4   4 1539.29 413.440   2
   4   4  -4 1662.97 286.328   3
   4   4  -4 1212.76 365.654   4
  -4   4   3 9536.33 437.773   6
   4   4  -3 9625.42 570.324   3
  -4   4   3 8981.84 744.318   1
   4   4  -3 9554.41 801.150   4
   4   4  -2 14188.4 661.323   3
  -4   4   2 14781.2 873.531   1
  -4   4   2 13072.7 327.276   6
   4   4  -2 14646.9 504.707   2
  -4   4   1 20116.7 949.276   1
   4   4  -1 21519.8 767.514   2
   4   4  -1 21671.0 848.872   3
  -4   4   0 7777.03 366.942   3
   4   4   0 7448.48 530.429   3
   4   4   0 6719.82 507.636   2
   4   4   1 18329.3 721.891   1
   4   4   1 20897.7 938.505   3
  -4   4  -1 18437.7 537.782   6
   4   4   1 19310.3 940.517   2
   4   4   2 7713.80 564.512   1
   4   4   2 7633.05 626.585   3
   4   4   2 8947.05 711.275   2
  -4   4  -2 8454.87 489.050   6
  -4   4  -2 9373.30 656.512   4
   4   4   3 6788.77 606.095   1
  -4   4  -3 7062.33 412.880   2
  -4   4  -3 5823.16 488.290   6
   4   4   3 6725.64 675.311   2
  -4   4  -3 7689.46 624.930   4
  -4   4  -4 764.040 261.438   6
  -4   4  -4 1127.12 148.224   2
  -4   4  -4 883.481 285.273   4
   4   4   4 751.713 315.517   2
  -4   4  -5 288.869 237.996   6
   4   4   5 310.214 300.102   2
  -4   4  -5 277.383 260.495   4
  -4   4  -6 7489.55 784.413   6
   4   4   6 9053.50 946.439   2
  -4   4  -7 47.2572 311.822   6
   4   4   7-60.8966 241.287   2
   4   6  -5 1742.14 507.713   4
  -4   6   5 2324.72 568.084   2
  -4   6   4 3318.44 611.953   2
   4   6  -4 3310.44 588.039   4
  -4   6   3 2106.18 509.964   2
   4   6  -3 1002.78 362.635   4
  -4   6   2 8508.24 839.869   2
  -4   6   1 4828.13 606.753   2
   4   6  -1 4477.49 478.129   2
  -4   6   0 5096.54 586.815   2
   4   6   0 6067.52 600.254   2
   4   6   1 2745.91 471.525   2
  -4   6  -1 2546.89 400.265   2
   4   6   2 1877.20 412.808   2
  -4   6  -2 1748.02 323.136   2
  -4   6  -2 2635.71 473.204   4
  -4   6  -3 148.110 208.780   4
   4   6   3 782.143 365.674   2
  -4   6  -4 1237.25 386.085   4
   4   6   4 1909.86 506.980   2
   4   6   5 1560.10 506.345   2
  -4   6  -5 1967.36 473.222   4
   5  -7  -2 2194.90 455.584   1
   5  -7  -1 1288.58 357.837   1
   5  -5  -6 3654.64 651.863   1
   5  -5  -6 1998.81 550.404   5
   5  -5  -5 510.490 317.906   1
  -5  -5   5 392.144 161.760   3
   5  -5  -4 264.762 289.020   1
  -5  -5   4 955.266 281.532   6
  -5  -5   4 1038.54 251.655   3
   5  -5  -3 109.313 224.544   1
  -5  -5   3-3.09382 110.145   6
   5  -5  -2 14634.7 974.203   1
  -5  -5   2 15207.6 749.949   3
  -5  -5   2 14995.1 609.860   6
   5  -5  -1 2348.48 401.148   1
  -5  -5   1 2984.11 197.630   6
   5  -5   0 13004.7 842.961   1
   5  -5   1 15282.2 885.988   1
   5  -5   2 9365.28 705.197   1
   5  -5   3 6178.80 618.723   1
  -5  -5  -3 4995.06 325.563   6
  -5  -5  -4 1674.05 253.097   6
  -5  -5  -4 1927.18 388.977   5
  -5  -5  -5-214.540 255.256   5
  -5  -5  -6 126.232 224.892   5
  -5  -3   8 1842.44 400.731   3
   5  -3  -8 1813.56 479.618   5
   5  -3  -7 166.559 242.850   5
  -5  -3   7 673.076 262.295   3
  -5  -3   6 5890.54 605.675   3
  -5  -3   6 4884.28 531.660   1
   5  -3  -6 4837.34 690.067   1
   5  -3  -6 4651.78 639.848   5
  -5  -3   5 27900.1 1153.66   3
   5  -3  -5 27414.1 1414.56   1
   5  -3  -5 28089.5 1394.20   5
  -5  -3   5 28191.0 1072.39   1
  -5  -3   4 14240.4 645.148   1
  -5  -3   4 13972.8 844.280   5
  -5  -3   4 14774.5 767.664   3
  -5  -3   4 14884.1 826.804   6
   5  -3  -4 14868.5 972.026   1
  -5  -3   3 2217.79 300.050   3
  -5  -3   3 2081.66 290.391   6
   5  -3  -3 2756.03 415.312   1
  -5  -3   3 2491.20 333.234   5
  -5  -3   3 2888.75 233.669   1
   5  -3  -2 4545.91 478.642   1
  -5  -3   2 4547.88 362.622   6
  -5  -3   2 4610.27 385.328   3
  -5  -3   1 23243.8 825.479   3
   5  -3  -1 22944.9 954.139   1
   5  -3   0 68057.6 1555.57   1
  -5  -3   0 68555.5 1448.40   3
  -5  -3  -1 7473.83 537.020   2
  -5  -3  -1 7146.26 344.656   6
   5  -3   1 7060.89 525.463   1
  -5  -3  -2 1403.34 208.546   6
   5  -3   3 4426.40 440.095   6
  -5  -3  -3 3704.20 385.787   5
   5  -3   3 3608.35 166.172   3
  -5  -3  -3 3611.61 353.599   6
   5  -3   3 3721.25 162.727   3
   5  -3   4 6911.19 376.918   3
  -5  -3  -4 6304.62 547.570   5
  -5  -3  -4 6648.47 545.657   6
   5  -3   4 7297.08 633.174   6
  -5  -3  -5 2377.21 407.347   6
   5  -3   5 2171.11 390.858   4
   5  -3   5 2588.99 294.804   3
  -5  -3  -5 2604.13 418.495   5
  -5  -3  -6 6086.04 661.315   5
  -5  -3  -6 6631.62 676.013   6
   5  -3   6 6297.79 527.235   3
  -5  -3  -7 2006.11 431.538   5
   5  -3   7 1724.07 317.293   3
  -5  -3  -7 1453.45 407.353   6
  -5  -3  -8 171.957 262.844   5
  -5  -3  -8 317.943 320.263   6
   5  -1  -9 128.295 321.051   5
  -5  -1   9 188.892 269.828   3
  -5  -1   8 6345.20 774.038   3
  -5  -1   8 6690.62 569.115   2
   5  -1  -8 7230.14 866.233   5
  -5  -1   7 2616.55 515.613   3
   5  -1  -7 2796.12 512.275   5
  -5  -1   7 3480.98 391.770   2
  -5  -1   6 7815.61 722.687   3
   5  -1  -6 8552.39 774.600   5
  -5  -1   6 9265.92 544.606   2
  -5  -1   5 13905.1 859.556   5
  -5  -1   5 14832.0 885.379   6
   5  -1  -5 16012.0 942.783   5
  -5  -1   5 14958.1 614.655   2
  -5  -1   5 16071.0 942.234   4
  -5  -1   5 15216.7 889.179   3
   5  -1  -5 15234.5 950.425   1
  -5  -1   5 14928.4 856.461   1
  -5  -1   4 43022.7 1315.83   3
  -5  -1   4 43945.7 1333.84   5
  -5  -1   4 40460.8 882.138   2
  -5  -1   4 42308.4 1379.41   4
  -5  -1   4 40363.8 1213.44   1
   5  -1  -4 40811.3 1375.89   1
  -5  -1   3 194185. 2225.48   1
  -5  -1   3 198441. 2501.54   3
   5  -1  -3 192815. 2676.35   1
  -5  -1   3 197681. 2410.10   5
  -5  -1   3 198747. 2623.89   4
   5  -1  -2 162292. 2189.93   1
  -5  -1   2 161152. 1617.36   1
  -5  -1   2 162274. 1789.09   5
  -5  -1   2 160527. 1975.86   3
  -5  -1   2 163706. 1334.48   2
  -5  -1   2 164003. 2083.90   4
  -5  -1   1 104670. 921.240   1
   5  -1  -1 104008. 1322.21   3
  -5  -1   1 102637. 1103.00   2
  -5  -1   1 104393. 1029.26   5
   5  -1  -1 105009. 1560.81   1
   5  -1   0 145938. 1739.83   1
   5  -1   0 150072. 1231.68   3
   5  -1   1 155916. 1170.34   4
   5  -1   1 160585. 1225.89   3
  -5  -1  -1 154593. 1167.99   5
   5  -1   1 161467. 1737.92   2
   5  -1   2 16216.7 504.178   3
   5  -1   2 16922.0 557.576   4
  -5  -1  -2 16395.6 648.759   6
  -5  -1  -2 15976.2 552.119   5
   5  -1   2 16053.3 598.587   2
   5  -1   3 3523.55 332.074   4
  -5  -1  -3 3620.13 379.449   6
   5  -1   3 3230.63 308.470   2
  -5  -1  -3 2960.61 311.154   5
   5  -1   4 21758.8 841.594   2
  -5  -1  -4 20061.5 928.126   2
  -5  -1  -4 18914.4 928.381   6
  -5  -1  -4 21786.0 931.463   5
   5  -1   4 22457.3 1011.18   5
   5  -1   4 20496.0 904.216   4
  -5  -1  -5 12232.9 839.732   6
   5  -1   5 11764.6 682.812   2
  -5  -1  -5 10719.5 761.515   5
  -5  -1  -5 12886.4 827.431   2
   5  -1   5 11738.1 783.531   4
  -5  -1  -6 4106.91 564.444   6
   5  -1   6 3266.52 418.056   2
  -5  -1  -7 5277.57 712.726   6
   5  -1   7 4670.05 538.622   2
  -5  -1  -8 257.036 322.817   6
   5  -1   8 815.003 288.256   2
  -5   1   9-109.604 253.954   3
  -5   1   9 240.837 259.983   2
  -5   1   8 7591.94 872.042   3
  -5   1   8 7116.28 744.548   2
  -5   1   7 3707.51 589.684   3
  -5   1   7 2284.58 430.677   2
  -5   1   6 8986.98 812.107   3
  -5   1   6 7974.57 681.098   2
  -5   1   5 15392.9 882.097   6
  -5   1   5 16626.5 953.725   4
   5   1  -5 14601.5 897.029   5
  -5   1   5 14159.4 915.284   1
  -5   1   5 15224.7 941.823   3
  -5   1   5 16164.1 877.787   2
   5   1  -4 39017.7 1279.93   5
  -5   1   4 40608.7 1238.54   6
   5   1  -3 192206. 2455.11   3
   5   1  -3 196397. 2436.50   5
  -5   1   3 199688. 2384.43   6
   5   1  -2 160096. 1803.42   5
   5   1  -2 166998. 1601.78   1
   5   1  -2 165705. 1986.86   3
  -5   1   1 101683. 1318.92   3
   5   1  -1 101040. 1120.41   2
   5   1  -1 102053. 1413.62   3
   5   1  -1 101799. 925.041   1
  -5   1   0 151779. 1232.83   3
   5   1   0 151586. 1687.72   3
   5   1   0 153725. 1556.70   2
   5   1   1 159355. 1877.49   3
  -5   1  -1 157738. 1164.35   4
  -5   1  -1 158400. 1197.62   3
  -5   1  -1 155910. 1730.98   2
   5   1   1 162140. 1191.90   5
  -5   1  -1 156626. 1715.38   6
   5   1   1 158594. 1862.12   2
   5   1   2 17158.7 695.616   3
  -5   1  -2 17209.2 600.299   2
   5   1   2 15988.1 688.367   2
  -5   1  -2 16601.7 681.150   6
   5   1   2 16548.3 571.262   5
  -5   1  -3 3497.26 384.776   6
  -5   1  -3 3471.65 302.254   2
   5   1   3 3136.34 360.445   2
   5   1   3 3345.52 358.289   6
   5   1   3 4047.47 359.453   5
  -5   1  -4 20064.9 976.042   6
  -5   1  -4 20284.8 780.710   2
   5   1   4 21852.7 981.444   6
   5   1   4 20660.8 919.861   5
   5   1   4 19713.8 933.159   2
  -5   1  -5 11832.8 671.896   2
  -5   1  -5 12639.4 868.473   6
   5   1   5 12809.1 831.739   5
   5   1   5 12130.0 806.928   2
  -5   1  -6 3429.25 553.814   6
  -5   1  -6 4073.00 448.804   2
   5   1   6 4298.23 535.867   2
   5   1   7 3734.89 549.465   2
  -5   1  -7 3842.56 622.411   6
  -5   1  -8 1502.48 503.880   6
   5   1   8-206.815 340.714   2
  -5   3   8 979.298 455.950   3
  -5   3   8 453.855 365.965   2
  -5   3   7 407.460 339.253   2
  -5   3   6 4763.12 649.471   2
   5   3  -6 4504.28 630.729   4
  -5   3   5 29483.9 1175.65   6
   5   3  -5 26840.1 1375.80   4
  -5   3   5 28651.1 1400.50   2
   5   3  -4 14205.1 935.844   4
  -5   3   4 14613.8 726.819   6
   5   3  -4 15285.4 777.428   3
  -5   3   3 2490.85 277.070   6
  -5   3   3 2557.77 414.726   1
   5   3  -3 2368.83 308.982   3
   5   3  -3 2269.20 388.739   4
   5   3  -2 4796.52 388.583   3
  -5   3   2 4607.35 288.303   6
  -5   3   2 4377.56 471.252   1
   5   3  -2 4558.47 240.248   2
   5   3  -1 23197.2 830.795   3
  -5   3   1 22720.2 936.494   1
   5   3  -1 22306.3 674.316   2
  -5   3   0 68203.7 920.384   6
   5   3   0 64993.7 1434.16   3
   5   3   0 67348.3 862.165   1
   5   3   0 70559.6 1407.04   2
  -5   3   0 67472.7 898.416   3
   5   3   1 7410.67 534.679   3
  -5   3  -1 6504.02 360.015   6
   5   3   1 6940.00 408.307   1
   5   3   1 7327.94 533.414   2
   5   3   2 1001.55 224.974   1
  -5   3  -2 1258.28 234.879   6
   5   3   2 1404.47 288.272   2
   5   3   2 1285.30 271.697   3
  -5   3  -2 1211.62 202.715   2
  -5   3  -2 1041.98 222.854   4
   5   3   3 4548.83 513.120   2
   5   3   3 4036.58 480.450   3
  -5   3  -3 4189.19 411.704   4
  -5   3  -3 3921.34 420.064   6
  -5   3  -3 4076.61 320.693   2
   5   3   3 3966.52 445.560   1
  -5   3  -4 6258.96 585.866   6
  -5   3  -4 6409.65 560.478   4
   5   3   4 7035.65 654.916   1
  -5   3  -4 7213.25 409.831   2
   5   3   4 6739.10 673.424   2
   5   3   5 2295.82 474.271   2
  -5   3  -5 2334.35 252.838   2
  -5   3  -5 1879.15 389.600   6
   5   3   5 2060.86 372.032   6
   5   3   6 6504.85 756.720   2
  -5   3  -6 5669.63 696.365   6
  -5   3  -7 3105.57 608.477   6
   5   3   7 1654.79 492.710   2
   5   3   8 393.608 354.251   2
  -5   3  -8 640.994 398.064   6
   5   5  -6 2249.58 539.770   4
  -5   5   6 1602.58 481.667   2
  -5   5   5 378.426 361.777   2
   5   5  -5 491.472 334.411   4
  -5   5   4 211.267 334.478   2
   5   5  -4 1352.26 397.104   4
  -5   5   3 304.088 298.574   2
   5   5  -3 579.934 305.012   4
   5   5  -3 810.880 234.930   3
   5   5  -2 14854.4 758.265   3
   5   5  -2 15464.4 632.467   2
   5   5  -1 2178.06 309.765   2
  -5   5   1 3026.23 332.485   3
   5   5  -1 3530.59 411.791   3
  -5   5   0 12750.2 479.177   3
  -5   5   0 13116.4 494.912   3
   5   5   0 12917.5 790.469   3
   5   5   0 14310.1 824.064   2
   5   5   1 14300.4 882.188   3
   5   5   1 14141.8 664.979   1
   5   5   1 14095.2 892.556   2
  -5   5  -2 8810.22 714.972   4
   5   5   2 9214.49 649.715   1
   5   5   2 9601.04 804.424   2
  -5   5  -3 4585.07 450.569   6
   5   5   3 5162.99 668.737   2
   5   5   3 5310.84 564.406   1
  -5   5  -3 4739.74 555.807   4
  -5   5  -4 1853.10 364.971   6
  -5   5  -4 1799.21 398.263   4
   5   5   4 2205.85 486.188   2
  -5   5  -5 59.4888 242.634   6
   5   5   5 69.4071 326.863   2
  -5   5  -5-88.2919 189.710   4
   5   5   6 60.3064 293.317   2
  -5   5  -6 441.903 293.604   4
  -5   7   2 964.211 446.830   2
   5   7  -2 1681.27 449.545   4
  -5   7   1 2253.04 488.988   2
   5   7   0 1293.16 358.103   2
  -5   7   0 1688.91 451.118   2
   5   7   1 1459.42 390.767   2
   5   7   2 937.650 392.927   2
  -5   7  -2 1156.03 346.690   4
   6  -6  -5 637.306 381.322   1
   6  -6  -4 2584.47 579.619   1
   6  -6  -3 1927.66 496.207   1
   6  -6  -2 4507.00 612.507   1
   6  -6  -1 319.420 231.273   1
   6  -6   0 1543.54 366.140   1
   6  -6   1 865.732 307.938   1
   6  -6   2 1992.65 396.129   1
   6  -6   3 1242.34 335.942   1
  -6  -6  -4 1424.38 353.316   5
   6  -6   4 1692.09 389.767   1
  -6  -4   7 2388.62 396.950   3
   6  -4  -7 2709.91 598.165   1
   6  -4  -7 2270.22 507.782   5
  -6  -4   6 477.237 206.781   3
   6  -4  -6 256.268 281.405   5
   6  -4  -6 967.567 459.492   1
   6  -4  -5 1597.50 447.664   1
  -6  -4   5 903.907 194.813   1
  -6  -4   5 1089.30 281.301   3
  -6  -4   4 33968.1 839.429   1
  -6  -4   4 34742.3 1230.56   3
  -6  -4   4 33836.0 1281.95   6
   6  -4  -4 33827.7 1562.68   1
   6  -4  -3 10501.8 834.416   1
  -6  -4   3 9470.56 607.100   6
  -6  -4   3 9954.57 633.022   3
   6  -4  -2 6193.29 600.913   1
  -6  -4   2 6264.54 433.904   6
  -6  -4   2 6755.88 512.747   3
   6  -4  -1 3201.61 433.544   1
  -6  -4   1 2671.88 346.501   3
  -6  -4   1 2635.17 243.508   6
   6  -4   0 1247.68 290.951   1
   6  -4   1 31332.9 1210.87   1
  -6  -4  -1 32090.9 721.138   6
   6  -4   2 7940.09 647.002   1
  -6  -4  -2 8923.26 445.512   6
  -6  -4  -3 3374.82 353.666   6
  -6  -4  -3 2448.65 348.514   5
   6  -4   4 7039.91 627.914   6
  -6  -4  -4 7040.42 550.871   6
  -6  -4  -4 7343.69 620.087   5
   6  -4   5 1322.10 142.007   3
  -6  -4  -5 1261.41 300.549   6
  -6  -4  -5 1377.19 333.555   5
  -6  -4  -6 987.372 348.906   5
  -6  -4  -6 906.460 325.367   6
  -6  -4  -7 783.140 354.953   6
  -6  -4  -7 484.778 337.573   5
  -6  -2   8 83.8094 232.387   3
   6  -2  -8 298.504 297.365   5
  -6  -2   7 1446.48 200.603   2
  -6  -2   7 2029.64 433.763   3
   6  -2  -7 2191.77 502.120   5
  -6  -2   6 1148.67 289.537   1
  -6  -2   6 1067.39 291.183   3
  -6  -2   6 675.450 122.426   2
   6  -2  -6 518.130 296.549   5
   6  -2  -6 767.558 391.930   1
  -6  -2   5 38580.5 1388.51   3
   6  -2  -5 36947.2 1521.91   5
  -6  -2   5 37551.4 641.822   2
  -6  -2   5 39214.3 1460.37   5
   6  -2  -5 38023.8 1573.47   1
  -6  -2   5 36919.9 1271.30   1
  -6  -2   4 37399.4 1239.50   3
  -6  -2   4 34724.3 484.269   2
  -6  -2   4 37215.1 1265.72   5
   6  -2  -4 34081.0 1371.18   1
   6  -2  -4 36511.6 1373.45   5
  -6  -2   4 37853.1 1287.53   6
  -6  -2   4 38546.5 1423.28   4
  -6  -2   4 33894.4 503.030   2
  -6  -2   4 36134.8 1075.83   1
  -6  -2   3-52.8303 161.219   6
  -6  -2   3 29.4744 31.1148   2
  -6  -2   3 69.4785 147.832   3
  -6  -2   3 0.44550 105.570   1
  -6  -2   3-37.3433 117.071   5
   6  -2  -3-76.6038 228.481   1
   6  -2  -2 97236.6 1947.24   1
  -6  -2   2 95928.5 1676.48   3
  -6  -2   2 96956.1 994.080   1
  -6  -2   2 97160.6 1493.16   5
  -6  -2   2 97325.1 998.560   2
  -6  -2   1 85350.1 1505.02   3
   6  -2  -1 83373.7 1666.41   1
  -6  -2   1 81255.3 1148.73   2
   6  -2   0 1005.84 222.968   1
  -6  -2   0 789.514 195.009   3
  -6  -2   0 1033.03 179.380   2
  -6  -2  -1 59960.9 1327.14   2
   6  -2   2 6711.38 255.332   3
  -6  -2  -2 6618.32 430.023   6
  -6  -2  -2 6632.68 374.075   5
   6  -2   3 5855.49 323.605   3
   6  -2   3 6174.12 423.748   2
   6  -2   3 6080.71 501.014   6
  -6  -2  -3 6251.00 482.680   6
  -6  -2  -3 6098.34 434.800   5
   6  -2   3 6141.49 445.819   4
  -6  -2  -4 4730.14 517.162   2
   6  -2   4 4971.05 516.728   6
  -6  -2  -4 5274.43 522.499   6
   6  -2   4 4649.19 399.837   2
   6  -2   4 4800.22 462.743   4
  -6  -2  -4 3919.76 414.309   5
   6  -2   5 24219.9 1129.51   4
  -6  -2  -5 21119.1 1049.38   5
   6  -2   5 20698.5 887.282   2
  -6  -2  -5 22945.8 1139.77   6
   6  -2   6 806.318 229.700   2
  -6  -2  -6 948.389 362.313   6
  -6  -2  -6 786.698 253.684   5
   6  -2   7 475.233 222.564   2
  -6  -2  -7 864.463 380.675   6
  -6  -2  -7 369.534 283.853   5
   6  -2   7 378.238 251.957   3
   6  -2   8 385.527 261.360   3
  -6  -2  -8 240.106 351.941   6
  -6   0   9 373.614 253.640   2
  -6   0   9-557.481 337.139   3
   6   0  -8 1434.81 427.580   5
  -6   0   8 1140.41 408.758   3
  -6   0   8 1345.65 335.701   2
   6   0  -7 1865.83 456.353   5
  -6   0   7 2667.47 401.249   2
  -6   0   7 3249.61 541.747   3
  -6   0   6 2398.94 458.199   3
  -6   0   6 1528.15 322.260   2
   6   0  -6 2033.79 424.585   5
  -6   0   5 9527.39 744.352   3
  -6   0   5 9810.58 735.861   1
  -6   0   5 9491.21 697.249   6
  -6   0   5 9377.02 717.573   4
  -6   0   5 9642.53 728.353   5
   6   0  -5 8158.70 674.617   5
   6   0  -5 9153.06 707.069   1
  -6   0   4 41091.2 1320.77   1
   6   0  -4 39383.7 1284.64   1
  -6   0   4 41978.4 1319.89   5
  -6   0   4 40754.7 1311.41   4
   6   0  -3 138.199 174.485   1
  -6   0   3 103.946 155.030   1
  -6   0   3 150.285 127.643   4
   6   0  -2 61159.3 1219.10   1
   6   0  -2 65936.6 1217.84   5
  -6   0   2 63772.4 1239.67   1
   6   0  -2 68190.2 1307.86   3
  -6   0   2 64819.9 1191.95   4
   6   0  -2 63957.7 1198.77   4
  -6   0   1 149174. 1418.13   4
   6   0  -1 147594. 1681.07   3
   6   0  -1 148001. 1633.14   1
   6   0  -1 147366. 1414.99   4
   6   0   0 44185.6 907.606   2
   6   0   0 43184.2 856.943   3
   6   0   1 756977. 3734.23   3
   6   0   1 765346. 4044.73   2
   6   0   2 50283.3 1050.26   5
   6   0   2 47892.4 1053.20   3
  -6   0  -2 48639.9 1168.35   6
   6   0   2 48885.2 1129.70   2
   6   0   3 301.849 164.655   2
  -6   0  -3 361.226 167.161   2
  -6   0  -3 267.836 186.998   6
   6   0   3 356.328 165.282   5
  -6   0  -4 4073.34 408.172   2
  -6   0  -4 4200.71 481.793   6
   6   0   4 3447.45 406.184   5
   6   0   4 4347.09 433.987   2
  -6   0  -5 4249.88 528.951   6
   6   0   5 4230.90 495.325   5
  -6   0  -5 3640.33 424.649   2
   6   0   5 3446.82 429.940   2
  -6   0  -6 1112.34 389.818   6
   6   0   6 2024.98 397.618   2
  -6   0  -7 389.784 360.073   6
   6   0   7 691.535 299.903   2
   6   0   8 3782.41 580.769   2
  -6   0  -8 3753.16 669.467   6
  -6   2   8-63.8731 215.535   3
  -6   2   8 58.9504 313.547   2
  -6   2   7 1653.47 447.380   3
  -6   2   7 1959.19 446.344   2
  -6   2   6 1232.72 334.734   2
   6   2  -6 508.224 287.640   4
  -6   2   6 796.389 345.147   3
   6   2  -5 37335.5 1530.14   4
  -6   2   5 37203.6 1339.09   6
  -6   2   4 36505.3 1158.18   6
   6   2  -4 37751.5 1251.15   3
  -6   2   3 25.2371 123.296   6
   6   2  -3 200.259 163.593   3
   6   2  -2 100159. 1695.52   3
   6   2  -2 96006.5 1038.39   2
  -6   2   2 96656.4 1702.81   3
   6   2  -1 83264.7 1497.59   3
  -6   2   1 83867.9 1294.83   3
   6   2  -1 83405.0 1196.54   2
   6   2   0 756.123 97.3520   1
   6   2   0 626.360 166.238   3
   6   2   0 950.124 190.907   2
  -6   2   0 724.935 117.735   3
   6   2   1 60539.7 1384.25   3
  -6   2  -1 59894.5 955.584   4
  -6   2  -1 57885.4 1129.76   6
   6   2   1 58297.8 1071.39   1
   6   2   1 59132.1 1323.38   2
  -6   2  -1 60289.5 1244.55   2
  -6   2  -2 7437.72 444.261   2
   6   2   2 7028.79 522.505   3
  -6   2  -2 6762.22 391.910   4
  -6   2  -2 7041.91 473.189   6
   6   2   2 7372.44 484.741   1
   6   2   2 7992.40 560.555   2
   6   2   3 6087.83 545.277   3
  -6   2  -3 6160.65 411.230   2
  -6   2  -3 5813.93 493.122   6
   6   2   3 6432.64 536.216   1
   6   2   3 5818.64 530.504   2
  -6   2  -4 4466.32 507.689   6
   6   2   4 5364.65 506.899   6
   6   2   4 4966.15 531.513   1
  -6   2  -4 4839.14 386.268   2
   6   2   4 4467.46 517.250   2
  -6   2  -5 23458.2 1203.86   6
   6   2   5 23727.3 1222.42   2
  -6   2  -5 23144.6 879.959   2
   6   2   6 609.677 261.511   2
  -6   2  -6 403.048 286.237   6
  -6   2  -6 814.833 215.050   2
   6   2   7 1128.82 377.633   2
  -6   2  -7 132.048 332.527   6
   6   2   8-383.530 291.358   2
  -6   2  -8 1162.92 488.613   6
  -6   4   7 2653.11 606.217   2
   6   4  -7 1765.82 481.704   4
  -6   4   6 837.411 373.580   2
   6   4  -6 357.879 277.674   4
  -6   4   5 801.994 221.720   6
   6   4  -5 669.507 298.112   4
   6   4  -4 36522.5 1258.45   3
  -6   4   4 34485.2 1069.46   6
   6   4  -4 32684.8 1548.00   4
  -6   4   3 9799.55 480.556   6
   6   4  -3 10165.9 636.951   3
   6   4  -3 9807.86 833.682   4
  -6   4   2 7035.38 651.725   1
   6   4  -2 6968.81 372.813   2
  -6   4   2 7185.56 317.570   6
   6   4  -2 7027.06 527.206   3
  -6   4   1 2649.46 393.947   1
   6   4  -1 2404.57 317.945   3
   6   4  -1 2506.47 300.909   2
  -6   4   1 2275.50 150.292   6
   6   4   0 1201.90 238.790   2
  -6   4   0 1104.24 140.142   3
   6   4   0 1130.09 257.379   3
   6   4   0 1170.35 128.384   1
  -6   4   0 1218.56 139.463   3
  -6   4   0 1125.65 131.642   6
   6   4   1 31008.3 1207.88   3
   6   4   1 31448.4 906.908   1
  -6   4  -1 31211.1 800.922   6
   6   4   1 31580.8 1200.62   2
   6   4   2 7433.15 544.590   1
   6   4   2 7644.30 656.664   3
  -6   4  -2 7503.13 497.198   6
  -6   4  -2 8307.30 594.829   4
  -6   4  -2 7471.64 522.420   2
   6   4   2 7059.70 644.933   2
  -6   4  -3 2862.85 311.214   2
  -6   4  -3 3012.86 407.540   4
  -6   4  -3 2760.22 382.883   6
   6   4   3 3560.95 510.865   2
   6   4   3 2447.35 387.508   1
  -6   4  -4 6422.45 596.735   6
  -6   4  -4 6099.57 586.601   4
  -6   4  -4 6869.18 423.190   2
   6   4   4 6738.96 727.397   2
   6   4   5 1678.15 461.237   2
  -6   4  -5 1163.19 351.591   6
  -6   4  -5 1743.52 336.428   4
  -6   4  -6 1019.58 412.836   6
   6   4   6 1479.12 464.913   2
   6   4   7 259.309 370.615   2
  -6   4  -7 603.504 342.246   6
  -6   6   5 246.018 344.881   2
   6   6  -5 6.89877 339.495   4
  -6   6   4 2189.33 518.274   2
   6   6  -4 1720.54 438.357   4
   6   6  -3 714.311 313.504   4
  -6   6   3 1504.89 427.253   2
  -6   6   2 4417.50 473.938   3
  -6   6   2 4668.89 626.716   2
   6   6  -1 666.455 246.504   2
  -6   6   1 609.249 179.291   3
   6   6   0 2108.87 408.568   2
   6   6   1 830.613 319.016   2
   6   6   2 3025.50 545.559   2
  -6   6  -2 1569.95 388.099   4
   6   6   3 1097.74 369.858   2
  -6   6  -3 631.483 239.982   4
   6   6   4 2149.27 568.721   2
  -6   6  -4 1136.71 332.928   4
   7  -7  -2 3019.84 554.271   1
   7  -7  -1 1081.33 373.158   1
   7  -7   0 2503.55 464.286   1
   7  -5  -6 2578.83 650.400   1
   7  -5  -6 2061.94 593.590   5
   7  -5  -5 1463.92 441.099   1
  -7  -5   5 1537.82 310.307   3
   7  -5  -4 6937.88 789.660   1
  -7  -5   4 6678.70 578.286   3
   7  -5  -3 1683.68 445.562   1
  -7  -5   3 1940.07 287.214   6
  -7  -5   3 2498.28 350.130   3
  -7  -5   2 2498.86 286.515   6
   7  -5  -2 2056.06 446.556   1
  -7  -5   2 1946.32 327.366   3
  -7  -5   1 8497.66 404.348   6
   7  -5  -1 7717.26 735.064   1
  -7  -5   0 15266.2 434.549   6
  -7  -5   0 15603.6 441.932   6
   7  -5   0 15589.3 972.271   1
  -7  -5  -1 7053.02 284.885   6
   7  -5   1 7534.45 685.400   1
  -7  -5  -2 13523.6 487.479   6
   7  -5   2 12602.0 889.941   1
  -7  -5  -3 7079.65 444.988   6
  -7  -5  -3 6068.70 551.171   5
   7  -5   3 6606.85 679.360   1
  -7  -5  -4 1053.58 305.550   5
  -7  -5  -4 586.756 192.097   6
  -7  -5  -5 1011.56 297.591   5
  -7  -5  -6 178.311 230.537   5
  -7  -3   8 3351.10 578.324   3
   7  -3  -8 3177.26 607.443   5
  -7  -3   7 4103.56 565.035   3
   7  -3  -7 4592.78 715.212   5
   7  -3  -7 4286.51 744.192   1
  -7  -3   6 5999.15 572.560   1
  -7  -3   6 5521.15 607.477   3
   7  -3  -6 6432.70 775.334   1
   7  -3  -6 5231.74 696.159   5
  -7  -3   5 48288.7 1366.00   1
   7  -3  -5 44831.9 1775.65   5
  -7  -3   5 45829.4 1556.94   3
   7  -3  -5 47256.3 1886.45   1
  -7  -3   4 10163.7 520.142   1
  -7  -3   4 8898.06 646.216   3
  -7  -3   4 10317.7 708.033   6
  -7  -3   4 9124.97 663.076   5
   7  -3  -4 9623.54 807.455   1
   7  -3  -3 11104.6 802.755   1
  -7  -3   3 10906.8 665.689   3
  -7  -3   3 11319.9 393.888   1
  -7  -3   3 10571.3 651.131   6
  -7  -3   3 11879.4 680.319   5
  -7  -3   2 29551.3 679.789   2
   7  -3  -2 29218.7 1208.75   1
  -7  -3   2 31241.6 1055.54   3
  -7  -3   1 37294.4 935.493   2
  -7  -3   1 37431.6 1147.76   3
   7  -3  -1 36927.5 1283.48   1
  -7  -3   0 9572.70 552.499   2
  -7  -3   0 9421.81 597.605   3
   7  -3   0 8906.56 628.756   1
   7  -3   1 5093.81 490.227   1
  -7  -3  -1 4720.79 439.085   2
  -7  -3  -2 3128.56 295.389   5
  -7  -3  -2 3336.93 328.863   6
  -7  -3  -2 2823.12 398.907   2
  -7  -3  -3 9581.69 600.485   6
  -7  -3  -3 8503.61 532.670   5
   7  -3   4 12498.8 487.356   3
  -7  -3  -4 13834.0 769.951   5
   7  -3   4 12212.9 468.612   3
  -7  -3  -4 12463.4 753.674   6
   7  -3   4 13005.8 840.425   6
   7  -3   5 4546.34 364.391   3
   7  -3   5 5032.31 405.509   3
  -7  -3  -5 5723.97 569.082   5
  -7  -3  -5 5671.90 598.353   6
   7  -3   5 5363.67 566.796   4
   7  -3   6 1359.87 261.137   3
  -7  -3  -6 940.719 299.185   5
  -7  -3  -6 1281.78 380.880   6
  -7  -3  -7 740.767 361.884   6
   7  -3   7 919.859 264.911   3
  -7  -3  -7 458.771 306.499   5
  -7  -1   9 818.125 400.877   3
   7  -1  -9 1269.08 441.172   5
  -7  -1   8 600.229 292.720   3
  -7  -1   8 428.982 213.308   2
  -7  -1   7 1089.05 339.852   3
  -7  -1   7 649.920 211.207   2
   7  -1  -7 877.032 369.920   5
  -7  -1   6 2105.87 427.543   3
  -7  -1   6 1686.72 256.537   2
   7  -1  -6 1363.87 351.568   5
   7  -1  -6 1542.85 423.415   1
  -7  -1   5 49424.8 1626.41   3
   7  -1  -5 50336.4 1681.01   5
  -7  -1   5 49627.9 1147.20   2
  -7  -1   5 53345.9 1681.31   5
   7  -1  -5 50321.2 1714.68   1
  -7  -1   5 48344.1 1529.44   1
  -7  -1   4 21838.3 988.756   3
  -7  -1   4 21378.8 1000.55   4
  -7  -1   4 21375.7 894.540   1
   7  -1  -4 21188.4 1028.37   1
  -7  -1   4 22753.6 976.141   5
   7  -1  -3 10234.5 663.006   1
  -7  -1   3 10569.2 634.177   3
  -7  -1   3 10663.8 544.853   1
  -7  -1   3 11053.0 649.847   4
  -7  -1   3 10785.6 583.079   5
  -7  -1   2 26140.1 730.206   5
   7  -1  -2 24548.5 915.989   1
  -7  -1   2 25676.4 662.810   2
  -7  -1   2 25082.6 683.458   1
   7  -1  -1 46218.1 1149.64   1
   7  -1  -1 46718.4 977.043   3
  -7  -1   1 45428.4 908.021   2
   7  -1   0 30166.7 680.449   3
   7  -1   0 28260.5 880.893   1
   7  -1   1 53263.4 893.329   3
   7  -1   1 50425.4 1139.81   2
   7  -1   1 51799.8 604.778   4
   7  -1   2 36763.8 842.871   3
  -7  -1  -2 38573.8 1076.41   6
   7  -1   2 38016.5 812.429   4
   7  -1   2 37708.1 1043.72   2
   7  -1   3 4533.82 353.448   3
  -7  -1  -3 4727.42 450.114   6
   7  -1   3 5254.52 435.399   2
   7  -1   3 5331.84 401.906   4
  -7  -1  -4 5902.84 549.467   2
   7  -1   4 6592.75 583.587   6
  -7  -1  -4 4798.82 508.689   6
   7  -1   4 6641.63 580.827   5
   7  -1   4 5710.42 481.738   2
   7  -1   4 5530.57 479.630   4
  -7  -1  -5 7244.27 669.138   6
   7  -1   5 6673.48 560.171   2
   7  -1   5 6696.52 597.380   4
  -7  -1  -6 1950.00 438.701   6
   7  -1   6 2534.13 399.909   2
   7  -1   7 185.935 244.273   2
  -7  -1  -7 181.244 258.270   6
  -7  -1  -8 9635.41 993.628   6
   7  -1   8 9613.09 847.074   2
  -7   1   9 1563.78 511.649   3
  -7   1   9 1672.36 456.907   2
  -7   1   8 388.800 355.082   3
  -7   1   8 198.787 256.401   2
  -7   1   7 1292.92 403.026   3
  -7   1   7 694.483 289.965   2
  -7   1   6 961.712 284.812   2
  -7   1   6 1781.91 404.349   3
   7   1  -6 1758.44 373.696   5
  -7   1   5 50170.0 1742.70   1
   7   1  -5 50994.3 1644.27   5
  -7   1   5 51012.9 1658.50   4
  -7   1   5 50596.0 1573.49   6
  -7   1   5 48235.3 1682.91   3
   7   1  -4 20800.4 930.709   5
  -7   1   4 22691.1 962.820   6
   7   1  -4 21662.7 883.498   1
  -7   1   4 22805.8 993.451   4
   7   1  -3 10583.1 620.669   3
   7   1  -3 10383.6 575.420   5
   7   1  -3 10358.7 536.047   1
   7   1  -2 25505.7 866.864   3
   7   1  -2 24977.9 715.288   5
   7   1  -2 26115.2 689.098   1
  -7   1   2 25388.1 859.063   3
  -7   1   1 44509.3 961.778   3
   7   1  -1 46807.7 930.304   2
   7   1  -1 46148.5 1075.11   3
   7   1  -1 47809.4 693.193   5
   7   1  -1 45204.2 773.582   1
  -7   1   0 29978.6 687.568   3
   7   1   0 29483.3 857.314   3
   7   1   0 29142.3 802.457   2
   7   1   1 53576.0 1204.46   3
  -7   1  -1 55253.9 889.704   3
  -7   1  -1 54723.1 1181.46   2
   7   1   1 53575.7 679.850   5
   7   1   1 53046.9 1193.27   2
   7   1   2 38579.1 1113.60   3
  -7   1  -2 38129.6 1091.59   6
   7   1   2 39332.2 860.591   5
  -7   1  -2 39091.8 1029.71   2
   7   1   2 38812.0 1142.36   2
  -7   1  -3 4225.53 449.480   6
   7   1   3 4415.68 443.907   3
   7   1   3 4733.54 397.452   5
   7   1   3 4807.90 461.754   2
  -7   1  -3 4512.71 385.526   2
  -7   1  -4 4701.00 524.793   6
   7   1   4 5772.56 529.331   6
   7   1   4 5320.54 481.234   5
   7   1   4 6416.43 570.890   2
  -7   1  -4 5718.84 457.921   2
  -7   1  -5 7365.72 691.909   6
   7   1   5 6416.81 615.900   2
   7   1   5 7110.24 621.672   5
  -7   1  -5 6258.53 523.600   2
   7   1   6 2463.93 471.819   2
  -7   1  -6 2173.99 469.682   6
  -7   1  -6 2612.52 386.554   2
  -7   1  -7-276.255 349.031   6
   7   1   7 853.333 348.684   2
  -7   1  -8 9898.23 1005.36   6
   7   1   8 9299.31 918.315   2
  -7   3   8 2324.49 545.557   2
  -7   3   8 1686.82 569.819   3
  -7   3   7 3079.32 606.405   3
  -7   3   7 4006.84 625.316   2
   7   3  -7 3167.25 592.847   4
  -7   3   6 5415.56 685.456   2
   7   3  -6 6927.30 795.815   4
  -7   3   6 6206.70 732.127   3
  -7   3   5 50789.3 1557.33   6
   7   3  -5 49496.5 1881.44   4
   7   3  -4 9829.10 674.599   3
  -7   3   4 8948.94 590.878   6
   7   3  -4 8704.36 755.121   4
   7   3  -3 12328.6 706.479   3
  -7   3   3 11477.7 573.148   6
  -7   3   3 11192.5 799.993   1
  -7   3   3 11948.0 755.050   3
   7   3  -3 11192.8 807.041   4
   7   3  -2 28875.4 1014.98   3
  -7   3   2 29287.5 1012.38   3
  -7   3   2 31306.9 1232.18   1
   7   3  -2 29465.8 705.075   2
  -7   3   1 37267.0 938.341   3
   7   3  -1 36411.1 1142.16   3
  -7   3   1 37023.8 1276.13   1
   7   3  -1 37668.9 957.331   2
  -7   3   0 9463.77 348.001   3
   7   3   0 9337.60 560.121   2
   7   3   0 9915.09 615.179   3
  -7   3   0 9102.75 424.139   6
   7   3   0 8858.96 306.125   1
   7   3   1 5134.92 477.868   3
  -7   3  -1 5002.48 370.182   6
   7   3   1 4359.48 434.504   2
   7   3   1 4602.41 337.172   1
  -7   3  -2 2646.29 326.664   6
   7   3   2 3013.88 404.514   3
  -7   3  -2 2890.65 303.900   4
  -7   3  -2 3368.39 345.378   2
   7   3   2 3249.95 355.744   1
   7   3   2 3066.50 405.907   2
   7   3   3 9772.12 752.578   3
   7   3   3 9970.42 691.540   1
  -7   3  -3 9126.75 635.056   6
  -7   3  -3 8460.40 519.213   2
  -7   3  -3 9055.57 571.824   4
   7   3   3 9657.74 740.645   2
  -7   3  -4 12507.9 829.495   6
   7   3   4 13444.9 908.105   1
  -7   3  -4 13359.1 777.910   4
  -7   3  -4 13404.0 645.048   2
   7   3   4 12457.2 908.562   2
  -7   3  -5 6079.94 663.931   6
  -7   3  -5 4965.62 399.554   2
   7   3   5 5199.63 645.244   2
  -7   3  -6 968.002 368.339   6
   7   3   6 1279.20 439.005   2
   7   3   7 484.363 340.365   2
  -7   3  -7 43.5552 193.524   6
  -7   5   6 1289.97 503.600   2
   7   5  -6 1596.38 512.298   4
  -7   5   6 2137.07 482.744   3
  -7   5   5 586.507 404.116   2
   7   5  -5 1041.18 382.334   4
   7   5  -4 6055.98 785.916   4
   7   5  -3 2172.85 365.110   3
  -7   5   3 2251.50 183.449   6
   7   5  -3 2107.24 476.892   4
  -7   5   2 1670.71 315.352   3
   7   5  -2 2131.54 263.764   2
   7   5  -2 2101.77 350.651   3
  -7   5   1 8207.92 507.711   3
   7   5  -1 8275.33 654.498   3
  -7   5   1 8403.18 495.534   3
   7   5  -1 8427.45 582.470   2
  -7   5   0 15593.4 448.802   3
  -7   5   0 16181.1 444.504   3
   7   5   0 16090.4 941.530   3
   7   5   0 15109.5 871.815   2
   7   5   1 6927.59 445.392   1
  -7   5  -1 6939.66 362.466   6
   7   5   1 7276.18 671.047   2
   7   5   2 12626.3 733.289   1
  -7   5  -2 13801.5 648.109   6
  -7   5  -2 14338.6 812.149   2
  -7   5  -2 13626.1 842.710   4
   7   5   2 14676.6 998.623   2
   7   5   3 6181.10 610.802   1
   7   5   3 6267.66 735.822   2
  -7   5  -3 5874.43 524.496   6
  -7   5  -3 7229.06 645.122   4
  -7   5  -4 756.965 297.461   6
   7   5   4 324.209 345.248   2
  -7   5  -4 1061.00 323.978   4
  -7   5  -5 1097.29 344.730   6
   7   5   5 387.905 322.789   2
  -7   5  -5 435.689 242.696   4
  -7   5  -6 206.634 240.455   6
   7   5   6 34.7216 306.317   2
  -7   7   2 3188.61 610.432   2
  -7   7   1 974.517 393.490   2
  -7   7   0 1512.10 404.282   2
  -7   7  -1 1552.94 388.787   4
   7   7   1 1288.74 407.832   2
   8  -6  -5 3168.80 645.539   1
   8  -6  -4 1806.08 521.492   1
   8  -6  -3 1994.11 476.286   1
  -8  -6   3 3252.55 428.009   3
   8  -6  -2 2775.10 532.643   1
   8  -6  -1 1200.65 320.120   1
   8  -6   0 2759.58 484.150   1
   8  -6   1 969.207 332.453   1
   8  -6   2 1832.61 388.297   1
   8  -6   3 1324.97 385.178   1
   8  -6   4 545.798 313.648   1
   8  -4  -7 645.021 308.166   5
  -8  -4   7 1484.10 358.360   3
   8  -4  -7 816.043 467.475   1
  -8  -4   6 11790.6 873.727   3
   8  -4  -6 10604.5 1006.80   5
   8  -4  -6 10626.6 1045.31   1
  -8  -4   5 8022.65 683.871   3
   8  -4  -5 6659.10 808.448   1
  -8  -4   4 6462.77 579.794   3
   8  -4  -4 6092.35 726.318   1
  -8  -4   4 6772.98 619.692   5
  -8  -4   4 6013.96 286.005   1
  -8  -4   4 6656.27 608.450   6
   8  -4  -3 14653.6 1015.93   1
  -8  -4   3 14999.8 837.153   3
  -8  -4   3 14181.9 765.247   6
  -8  -4   3 15166.6 823.016   5
   8  -4  -2 7100.89 688.996   1
  -8  -4   2 7622.33 590.125   3
  -8  -4   2 8023.19 521.385   6
  -8  -4   1 13344.4 768.996   3
   8  -4  -1 13858.2 889.208   1
  -8  -4   0 4482.30 464.585   3
   8  -4   0 4865.69 533.313   1
  -8  -4  -1 8949.61 465.756   6
   8  -4   1 8930.11 715.647   1
  -8  -4  -2 8047.08 493.106   6
  -8  -4  -2 7964.36 501.315   5
   8  -4   2 7890.02 692.433   1
  -8  -4  -3 5037.31 458.386   5
  -8  -4  -3 4957.88 438.245   6
  -8  -4  -4 120.117 193.563   6
  -8  -4  -4 134.073 160.387   5
  -8  -4  -5 991.633 316.098   5
  -8  -4  -5 2202.08 421.936   6
  -8  -4  -6 1349.77 374.039   5
  -8  -4  -6 1082.09 351.886   6
  -8  -4  -7 978.170 391.747   6
  -8  -4  -7 850.905 329.033   5
   8  -2  -8 3918.59 683.263   5
  -8  -2   8 3805.62 597.873   3
  -8  -2   7 4344.22 588.754   3
   8  -2  -7 4263.58 708.507   1
   8  -2  -7 3536.93 584.934   5
  -8  -2   7 4571.00 324.376   2
  -8  -2   6 47096.5 1737.26   3
   8  -2  -6 46536.6 1860.78   5
  -8  -2   6 47397.7 1627.45   1
   8  -2  -6 48958.7 1960.47   1
  -8  -2   6 47023.6 915.660   2
   8  -2  -5 5046.57 615.902   1
  -8  -2   5 4780.46 531.699   3
  -8  -2   5 5090.70 485.084   1
  -8  -2   5 4721.25 284.614   2
   8  -2  -5 5378.83 605.583   5
  -8  -2   5 5252.74 279.603   2
  -8  -2   5 5729.31 581.578   5
  -8  -2   4 9294.32 661.140   3
  -8  -2   4 9405.61 645.414   5
  -8  -2   4 8373.74 644.925   6
  -8  -2   4 9448.44 362.484   2
  -8  -2   4 9655.01 563.581   1
   8  -2  -4 7898.05 697.135   1
   8  -2  -3 18689.9 972.195   1
  -8  -2   3 18046.9 855.397   3
  -8  -2   3 18128.9 759.671   5
  -8  -2   3 18474.8 627.799   1
  -8  -2   3 18239.9 505.415   2
  -8  -2   2 4791.67 331.044   5
  -8  -2   2 5548.15 458.771   3
   8  -2  -2 4991.26 497.632   1
  -8  -2   2 5608.10 313.456   2
  -8  -2   2 5303.15 250.157   1
  -8  -2   1 35603.2 1084.15   3
  -8  -2   1 37087.3 659.204   5
   8  -2  -1 37991.9 1222.46   1
  -8  -2   1 36012.6 877.061   2
  -8  -2   0 36115.9 1100.07   3
   8  -2   0 38559.9 1192.67   1
  -8  -2   0 38710.2 1018.12   2
   8  -2   0 38833.8 760.653   3
   8  -2   1 680.158 104.540   3
  -8  -2  -1 571.554 195.531   2
  -8  -2  -1 416.146 74.3582   5
   8  -2   2 36585.3 708.144   3
  -8  -2  -2 38304.3 1097.27   6
  -8  -2  -2 37544.9 815.556   5
   8  -2   3 10909.2 474.363   3
   8  -2   3 9844.25 539.826   4
  -8  -2  -3 10139.6 653.368   6
  -8  -2  -3 9680.29 525.861   5
   8  -2   3 9628.71 596.919   2
   8  -2   4 15351.4 774.455   2
   8  -2   4 16112.3 682.978   3
   8  -2   4 17077.9 960.349   6
  -8  -2  -4 15432.1 877.623   6
  -8  -2  -4 15928.2 797.794   5
   8  -2   4 15177.1 777.866   4
  -8  -2  -5 862.851 333.630   6
   8  -2   5 1189.79 280.074   2
   8  -2   5 1202.73 223.511   3
  -8  -2  -5 1334.52 308.524   5
   8  -2   5 1171.17 279.298   4
   8  -2   6 5195.53 509.435   3
   8  -2   6 6266.90 583.109   2
  -8  -2  -6 5276.58 676.568   6
   8  -2   7 495.945 235.884   2
  -8  -2  -7 1538.84 456.897   6
   8  -2   8 204.763 212.952   3
  -8  -2  -8-20.3837 379.597   6
  -8   0   9 1407.99 475.274   3
   8   0  -9 2213.55 555.806   5
  -8   0   9 1324.50 365.610   2
  -8   0   8 930.883 387.617   3
   8   0  -8 1444.03 428.609   5
  -8   0   8 586.175 258.104   2
  -8   0   7 704.811 346.462   3
  -8   0   7 666.120 264.384   2
   8   0  -7 924.009 364.733   5
  -8   0   6 4527.56 479.327   2
  -8   0   6 4334.40 594.330   3
  -8   0   5 5467.15 550.396   6
  -8   0   5 5338.74 585.314   3
  -8   0   5 5095.53 540.647   1
   8   0  -5 5368.08 562.088   1
   8   0  -5 6213.19 591.496   5
  -8   0   5 5017.14 540.987   4
   8   0  -4 72.6955 177.229   1
   8   0  -4 208.172 180.529   5
  -8   0   4 72.3001 160.528   1
  -8   0   4 78.3501 177.918   4
   8   0  -3 6760.52 507.566   1
  -8   0   3 5496.14 453.040   1
   8   0  -3 5952.02 473.464   5
  -8   0   3 6392.70 467.318   4
   8   0  -3 7592.02 553.309   3
   8   0  -2 110252. 1803.12   3
   8   0  -2 109304. 1765.03   1
  -8   0   2 112042. 1758.50   1
   8   0  -2 112388. 1641.08   5
   8   0  -2 113961. 1649.40   4
  -8   0   2 114905. 1643.96   4
   8   0  -1 29315.3 844.878   3
  -8   0   1 27986.1 809.406   1
   8   0  -1 27590.3 807.706   1
   8   0  -1 29073.0 680.574   4
   8   0   0 25769.1 767.528   3
   8   0   0 26358.8 820.802   2
   8   0   1 217991. 2228.70   3
  -8   0  -1 217958. 2233.47   3
   8   0   1 216945. 2462.03   2
   8   0   2 11081.3 569.351   3
  -8   0  -2 11222.2 626.651   6
   8   0   2 12081.9 638.492   2
   8   0   3 3028.58 342.201   3
   8   0   3 2875.68 365.956   2
   8   0   3 3278.75 350.455   5
  -8   0  -3 2633.25 366.391   6
  -8   0  -3 3112.38 350.595   2
   8   0   4 10421.5 675.361   3
   8   0   4 10089.1 673.434   5
   8   0   4 9788.10 672.912   2
  -8   0  -4 9753.79 720.231   6
  -8   0  -4 10324.6 670.281   2
   8   0   5 1796.55 339.761   2
  -8   0  -5 1704.76 409.548   6
  -8   0  -5 1819.76 339.597   2
   8   0   6 1122.33 330.755   2
  -8   0  -6 824.596 416.836   6
  -8   0  -7 10663.6 988.319   6
   8   0   7 10904.8 907.011   2
  -8   0  -8 9906.14 1021.38   6
   8   0   8 9100.30 888.044   2
  -8   2   8 2617.05 596.413   3
  -8   2   8 3427.08 629.773   2
  -8   2   7 4739.06 675.920   3
  -8   2   7 4659.74 646.390   2
   8   2  -6 45936.8 1862.42   4
  -8   2   6 45289.0 1865.41   3
   8   2  -5 5809.44 635.844   4
  -8   2   5 4800.07 506.404   6
  -8   2   5 5479.69 653.262   3
   8   2  -4 9264.80 661.128   3
  -8   2   4 9237.35 740.649   1
   8   2  -4 9496.45 740.636   4
  -8   2   4 9285.24 621.476   6
  -8   2   4 8455.66 684.425   3
  -8   2   3 17657.6 870.945   3
   8   2  -3 19626.1 878.456   3
   8   2  -2 5352.65 442.662   3
   8   2  -2 5311.56 319.320   2
   8   2  -2 4696.01 233.735   1
  -8   2   2 4841.93 417.723   3
   8   2  -1 36568.8 1098.12   3
   8   2  -1 36135.5 508.914   1
   8   2  -1 36450.3 912.633   2
  -8   2   1 37530.8 931.942   3
  -8   2   0 37156.8 752.698   3
   8   2   0 37632.2 1126.50   3
   8   2   0 38186.1 1029.55   2
  -8   2  -1 483.359 166.028   2
  -8   2  -1 628.242 200.721   6
  -8   2  -1 636.230 101.281   3
   8   2   1 565.984 208.945   2
   8   2   1 767.242 208.075   3
  -8   2  -1 746.408 109.967   4
   8   2   2 37296.0 1254.24   3
  -8   2  -2 38146.1 1148.48   6
  -8   2  -2 37135.2 1086.41   2
   8   2   2 36513.6 1230.12   2
  -8   2  -3 9397.71 653.760   6
   8   2   3 9569.49 701.950   3
  -8   2  -3 9893.11 576.073   2
   8   2   3 9751.23 706.532   2
   8   2   4 16097.7 958.268   1
  -8   2  -4 14889.4 733.231   2
   8   2   4 16799.9 990.705   2
  -8   2  -4 15486.6 916.799   6
   8   2   5 846.127 325.185   2
  -8   2  -5 1123.51 241.044   2
  -8   2  -5 1105.24 345.330   6
  -8   2  -6 6096.83 533.379   2
   8   2   6 5046.76 641.081   2
  -8   2  -6 6336.96 746.525   6
  -8   2  -7 1627.07 449.897   6
   8   2   7 1179.97 391.425   2
   8   2   8 348.196 338.182   2
  -8   2  -8-111.466 406.706   6
  -8   4   7 1598.41 483.655   3
  -8   4   7 1830.46 537.091   2
   8   4  -7 1238.75 419.448   4
  -8   4   6 10656.5 1027.02   2
  -8   4   6 11431.1 1020.99   3
   8   4  -6 11937.5 1073.35   4
  -8   4   5 6624.61 573.543   6
   8   4  -5 7038.01 810.256   4
   8   4  -5 7389.15 662.630   3
  -8   4   5 6750.89 754.969   3
   8   4  -4 7330.24 625.407   3
   8   4  -4 7308.42 769.028   4
  -8   4   4 6075.85 482.952   6
  -8   4   4 6354.90 653.872   3
   8   4  -3 15343.1 856.333   3
  -8   4   3 13896.7 610.314   6
   8   4  -3 14907.4 1034.71   4
  -8   4   3 14108.7 857.938   3
   8   4  -2 6698.67 409.079   2
   8   4  -2 8312.93 614.378   3
  -8   4   2 7737.84 699.403   1
  -8   4   2 7223.03 385.678   6
  -8   4   2 6913.59 529.435   3
   8   4  -1 14448.1 819.640   3
  -8   4   1 13501.5 613.756   3
   8   4  -1 12913.0 657.227   2
  -8   4   0 4542.03 247.226   3
   8   4   0 5106.13 516.834   3
   8   4   0 4497.46 195.573   1
  -8   4   0 4137.95 294.510   6
   8   4   0 5973.97 514.769   2
   8   4   1 8539.77 480.336   1
   8   4   1 9310.95 711.671   3
  -8   4  -1 8618.86 489.424   6
   8   4   1 8452.20 664.782   2
   8   4   2 7542.48 548.655   1
  -8   4  -2 7508.54 526.048   6
   8   4   2 7660.80 692.716   2
  -8   4  -2 7435.71 561.678   2
  -8   4  -2 7597.57 544.932   4
   8   4   3 5217.67 532.089   1
  -8   4  -3 5245.16 519.413   6
   8   4   3 5084.92 607.004   2
  -8   4  -3 4700.78 442.414   2
  -8   4  -3 5423.13 495.312   4
  -8   4  -4 274.539 152.927   2
   8   4   4 273.563 284.714   2
  -8   4  -4 105.175 247.330   6
  -8   4  -4 496.976 204.388   4
   8   4   5 1527.78 397.714   2
  -8   4  -5 1987.38 427.966   6
   8   4   6 815.033 447.358   2
  -8   4  -6 1853.83 453.864   6
   8   4   7 1583.41 563.786   2
  -8   4  -7 2258.96 546.408   6
  -8   6   5 2477.52 604.097   2
  -8   6   5 2393.99 524.872   3
   8   6  -5 3162.25 644.636   4
  -8   6   4 1690.59 418.392   3
  -8   6   4 1060.20 485.639   2
   8   6  -4 1551.32 471.406   4
   8   6  -3 2494.24 566.736   4
  -8   6   3 2670.51 455.158   3
  -8   6   2 1922.50 323.571   3
   8   6  -1 860.158 253.314   2
   8   6   0 3101.94 457.754   2
   8   6   1 1003.85 330.582   2
   8   6   2 1794.80 434.099   2
  -8   6  -2 1169.58 312.425   4
   8   6   3 1242.39 408.626   2
  -8   6  -3 1767.31 362.570   4
   8   6   4-96.5030 278.213   2
  -8   6  -4 239.251 198.896   4
   9  -7  -1 1886.97 484.279   1
   9  -7   0 520.636 323.220   1
   9  -5  -6 2529.33 552.869   5
   9  -5  -6-252.266 359.048   1
   9  -5  -5 1209.94 404.213   1
  -9  -5   5 1819.61 370.428   3
   9  -5  -4 456.834 316.610   1
  -9  -5   4 910.566 260.756   3
   9  -5  -3 9203.36 888.459   1
  -9  -5   3 9085.93 701.192   3
  -9  -5   3 8689.53 624.605   6
  -9  -5   3 8518.11 669.648   5
   9  -5  -2 1211.16 388.508   1
  -9  -5   2 1174.47 226.635   6
  -9  -5   2 1430.86 292.383   3
  -9  -5   1 1525.29 217.669   6
  -9  -5   1 1656.82 323.797   3
   9  -5  -1 1508.43 384.519   1
   9  -5   0 13533.1 959.732   1
  -9  -5  -1 6184.21 380.014   6
   9  -5   1 5478.05 636.756   1
  -9  -5  -2 7322.59 442.156   6
   9  -5   2 7327.65 726.165   1
  -9  -5  -3 8276.36 548.228   6
  -9  -5  -3 8562.90 612.381   5
   9  -5   3 8425.21 807.407   1
  -9  -5  -4 2051.39 351.435   6
  -9  -5  -4 1674.50 325.001   5
  -9  -5  -5 770.786 232.395   5
  -9  -3   8 2362.88 512.102   3
   9  -3  -8 2578.87 601.448   5
  -9  -3   7 9491.39 865.198   3
   9  -3  -7 10668.4 1050.41   5
   9  -3  -7 9596.00 1052.25   1
  -9  -3   6 1525.64 356.620   3
  -9  -3   6 1411.59 296.478   1
   9  -3  -6 1263.73 398.015   5
   9  -3  -6 451.707 279.003   1
  -9  -3   5 8832.26 726.487   3
   9  -3  -5 8952.38 859.743   5
  -9  -3   5 7636.92 543.544   1
   9  -3  -5 7801.20 804.658   1
   9  -3  -4 17534.4 1111.34   1
  -9  -3   4 17843.9 961.699   3
  -9  -3   4 19268.9 687.573   1
  -9  -3   4 18396.2 971.607   6
  -9  -3   4 17871.2 913.683   5
   9  -3  -3 6562.78 657.690   1
  -9  -3   3 6871.95 581.039   3
  -9  -3   3 6416.12 263.766   1
  -9  -3   3 6899.39 505.033   5
  -9  -3   3 6520.68 292.647   2
  -9  -3   2 4040.65 438.214   3
  -9  -3   2 4445.35 311.808   2
   9  -3  -2 3953.87 491.814   1
  -9  -3   2 4017.04 329.407   5
  -9  -3   1 16026.3 672.535   2
  -9  -3   1 16557.5 828.810   3
   9  -3  -1 16159.0 910.192   1
  -9  -3   0 24383.5 928.034   2
  -9  -3   0 25329.4 1032.71   3
   9  -3   0 26565.1 1128.38   1
  -9  -3  -1 4758.18 465.396   2
  -9  -3  -1 5127.11 503.165   3
  -9  -3  -1 4764.01 260.815   5
   9  -3   1 5558.37 549.091   1
  -9  -3  -2 4816.15 503.138   2
  -9  -3  -2 4532.48 315.141   5
  -9  -3  -2 5002.70 432.002   6
   9  -3   3 9600.68 288.247   3
  -9  -3  -3 10658.5 564.998   5
  -9  -3  -3 10535.4 666.904   6
   9  -3   3 8797.97 275.878   3
   9  -3   4 3588.63 271.115   3
  -9  -3  -4 3305.18 439.992   6
  -9  -3  -4 3803.25 409.724   5
   9  -3   4 3595.57 273.841   3
   9  -3   5 1862.05 262.730   3
  -9  -3  -5 1363.83 361.894   6
   9  -3   5 2114.95 361.224   4
   9  -3   5 1697.63 236.335   3
  -9  -3  -5 1689.95 337.046   5
   9  -3   6 352.228 164.734   3
  -9  -3  -6-123.708 287.574   6
  -9  -3  -6 281.412 229.996   5
  -9  -3  -7 427.005 337.021   6
   9  -1  -9-26.2778 247.536   5
  -9  -1   9 9.19671 243.698   3
  -9  -1   8 3242.66 579.404   3
  -9  -1   8 2637.24 373.311   2
   9  -1  -8 2859.87 597.078   5
  -9  -1   7 7915.48 577.596   2
  -9  -1   7 8031.31 809.943   3
   9  -1  -7 7393.33 803.446   5
   9  -1  -7 8230.95 858.728   1
  -9  -1   6 3038.97 344.582   2
   9  -1  -6 3678.73 545.191   5
  -9  -1   6 3052.41 500.517   3
   9  -1  -6 2394.37 489.796   1
  -9  -1   5 26755.8 1254.90   3
  -9  -1   5 25297.9 1125.05   1
  -9  -1   5 26423.7 1192.44   5
   9  -1  -5 24767.9 1214.07   5
   9  -1  -5 27200.6 1305.43   1
  -9  -1   4 7949.35 633.897   3
  -9  -1   4 6810.51 521.131   1
  -9  -1   4 7782.57 593.618   5
   9  -1  -4 6480.94 590.192   5
  -9  -1   4 6744.27 593.560   4
   9  -1  -4 6562.91 607.025   1
  -9  -1   3 22913.4 963.443   3
   9  -1  -3 22199.9 1004.45   1
  -9  -1   3 23764.4 843.734   1
  -9  -1   3 23688.6 857.013   5
  -9  -1   3 22297.1 730.864   2
  -9  -1   3 25109.4 998.154   4
   9  -1  -2 113250. 2064.79   1
  -9  -1   2 112047. 1557.27   1
  -9  -1   2 110013. 1612.09   2
   9  -1  -2 117079. 1921.44   3
   9  -1  -1 39421.3 992.483   3
   9  -1  -1 38126.6 1131.75   1
  -9  -1   1 36324.8 941.251   2
   9  -1   0 12815.6 522.228   3
  -9  -1   0 13727.1 617.699   2
   9  -1   0 13553.8 688.916   1
   9  -1   1 590.642 206.092   2
   9  -1   1 575.433 147.387   3
   9  -1   1 573.874 65.5684   4
   9  -1   2 35978.1 923.154   3
   9  -1   2 35495.0 766.200   4
  -9  -1  -2 35532.7 1116.49   6
   9  -1   2 35607.3 1116.21   2
   9  -1   3 12896.8 602.698   4
   9  -1   3 14451.3 661.575   3
  -9  -1  -3 14201.6 792.932   6
   9  -1   3 14377.6 763.009   2
  -9  -1  -4 19582.4 1001.68   2
   9  -1   4 18522.7 980.469   5
   9  -1   4 19367.7 854.784   3
  -9  -1  -4 18938.2 992.624   6
   9  -1   4 20355.3 1051.13   6
   9  -1   4 19175.0 933.244   2
   9  -1   4 18954.9 868.825   4
   9  -1   5 6778.48 574.576   3
   9  -1   5 6358.12 586.257   4
  -9  -1  -5 5432.24 627.723   6
   9  -1   5 5836.88 575.335   2
   9  -1   6 11614.5 851.865   2
  -9  -1  -6 11407.0 951.001   6
   9  -1   7 1539.01 410.859   2
  -9  -1  -7 903.015 417.123   6
   9  -1   8 1157.83 364.240   2
  -9  -1  -8 803.189 494.096   6
  -9   1   9-197.068 212.744   3
  -9   1   9 152.840 275.821   2
  -9   1   8 2283.30 504.095   3
  -9   1   8 3426.49 550.502   2
  -9   1   7 8996.04 901.173   3
  -9   1   7 6939.37 701.930   2
   9   1  -7 8094.85 826.597   5
   9   1  -6 3646.48 549.706   5
  -9   1   6 3540.42 564.868   3
  -9   1   5 26588.1 1276.26   3
   9   1  -5 25990.0 1184.32   5
   9   1  -5 26486.8 1126.87   1
  -9   1   5 27020.2 1219.94   4
   9   1  -5 25336.6 1240.91   4
  -9   1   5 26185.8 1175.21   6
   9   1  -4 6992.47 528.071   1
  -9   1   4 6739.31 618.777   1
  -9   1   4 6953.76 564.148   4
   9   1  -4 6458.34 588.960   4
   9   1  -4 6661.44 546.840   5
   9   1  -4 7500.04 621.550   3
   9   1  -3 24497.4 991.025   3
   9   1  -3 23867.0 855.315   5
   9   1  -3 23601.2 977.191   4
  -9   1   3 24164.6 882.073   4
   9   1  -3 22160.4 809.408   1
  -9   1   2 117394. 1948.47   3
   9   1  -2 115480. 1985.15   3
   9   1  -2 115849. 1598.04   1
   9   1  -2 112566. 1519.67   5
   9   1  -2 114135. 1921.28   4
  -9   1   2 111718. 1570.23   4
  -9   1   1 37551.2 972.572   3
   9   1  -1 38651.6 1092.22   3
   9   1  -1 37080.5 830.365   1
   9   1  -1 37507.5 640.869   5
   9   1  -1 36576.8 961.156   2
  -9   1   1 36801.1 659.955   4
  -9   1   0 13345.8 539.380   3
   9   1   0 13167.6 646.539   3
   9   1   0 13611.7 632.037   2
  -9   1  -1 657.869 193.650   2
   9   1   1 618.164 210.041   2
  -9   1  -1 501.520 142.547   3
   9   1   1 713.209 219.481   3
   9   1   1 668.941 96.0259   5
   9   1   2 37597.5 1184.01   3
  -9   1  -2 38180.5 1179.43   6
   9   1   2 36037.1 832.998   5
  -9   1  -2 37038.2 1107.10   2
   9   1   2 34690.6 1156.98   2
  -9   1  -3 13795.1 795.559   6
   9   1   3 15062.2 813.822   3
   9   1   3 13799.6 644.683   5
   9   1   3 14832.5 828.731   2
  -9   1  -3 13787.5 717.251   2
   9   1   4 20790.4 1040.50   3
  -9   1  -4 19092.5 1017.79   6
   9   1   4 19815.8 903.934   5
   9   1   4 17535.2 976.300   2
  -9   1  -4 19350.7 891.866   2
  -9   1  -5 5929.97 643.050   6
   9   1   5 6655.07 602.007   5
   9   1   5 5809.40 624.163   2
  -9   1  -5 6140.02 554.178   2
  -9   1  -6 11111.6 938.765   6
   9   1   6 11381.9 920.226   2
  -9   1  -7 1225.43 461.356   6
   9   1   7 1298.63 402.203   2
   9   1   8 586.843 340.777   2
  -9   1  -8 422.575 380.890   6
  -9   3   8 3377.84 674.716   3
  -9   3   8 2267.54 573.757   2
  -9   3   7 11277.6 1071.25   3
  -9   3   7 11064.2 1020.21   2
   9   3  -7 12046.4 1087.13   4
  -9   3   6 760.333 341.451   3
   9   3  -6 1180.89 355.197   4
   9   3  -5 8424.97 826.180   4
  -9   3   5 8384.63 650.936   6
   9   3  -5 8485.25 721.901   3
  -9   3   5 8805.21 820.967   3
   9   3  -4 18855.0 981.316   3
   9   3  -4 17360.4 1085.06   4
  -9   3   4 17508.1 852.267   6
  -9   3   4 18047.5 1037.66   3
  -9   3   3 7659.95 612.686   3
   9   3  -3 7404.70 599.825   3
  -9   3   3 7579.08 700.891   1
   9   3  -3 6424.54 636.159   4
  -9   3   2 3847.34 390.194   3
   9   3  -2 4532.53 457.228   3
  -9   3   2 4235.51 496.720   1
   9   3  -2 4682.73 336.424   2
  -9   3   1 16401.3 655.929   3
   9   3  -1 15463.2 814.901   3
  -9   3   1 16162.0 905.331   1
   9   3  -1 14909.5 665.093   2
  -9   3   0 25131.8 622.366   3
   9   3   0 28735.9 1115.47   3
   9   3   0 25365.2 964.706   2
   9   3   0 25820.1 562.522   1
   9   3   1 5663.11 543.748   3
  -9   3  -1 5363.35 421.985   6
  -9   3  -1 5578.41 490.872   2
  -9   3  -1 5071.94 333.492   4
   9   3   1 5183.33 365.017   1
   9   3   1 6147.41 531.802   2
   9   3   2 4473.78 509.244   3
  -9   3  -2 4840.45 449.454   6
  -9   3  -2 4847.22 447.816   2
  -9   3  -2 5226.29 369.170   4
   9   3   2 4639.18 425.655   1
   9   3   2 4255.94 484.848   2
  -9   3  -3 10375.1 698.115   6
  -9   3  -3 10743.2 596.430   4
  -9   3  -3 11135.0 655.901   2
   9   3   3 10448.1 712.995   1
   9   3   3 11082.8 834.975   2
  -9   3  -4 3478.25 381.714   2
  -9   3  -4 2708.34 448.920   6
   9   3   4 4208.13 589.406   2
   9   3   5 2326.76 470.962   2
  -9   3  -5 2185.73 311.127   2
  -9   3  -5 1564.66 397.705   6
   9   3   6 311.399 325.923   2
  -9   3  -6 464.487 326.182   6
   9   3   7 74.8636 281.622   2
  -9   3  -7 804.718 403.494   6
  -9   5   6 1000.25 446.611   3
  -9   5   6 535.078 385.849   2
   9   5  -6 710.093 385.614   4
  -9   5   5 1414.96 411.559   3
   9   5  -5 1380.28 472.497   4
  -9   5   4 1396.87 385.883   3
   9   5  -4 1051.80 375.853   4
   9   5  -3 9469.39 726.237   3
   9   5  -3 8186.03 329.941   2
   9   5  -3 8068.79 863.907   4
  -9   5   3 8337.07 696.451   3
   9   5  -2 1570.19 248.010   2
  -9   5   2 947.776 253.886   3
  -9   5   2 1257.46 135.876   6
   9   5  -2 1693.90 323.405   3
  -9   5   1 1227.07 214.028   3
   9   5  -1 1237.00 258.986   2
  -9   5   1 1237.07 124.810   6
  -9   5   0 10487.3 266.853   3
  -9   5   0 12487.1 454.432   6
   9   5   1 6303.65 404.370   1
  -9   5  -1 5467.47 386.912   6
   9   5   1 5665.09 631.565   2
  -9   5  -2 7522.94 608.831   4
   9   5   2 7139.19 551.266   1
  -9   5  -2 6755.99 510.214   6
  -9   5  -2 6424.07 596.622   2
   9   5   2 7962.01 782.604   2
  -9   5  -3 7560.08 607.542   6
  -9   5  -3 8517.46 674.598   4
   9   5   3 9150.92 889.596   2
   9   5   4 2102.58 496.191   2
  -9   5  -4 1783.08 354.953   6
  -9   5  -4 2402.36 411.038   4
  -9   5  -5 250.343 273.822   6
   9   5   5 715.496 352.272   2
  10  -6  -4 610.879 350.968   1
  10  -6  -3 3523.36 613.152   1
 -10  -6   3 3753.33 499.884   3
 -10  -6   2 1477.11 322.088   3
  10  -6  -2 867.424 317.579   1
  10  -6  -1 1656.90 445.827   1
  10  -6   0-330.597 225.290   1
  10  -6   1 3166.76 561.144   1
  10  -6   2-579.616 313.940   1
  10  -6   3 929.985 344.278   1
  10  -6   4 262.068 298.506   1
  10  -4  -7 2384.71 567.383   5
 -10  -4   7 2410.68 487.530   3
  10  -4  -7 3641.71 743.205   1
  10  -4  -6 556.509 396.172   1
 -10  -4   6 293.709 220.247   3
 -10  -4   5 5503.28 618.816   3
  10  -4  -5 5877.52 769.991   1
  10  -4  -4 13664.6 1072.47   1
 -10  -4   4 13547.1 893.795   3
 -10  -4   4 12958.3 820.960   5
  10  -4  -3 10573.6 905.725   1
 -10  -4   3 9761.92 734.515   3
 -10  -4   3 10927.7 685.756   5
 -10  -4   3 9889.74 688.859   6
 -10  -4   2 4843.99 369.895   2
 -10  -4   2 4028.63 483.243   3
 -10  -4   2 4468.58 391.147   5
  10  -4  -2 4989.96 623.793   1
 -10  -4   1 3260.59 368.605   2
  10  -4  -1 2587.86 458.177   1
 -10  -4   1 3224.68 423.678   3
 -10  -4   0 7225.88 581.881   2
 -10  -4   0 6671.02 600.588   3
  10  -4   0 6825.15 664.869   1
 -10  -4  -1 2277.56 375.858   2
 -10  -4  -1 1994.29 279.465   6
  10  -4   1 1973.07 405.629   1
 -10  -4  -2 8101.11 548.461   6
 -10  -4  -2 9142.72 483.933   5
  10  -4   2 8052.37 751.752   1
 -10  -4  -3 8798.17 620.268   6
 -10  -4  -3 8356.36 528.983   5
 -10  -4  -4 1088.76 255.264   5
 -10  -4  -4 1776.74 345.246   6
 -10  -4  -5 1034.22 313.632   6
 -10  -4  -5 1448.18 332.277   5
 -10  -4  -6 296.826 233.562   5
 -10  -4  -6 918.937 311.783   6
 -10  -2   8 4264.01 665.260   3
  10  -2  -8 3945.57 677.362   5
 -10  -2   7 5484.93 693.998   3
  10  -2  -7 5380.07 727.786   5
  10  -2  -7 5634.49 751.213   1
 -10  -2   7 5264.91 364.348   2
  10  -2  -6 783.808 408.865   1
 -10  -2   6 1150.20 184.583   2
 -10  -2   6 1612.25 394.110   3
 -10  -2   6 1055.70 175.763   2
  10  -2  -6 1568.94 431.879   5
 -10  -2   6 1269.09 313.631   1
 -10  -2   5 8842.48 743.667   3
 -10  -2   5 9732.32 662.922   1
  10  -2  -5 10496.0 858.296   5
 -10  -2   5 9889.82 748.508   5
 -10  -2   5 9441.24 451.352   2
  10  -2  -5 10023.9 864.335   1
 -10  -2   4 4063.11 377.749   1
  10  -2  -4 4978.48 591.952   1
 -10  -2   4 3643.56 480.283   3
 -10  -2   4 4273.95 449.720   5
 -10  -2   4 4400.00 306.913   2
 -10  -2   3 11271.5 491.907   2
 -10  -2   3 12248.1 760.309   3
  10  -2  -3 11615.4 808.743   1
 -10  -2   3 12101.4 530.568   1
 -10  -2   3 12701.0 630.497   5
 -10  -2   2 37234.0 1245.00   3
 -10  -2   2 35956.5 866.001   5
  10  -2  -2 34892.9 1302.58   1
 -10  -2   2 36158.5 914.826   2
 -10  -2   1 65485.1 1595.14   3
  10  -2  -1 66856.4 1725.27   1
 -10  -2   1 65311.8 794.821   5
 -10  -2   1 65751.5 1339.49   2
  10  -2  -1 68850.7 1351.86   3
  10  -2   0 21175.5 652.959   3
  10  -2   0 20951.7 959.383   1
 -10  -2   0 22796.1 854.854   2
 -10  -2  -1 588.049 199.363   2
  10  -2   1 665.135 138.217   3
  10  -2   2 21732.7 641.141   3
 -10  -2  -2 21603.8 907.339   6
  10  -2   3 3747.41 311.233   3
 -10  -2  -3 4197.87 463.600   6
 -10  -2  -3 3191.74 429.724   2
  10  -2   3 3458.87 410.412   2
  10  -2   3 3489.80 316.422   4
  10  -2   4 21137.8 819.925   3
  10  -2   4 20756.7 991.913   2
  10  -2   4 20753.8 891.463   4
 -10  -2  -4 22450.2 1102.23   6
  10  -2   5 8864.06 607.989   3
 -10  -2  -5 7877.25 744.060   6
  10  -2   5 9019.85 698.733   2
  10  -2   5 8911.96 685.570   4
  10  -2   6 496.523 287.624   2
 -10  -2  -6 590.764 337.968   6
  10  -2   6 218.798 195.634   3
  10  -2   7 416.173 251.238   2
 -10  -2  -7-183.840 323.443   6
 -10  -2  -8-534.372 355.024   6
 -10   0   9 2046.75 557.511   3
  10   0  -9 2363.32 548.714   5
 -10   0   9 2304.64 433.372   2
 -10   0   8 327.518 280.621   3
 -10   0   8 310.515 203.837   2
  10   0  -8-98.3674 281.583   5
 -10   0   7 2257.34 493.203   3
 -10   0   7 2269.43 381.525   2
  10   0  -7 1400.49 419.850   5
 -10   0   6 416.511 319.163   3
  10   0  -6 396.975 258.330   5
  10   0  -6 127.735 220.656   1
 -10   0   5 30016.8 1349.28   3
 -10   0   5 30768.7 1332.60   1
  10   0  -5 30954.8 1306.18   5
  10   0  -5 29302.3 1275.00   1
 -10   0   4 54398.6 1599.71   1
  10   0  -4 51647.4 1516.70   5
 -10   0   4 54151.0 1549.30   4
  10   0  -4 56300.5 1627.10   1
  10   0  -3 133195. 2326.37   3
  10   0  -3 131794. 2227.81   1
 -10   0   3 129704. 2214.99   1
  10   0  -3 127701. 2121.64   5
 -10   0   3 129971. 2112.53   4
  10   0  -3 126259. 2107.63   4
  10   0  -2 2137.86 311.138   1
  10   0  -2 2088.61 292.109   3
 -10   0   2 2122.29 298.554   1
 -10   0   2 1610.89 224.623   4
  10   0  -2 1821.81 245.589   4
  10   0  -1 4163.77 373.912   3
  10   0  -1 4019.10 375.056   1
  10   0  -1 3879.41 277.990   4
  10   0   0 148.266 161.323   2
  10   0   0 96.4416 120.481   3
 -10   0   0-81.1974 152.495   3
  10   0   1 34692.2 1010.65   3
 -10   0  -1 34475.2 1010.75   3
  10   0   1 35417.1 1119.36   2
  10   0   2 435141. 3779.54   3
 -10   0  -2 436176. 3712.81   3
 -10   0  -2 431829. 4038.18   6
  10   0   2 436250. 4076.04   2
  10   0   3 867.174 295.881   2
  10   0   3 231.190 155.869   3
 -10   0  -3 525.034 198.198   2
 -10   0  -3 665.367 286.130   6
  10   0   3 501.337 178.820   5
 -10   0  -4 2351.98 356.932   2
  10   0   4 2338.96 366.171   3
  10   0   4 2398.14 373.924   2
 -10   0  -4 2208.02 391.644   6
  10   0   4 2489.71 370.172   5
  10   0   5 2029.28 376.400   2
 -10   0  -5 2365.53 458.726   6
  10   0   6 2369.85 459.808   2
 -10   0  -6 1843.59 432.435   6
  10   0   7 3672.54 597.320   2
 -10   0  -7 4712.43 717.472   6
  10   0   8 504.629 375.548   2
 -10   0  -8 668.042 411.075   6
 -10   2   8 3595.30 684.172   3
 -10   2   8 4141.66 656.281   2
 -10   2   7 4759.25 727.141   3
 -10   2   7 4791.33 652.739   2
 -10   2   6 1402.69 385.915   3
  10   2  -6 1321.76 386.304   4
 -10   2   5 9804.90 834.879   3
  10   2  -5 9640.84 828.907   4
  10   2  -4 4260.22 495.030   3
 -10   2   4 4309.76 512.502   3
  10   2  -4 3579.29 480.968   4
 -10   2   3 11919.3 744.751   3
  10   2  -3 11379.9 502.393   1
  10   2  -3 12536.3 800.525   4
 -10   2   2 36382.4 1135.00   3
  10   2  -2 36858.0 1219.60   3
  10   2  -2 36597.8 946.893   2
  10   2  -2 36625.9 741.138   1
 -10   2   1 68603.5 1350.72   3
  10   2  -1 66510.5 1602.28   3
  10   2  -1 64413.2 932.808   1
  10   2  -1 66741.0 1391.01   2
 -10   2   0 19948.1 640.664   3
  10   2   0 19906.1 896.864   3
  10   2   0 20958.6 846.147   2
  10   2   1 794.749 228.222   3
 -10   2  -1 799.327 214.261   2
  10   2   1 290.766 154.627   2
 -10   2  -1 680.290 127.644   3
  10   2   2 23215.4 1056.60   3
 -10   2  -2 21898.7 937.686   6
 -10   2  -2 21231.2 906.330   2
  10   2   2 22381.1 1025.68   2
  10   2   3 3540.50 482.194   2
 -10   2  -3 3559.69 433.496   6
  10   2   3 4086.07 498.615   3
 -10   2  -3 4315.97 437.089   2
 -10   2  -4 21868.9 1127.02   6
  10   2   4 23173.9 1210.01   2
 -10   2  -4 20493.7 934.250   2
 -10   2  -5 8273.57 779.270   6
  10   2   5 9662.87 847.302   2
 -10   2  -5 8612.96 640.022   2
  10   2   6-91.5496 250.921   2
 -10   2  -6-96.6176 324.618   6
  10   2   7 268.430 287.450   2
 -10   2  -7 114.715 284.581   6
  10   2   8-376.355 344.111   2
 -10   2  -8-937.056 448.414   6
 -10   4   7 1810.75 539.274   3
 -10   4   7 1366.51 484.706   2
  10   4  -7 1749.70 484.215   4
 -10   4   6-60.8943 328.609   3
  10   4  -6 115.951 205.801   4
 -10   4   5 6152.03 730.540   3
 -10   4   5 5498.15 519.950   6
  10   4  -5 5710.22 741.974   4
 -10   4   4 12934.2 921.555   3
  10   4  -4 13369.6 888.714   3
 -10   4   4 11999.6 691.316   6
  10   4  -4 13721.7 1060.11   4
 -10   4   3 10674.7 754.096   3
  10   4  -3 12611.0 837.406   3
 -10   4   3 11403.8 608.048   6
  10   4  -3 10780.6 925.885   4
 -10   4   2 4259.63 431.375   3
  10   4  -2 4928.68 528.156   3
  10   4  -2 5046.40 392.043   2
 -10   4   1 3102.62 316.738   3
  10   4  -1 3008.29 355.482   2
  10   4  -1 2817.64 412.011   3
 -10   4   0 7556.64 331.788   3
 -10   4   0 7225.92 453.246   6
  10   4   0 8023.01 684.341   3
  10   4   0 7247.38 231.657   1
  10   4   0 8197.01 619.792   2
  10   4   1 2591.13 274.092   1
  10   4   1 2238.45 396.720   2
 -10   4  -1 2367.53 314.019   6
 -10   4  -1 2188.93 281.672   4
  10   4   2 7557.59 560.837   1
 -10   4  -2 7718.20 627.067   2
 -10   4  -2 8219.84 524.432   4
 -10   4  -2 8846.79 612.412   6
  10   4   2 8377.30 744.164   2
 -10   4  -3 7863.41 648.955   6
 -10   4  -3 8068.68 623.569   2
 -10   4  -3 8156.66 574.425   4
  10   4   3 8032.03 783.802   2
  10   4   3 7055.20 630.329   1
 -10   4  -4 1997.66 320.157   2
  10   4   4 1092.20 393.952   2
 -10   4  -4 1080.44 344.525   6
 -10   4  -5 712.285 300.505   6
  10   4   5 1690.12 472.410   2
  10   4   6 400.875 334.208   2
 -10   4  -6 403.430 311.095   6
 -10   6   4 948.230 330.343   3
  10   6  -4 1015.08 416.080   4
 -10   6   3 3018.86 454.034   3
  10   6  -3 3873.50 708.212   4
  10   6  -1 1632.92 331.794   2
  10   6   0-35.9940 213.329   2
  10   6   1 3598.12 576.584   2
 -10   6  -1 2864.57 422.607   4
  10   6   2 675.190 285.562   2
 -10   6  -2-72.3001 154.787   4
  10   6   3 949.231 403.835   2
  10   6   4 390.150 396.741   2
  11  -5  -6 1021.21 421.240   1
 -11  -5   6 1105.31 329.302   3
  11  -5  -6 802.534 448.728   5
  11  -5  -5 4145.66 691.620   1
 -11  -5   5 4320.48 553.393   3
  11  -5  -4 456.684 352.727   1
 -11  -5   4 216.712 197.705   3
  11  -5  -3 1473.28 437.949   1
 -11  -5   3 1834.16 357.905   3
 -11  -5   2 290.009 165.150   6
 -11  -5   2 376.192 256.609   3
  11  -5  -2 835.020 351.305   1
 -11  -5   2 386.411 184.723   5
  11  -5  -1 2082.51 450.320   1
 -11  -5   1 2458.30 409.580   3
  11  -5   0 2164.64 440.831   1
 -11  -5  -1 13916.3 663.003   6
  11  -5   1 14920.2 1068.94   1
 -11  -5  -2 2823.71 336.968   6
 -11  -5  -2 3303.22 328.616   5
  11  -5   2 2798.89 501.993   1
  11  -5   3 2883.27 542.276   1
 -11  -5  -3 2341.79 332.175   6
 -11  -5  -3 2520.90 327.112   5
 -11  -5  -4 1544.73 333.825   6
 -11  -3   8 11.8225 247.617   3
  11  -3  -8-113.766 296.430   5
  11  -3  -8 511.148 369.999   1
 -11  -3   7 11046.0 972.657   3
  11  -3  -7 13927.0 1187.33   5
  11  -3  -7 13109.0 1185.12   1
 -11  -3   6 6587.43 711.283   3
  11  -3  -6 6631.69 816.416   5
  11  -3  -6 7883.56 897.720   1
 -11  -3   5 246.541 131.476   1
  11  -3  -5 341.052 302.166   1
 -11  -3   5 50.9661 241.559   3
  11  -3  -4 16143.2 1110.18   1
 -11  -3   4 15719.3 953.757   3
 -11  -3   4 14546.6 581.071   1
 -11  -3   4 15799.3 850.380   5
 -11  -3   4 14869.7 436.806   2
  11  -3  -3 8761.05 772.778   1
 -11  -3   3 8353.58 681.083   3
 -11  -3   3 8948.18 552.051   5
 -11  -3   3 9252.34 430.569   2
 -11  -3   2 18166.8 944.261   3
  11  -3  -2 16510.4 1007.34   1
 -11  -3   2 16975.0 626.475   5
 -11  -3   2 18006.2 686.445   2
 -11  -3   1 11660.0 763.950   3
  11  -3  -1 12621.6 853.786   1
 -11  -3   1 11215.0 380.661   5
 -11  -3   1 11666.7 618.796   2
 -11  -3   0 20063.6 988.991   3
  11  -3   0 20695.9 1069.88   1
 -11  -3   0 21388.6 913.263   2
 -11  -3  -1 5032.19 502.897   2
 -11  -3  -1 4283.12 503.749   3
  11  -3   1 4761.21 550.143   1
  11  -3   2 2807.74 156.668   3
 -11  -3  -2 2454.36 350.332   6
 -11  -3  -2 2916.07 227.391   5
  11  -3   3 5656.27 277.911   3
 -11  -3  -3 5045.63 378.734   5
 -11  -3  -3 5781.14 550.665   6
 -11  -3  -4 1333.29 332.376   6
  11  -3   4 934.176 168.133   3
 -11  -3  -4 885.045 215.526   5
  11  -3   5 4104.22 362.244   3
 -11  -3  -5 3902.72 573.755   6
 -11  -3  -6 1067.33 395.440   6
  11  -3   6 1548.97 286.826   3
 -11  -3  -7 1056.40 430.311   6
  11  -1  -9 1510.03 454.139   5
 -11  -1   9 1553.46 465.562   3
  11  -1  -8 1201.92 432.201   5
 -11  -1   8 1493.01 458.698   3
 -11  -1   8 1256.06 288.061   2
 -11  -1   7 1597.36 450.186   3
 -11  -1   7 2062.25 344.686   2
  11  -1  -7 1520.53 439.846   5
  11  -1  -7 1638.50 447.728   1
 -11  -1   6 3814.35 545.010   3
  11  -1  -6 3229.81 533.709   5
  11  -1  -6 3331.47 557.825   1
 -11  -1   5 11242.9 855.513   3
 -11  -1   5 9235.24 704.600   1
  11  -1  -5 10132.6 804.732   5
  11  -1  -5 10300.6 844.824   1
  11  -1  -4 84082.6 2159.90   1
 -11  -1   4 80675.1 2058.30   3
 -11  -1   4 85179.3 1876.09   1
  11  -1  -4 84377.1 2080.93   5
 -11  -1   4 89656.6 2122.98   4
  11  -1  -3 19646.5 985.837   1
 -11  -1   3 17064.0 747.644   1
 -11  -1   3 19003.0 756.905   2
 -11  -1   3 18104.3 877.528   4
  11  -1  -3 19824.1 940.141   3
  11  -1  -2 9500.60 595.730   3
  11  -1  -2 9054.10 642.292   1
 -11  -1   2 9298.43 504.207   1
 -11  -1   2 9506.96 539.581   2
  11  -1  -1 37947.0 1076.00   3
 -11  -1   1 35808.4 1046.95   2
  11  -1  -1 34757.9 1174.65   1
  11  -1   0 11922.3 571.450   3
  11  -1   0 12724.4 730.000   1
 -11  -1   0 11244.5 616.291   2
  11  -1   1 84556.9 1493.84   3
  11  -1   1 81735.2 1784.94   2
  11  -1   2 90306.0 1608.22   3
 -11  -1  -2 90723.2 1910.63   6
  11  -1   2 91618.5 1942.03   2
  11  -1   2 90374.1 1199.12   4
  11  -1   3 8741.21 556.897   3
 -11  -1  -3 8250.12 647.879   6
  11  -1   3 8531.09 649.330   2
  11  -1   3 9306.90 507.411   4
 -11  -1  -3 8894.21 674.788   2
  11  -1   4 921.452 284.872   2
 -11  -1  -4 304.254 225.682   6
  11  -1   4 278.345 181.499   3
  11  -1   4 423.968 216.578   5
  11  -1   4 368.885 183.474   4
  11  -1   5 9467.50 692.890   3
 -11  -1  -5 10580.8 870.918   6
  11  -1   5 9812.72 784.494   2
  11  -1   5 10512.4 738.058   4
  11  -1   6 1635.60 418.804   2
 -11  -1  -6 1560.32 451.788   6
 -11  -1  -7 3146.94 628.823   6
  11  -1   7 3385.79 532.053   2
 -11  -1  -8 1115.85 481.494   6
  11  -1   8 453.077 312.980   2
 -11   1   9 1169.25 467.037   3
 -11   1   9 1802.24 424.023   2
 -11   1   8 1167.90 432.996   3
 -11   1   8 897.982 383.395   2
  11   1  -8 948.565 358.459   5
 -11   1   7 2829.79 527.574   3
  11   1  -7 1593.78 422.732   5
 -11   1   6 4589.66 633.845   3
  11   1  -6 3175.51 502.347   5
 -11   1   5 10170.1 830.343   3
  11   1  -5 10727.3 768.568   5
  11   1  -5 9840.06 719.589   1
  11   1  -5 10497.3 824.159   4
  11   1  -4 88396.1 2130.82   3
 -11   1   4 83435.0 2121.93   3
 -11   1   4 86746.0 2187.35   1
  11   1  -4 83997.6 1879.91   5
 -11   1   4 88201.6 1949.64   4
  11   1  -4 85865.1 2095.30   4
  11   1  -4 85891.2 1841.88   1
  11   1  -3 16899.7 745.214   1
  11   1  -3 18624.8 917.480   3
 -11   1   3 18254.6 921.144   3
  11   1  -3 17667.7 872.826   4
 -11   1   3 17229.8 918.630   1
  11   1  -3 16693.2 733.204   5
 -11   1   3 17869.3 768.946   4
  11   1  -2 8612.02 602.234   3
 -11   1   2 9972.95 623.887   3
  11   1  -2 9049.18 502.108   1
  11   1  -2 9319.19 460.318   5
 -11   1   2 9577.76 471.837   4
  11   1  -2 9136.12 580.748   4
  11   1  -1 36400.8 1159.57   3
 -11   1   1 36433.4 1055.74   3
  11   1  -1 36351.5 948.036   1
  11   1  -1 37403.6 692.846   5
  11   1  -1 36292.9 1076.68   2
 -11   1   1 36835.1 678.321   4
  11   1   0 13291.7 712.398   3
 -11   1   0 13123.2 601.938   3
  11   1   0 11743.6 655.735   2
  11   1   1 87245.5 1814.74   3
 -11   1  -1 85825.6 1477.44   3
  11   1   1 84038.8 966.692   5
 -11   1  -1 85065.3 1799.14   2
  11   1   1 84764.0 1815.65   2
  11   1   2 88602.7 1937.75   3
 -11   1  -2 88981.6 1926.04   6
  11   1   2 91661.6 1346.91   5
 -11   1  -2 89879.6 1888.80   2
  11   1   2 91062.9 2012.07   2
  11   1   3 8571.58 656.697   3
 -11   1  -3 7503.66 629.665   6
  11   1   3 7987.26 509.762   5
  11   1   3 8503.57 675.582   2
 -11   1  -3 8871.91 637.024   2
  11   1   4 424.166 244.478   2
 -11   1  -4 383.859 173.211   2
  11   1   4 454.401 185.702   5
 -11   1  -4 443.900 238.326   6
 -11   1  -5 10985.9 905.817   6
  11   1   5 11212.4 786.286   5
  11   1   5 10244.6 864.613   2
  11   1   6 2138.55 470.204   2
 -11   1  -6 2116.36 517.124   6
  11   1   7 4700.10 697.072   2
 -11   1  -7 4689.58 764.057   6
  11   1   8 1742.55 439.204   2
 -11   1  -8 551.107 435.806   6
 -11   3   8 826.840 430.846   3
 -11   3   8 371.064 259.098   2
 -11   3   7 12687.9 1154.70   3
 -11   3   7 11939.4 1077.11   2
  11   3  -7 12983.0 1167.50   4
 -11   3   6 5550.11 732.029   3
  11   3  -6 5295.99 710.474   4
 -11   3   5 81.3981 293.083   3
  11   3  -5-37.6147 240.519   4
 -11   3   4 14456.4 944.451   3
  11   3  -4 13833.2 895.339   3
 -11   3   4 13866.6 794.349   6
  11   3  -4 14689.2 1016.22   4
 -11   3   3 8389.41 653.895   3
  11   3  -3 8687.68 679.718   3
  11   3  -3 8971.39 768.299   4
 -11   3   2 18436.5 851.151   3
  11   3  -2 19825.6 980.510   3
 -11   3   2 18500.4 1045.87   1
  11   3  -2 18117.2 731.947   2
 -11   3   1 11395.2 578.817   3
  11   3  -1 12153.5 776.032   3
  11   3  -1 11144.9 630.066   2
 -11   3   0 19444.9 622.662   3
  11   3   0 19998.0 1011.50   3
  11   3   0 20785.8 572.018   1
  11   3   0 19787.3 907.321   2
  11   3   1 5558.72 569.523   3
 -11   3  -1 4969.47 237.100   3
 -11   3  -1 4443.71 429.049   6
 -11   3  -1 4253.03 466.363   2
  11   3   1 5248.56 387.166   1
 -11   3  -1 4742.88 271.783   4
  11   3   1 4696.29 503.011   2
 -11   3  -2 2229.66 350.107   6
 -11   3  -2 3055.43 397.681   2
  11   3   2 2865.28 439.320   2
  11   3   2 2807.81 352.631   1
 -11   3  -2 2754.08 251.554   4
 -11   3  -3 7945.17 666.129   6
 -11   3  -3 6393.54 551.116   2
  11   3   3 6386.77 585.912   1
  11   3   3 6417.41 667.550   2
 -11   3  -4 564.974 218.567   2
  11   3   4 659.004 325.775   2
 -11   3  -4 682.401 316.661   6
  11   3   5 3734.06 589.975   2
 -11   3  -5 3854.97 600.723   6
 -11   3  -5 4151.92 463.884   2
  11   3   6 2966.67 574.819   2
 -11   3  -6 2125.89 511.395   6
  11   3   7 2099.41 557.535   2
 -11   3  -7 597.538 397.585   6
 -11   5   6 932.669 431.465   3
 -11   5   6 1115.59 529.023   2
  11   5  -6 1997.62 518.579   4
 -11   5   5 3578.51 597.473   3
  11   5  -5 3480.88 649.750   4
 -11   5   4 86.3456 207.970   3
  11   5  -4 50.8919 231.380   4
 -11   5   3 2091.34 410.355   3
  11   5  -3 1264.44 387.363   4
  11   5  -2 743.458 196.127   2
 -11   5   2 730.458 239.802   3
 -11   5   1 2697.77 255.829   6
  11   5  -1 2474.32 357.081   2
 -11   5   1 2364.04 271.516   3
 -11   5   0 2276.27 269.414   6
  11   5   0 2679.83 408.346   2
 -11   5  -1 13907.9 681.082   6
 -11   5  -1 13488.0 744.268   4
  11   5   1 13982.4 967.050   2
  11   5   2 2921.92 519.460   2
 -11   5  -2 2733.48 385.499   6
 -11   5  -2 3174.30 386.262   4
 -11   5  -3 2959.59 425.896   6
  11   5   3 2850.09 575.407   2
 -11   5  -3 2481.36 358.711   4
  11   5   4 2785.32 567.494   2
 -11   5  -4 1846.39 383.667   6
 -11   5  -4 2313.69 375.595   4
  11   5   5 552.177 383.554   2
 -11   5  -5 297.631 248.675   6
  12  -6  -4 1252.47 445.486   1
  12  -6  -3 2394.47 560.437   1
 -12  -6   3 2337.26 456.048   3
  12  -6  -2 1971.57 484.279   1
 -12  -6   2 2828.74 470.994   3
  12  -6  -1 5422.84 735.411   1
  12  -6   0 994.816 394.999   1
  12  -6   1 718.833 370.086   1
  12  -6   2 348.771 299.845   1
  12  -6   3 27.2120 265.287   1
 -12  -4   7 4264.43 635.122   3
  12  -4  -7 3946.44 710.647   5
  12  -4  -7 4633.84 819.495   1
  12  -4  -6 1291.41 462.651   1
 -12  -4   6 2446.37 461.283   3
  12  -4  -6 1175.58 432.929   5
  12  -4  -5 2178.45 554.935   1
 -12  -4   5 1839.19 391.645   3
  12  -4  -4 6498.08 789.456   1
 -12  -4   4 6770.46 685.158   3
 -12  -4   4 6075.54 575.797   5
 -12  -4   3 7971.35 432.500   2
  12  -4  -3 7235.84 779.054   1
 -12  -4   3 8634.84 728.443   3
 -12  -4   3 8045.03 559.096   5
 -12  -4   2 1935.13 373.705   3
 -12  -4   2 2609.12 312.439   2
 -12  -4   2 2222.53 260.055   5
  12  -4  -2 2674.08 482.113   1
 -12  -4   1 139.345 205.268   3
  12  -4  -1 192.177 235.475   1
 -12  -4   1 59.2458 124.847   2
 -12  -4   1 66.4304 74.3070   5
 -12  -4   0 6496.78 574.753   2
 -12  -4   0 5380.34 579.255   3
  12  -4   0 6405.21 690.492   1
 -12  -4   0 6002.58 255.217   5
 -12  -4  -1 4841.07 228.076   5
  12  -4   1 5290.17 632.559   1
 -12  -4  -2 8935.23 398.350   5
  12  -4   2 9991.73 859.811   1
 -12  -4  -2 9183.32 636.830   6
 -12  -4  -3 7230.67 611.178   6
 -12  -4  -3 7333.16 458.992   5
 -12  -4  -4 2336.87 403.158   6
 -12  -4  -4 2127.37 314.400   5
 -12  -4  -5 235.193 292.710   6
 -12  -4  -5 119.997 172.641   5
 -12  -4  -6 2287.60 492.411   6
 -12  -2   8 5015.21 737.576   3
  12  -2  -8 4234.94 679.903   5
  12  -2  -8 3577.76 678.773   1
 -12  -2   7-135.866 242.338   3
  12  -2  -7 569.832 309.052   5
  12  -2  -6 3174.26 555.808   1
 -12  -2   6 3550.47 334.751   2
 -12  -2   6 3718.54 548.721   3
  12  -2  -6 2977.55 550.766   5
 -12  -2   6 4006.12 474.849   1
  12  -2  -5 4463.13 597.859   5
 -12  -2   5 4468.49 445.231   1
 -12  -2   5 4669.42 587.796   3
 -12  -2   5 5651.44 569.739   5
 -12  -2   5 5536.11 395.451   2
  12  -2  -4 13193.7 955.470   1
 -12  -2   4 13262.8 879.657   3
 -12  -2   4 14122.9 706.177   1
 -12  -2   4 14983.1 807.679   5
 -12  -2   4 13654.1 613.476   2
 -12  -2   3 11637.3 788.280   3
  12  -2  -3 11423.7 849.647   1
 -12  -2   3 10889.6 593.727   5
 -12  -2   3 11536.2 548.852   1
 -12  -2   3 11485.8 567.682   2
 -12  -2   2 8191.84 649.721   3
  12  -2  -2 9628.27 746.473   1
 -12  -2   2 9643.28 536.226   2
  12  -2  -1 21186.0 812.163   3
 -12  -2   1 21499.7 991.837   3
  12  -2  -1 21348.0 1044.49   1
 -12  -2   1 21976.7 861.576   2
  12  -2   0 18761.0 695.925   3
  12  -2   0 18216.7 965.568   1
 -12  -2   0 20296.1 882.293   2
  12  -2   1 6149.92 383.808   3
 -12  -2  -1 6255.38 535.109   2
  12  -2   2 7147.82 427.191   3
 -12  -2  -2 7899.97 609.748   6
 -12  -2  -2 8266.94 654.375   2
  12  -2   3 11512.4 578.955   3
 -12  -2  -3 11188.5 761.974   6
  12  -2   3 11716.8 768.521   2
  12  -2   3 11651.5 539.173   4
  12  -2   4 2830.69 426.767   2
  12  -2   4 3002.78 354.639   3
  12  -2   4 2941.77 346.799   4
 -12  -2  -4 2874.50 479.617   6
  12  -2   5 12394.7 741.123   3
 -12  -2  -5 12453.9 941.783   6
  12  -2   5 11942.2 855.363   2
  12  -2   5 12101.1 765.943   4
 -12  -2  -6 6328.35 761.143   6
  12  -2   6 8087.89 746.190   2
  12  -2   7 131.992 260.483   2
 -12  -2  -7 276.855 366.318   6
 -12   0   9 32.4291 347.881   3
 -12   0   9-22.5946 259.059   2
  12   0  -9-528.286 345.242   5
 -12   0   8 913.419 366.890   3
 -12   0   8 1997.04 409.656   2
  12   0  -8 2077.19 482.657   5
 -12   0   7 4428.36 654.257   3
  12   0  -7 3816.43 605.540   1
  12   0  -7 4082.82 630.507   5
 -12   0   6 6955.84 749.173   3
  12   0  -6 6979.36 714.087   5
  12   0  -6 7807.37 751.454   1
 -12   0   5 8459.81 763.509   3
 -12   0   5 6444.96 632.376   1
  12   0  -5 7531.55 677.241   5
  12   0  -5 7893.92 703.583   1
  12   0  -4 10507.1 735.050   1
 -12   0   4 10739.3 777.639   3
 -12   0   4 10483.6 733.009   1
  12   0  -4 9275.05 687.839   5
 -12   0   4 11376.1 738.077   4
  12   0  -4 11283.6 798.140   3
  12   0  -3 2186.44 367.340   3
  12   0  -3 1806.89 326.292   1
  12   0  -3 2300.49 315.926   5
 -12   0   3 2119.27 301.595   4
 -12   0   3 1838.54 318.527   1
  12   0  -3 2266.23 329.184   4
  12   0  -2 3486.09 402.522   3
  12   0  -2 3635.42 406.200   1
 -12   0   2 3724.02 392.098   2
 -12   0   2 3946.24 399.781   1
 -12   0   2 3953.19 351.473   4
  12   0  -2 4100.19 364.768   4
  12   0  -1 31973.7 1072.84   3
  12   0  -1 33169.8 1081.65   1
  12   0  -1 31078.1 799.794   4
  12   0   0 235864. 2824.70   3
 -12   0   0 227689. 2772.79   3
  12   0   0 235415. 2989.34   2
  12   0   1 6435.39 492.353   3
 -12   0  -1 6364.11 493.318   3
  12   0   1 6771.78 558.753   2
  12   0   2 18421.0 842.716   3
 -12   0  -2 17620.5 818.370   3
 -12   0  -2 15180.0 838.861   6
  12   0   2 16116.6 879.641   2
  12   0   3 53210.8 1525.61   3
 -12   0  -3 54360.2 1664.91   6
  12   0   3 51493.6 1386.76   5
  12   0   3 53735.1 1659.53   2
 -12   0  -3 56014.9 1633.26   2
  12   0   4-30.1660 148.232   2
 -12   0  -4-122.737 294.660   6
  12   0   4 176.101 178.036   3
  12   0   4-37.8947 160.630   5
 -12   0  -5 14624.7 1044.16   6
  12   0   5 14802.9 999.415   2
  12   0   6 1191.93 373.486   2
 -12   0  -6 1874.38 503.202   6
  12   0   7 1520.39 443.415   2
 -12   0  -7 2135.96 552.378   6
  12   0   8-367.619 325.118   2
 -12   0  -8 1190.55 516.594   6
 -12   2   8 5421.41 839.106   3
 -12   2   8 3083.41 586.196   2
 -12   2   7 170.207 254.471   3
 -12   2   6 3561.10 581.923   3
  12   2  -6 4638.19 661.826   4
 -12   2   5 5361.65 649.424   3
  12   2  -5 5746.98 667.896   4
  12   2  -4 14041.4 903.682   3
 -12   2   4 13974.7 917.296   3
  12   2  -4 14197.0 684.781   1
  12   2  -4 14041.4 942.322   4
 -12   2   4 14864.9 830.188   4
 -12   2   3 10990.0 740.486   3
  12   2  -3 12004.0 793.368   3
 -12   2   3 10848.4 800.451   1
  12   2  -3 10361.4 760.710   4
 -12   2   3 11017.5 625.893   4
  12   2  -3 11069.6 533.868   1
 -12   2   2 9567.63 620.977   3
  12   2  -2 10695.3 715.308   3
  12   2  -2 9615.60 447.301   1
  12   2  -2 9951.99 567.184   2
  12   2  -2 9791.02 696.699   4
 -12   2   2 9444.74 475.921   4
 -12   2   1 21710.9 825.509   3
  12   2  -1 22185.4 1009.02   3
  12   2  -1 21126.9 649.717   1
  12   2  -1 21792.7 890.602   2
 -12   2   1 21236.5 523.374   4
 -12   2   0 18733.2 700.029   3
  12   2   0 17727.8 909.088   3
 -12   2   0 19296.3 936.328   2
  12   2   0 17409.2 839.710   2
  12   2   1 6205.44 557.857   3
 -12   2  -1 6047.97 379.184   3
 -12   2  -1 7350.68 585.959   2
  12   2   1 5449.91 522.828   2
  12   2   2 7097.43 631.063   3
 -12   2  -2 7429.41 599.429   6
 -12   2  -2 7741.34 608.415   2
  12   2   2 6676.49 609.405   2
 -12   2  -3 12723.5 842.656   6
 -12   2  -3 11454.0 738.667   2
  12   2   3 12110.7 868.897   2
  12   2   4 2972.37 479.805   2
 -12   2  -4 2458.05 365.005   2
 -12   2  -4 2119.78 427.564   6
 -12   2  -5 10966.5 908.434   6
  12   2   5 10041.6 899.780   2
 -12   2  -5 10460.3 760.087   2
 -12   2  -6 8167.75 872.106   6
  12   2   6 7593.13 852.156   2
  12   2   7-20.9395 302.126   2
 -12   2  -7-6.27352 312.994   6
 -12   4   7 3821.64 703.692   3
 -12   4   7 3776.08 696.801   2
  12   4  -7 4026.44 709.695   4
 -12   4   6 1904.82 504.814   3
  12   4  -6 1071.71 465.683   4
 -12   4   5 1783.21 434.271   3
  12   4  -5 2261.80 509.450   4
 -12   4   4 5883.25 641.039   3
 -12   4   4 6039.37 524.414   6
  12   4  -4 7409.35 813.489   4
 -12   4   3 8733.25 692.225   3
  12   4  -3 7960.60 821.131   4
  12   4  -2 2094.17 303.428   2
 -12   4   2 2643.46 359.772   3
  12   4  -2 2031.26 382.086   3
  12   4  -1 159.606 171.067   2
 -12   4   1 248.634 123.288   3
 -12   4   0 5957.70 324.947   3
  12   4   0 5747.38 242.826   1
 -12   4   0 6221.76 475.690   6
  12   4   0 6102.81 579.113   2
 -12   4  -1 5729.45 498.615   6
 -12   4  -1 5163.94 579.382   2
 -12   4  -1 5351.97 370.030   4
  12   4   1 5813.90 621.849   2
  12   4   1 5714.10 408.543   1
 -12   4  -2 8228.89 636.929   6
 -12   4  -2 8732.03 713.515   2
 -12   4  -2 7822.78 471.981   4
  12   4   2 8363.89 780.644   2
  12   4   2 8237.84 595.027   1
 -12   4  -3 6468.90 626.209   6
 -12   4  -3 6101.43 580.456   2
  12   4   3 6194.48 742.943   2
  12   4   3 6781.31 627.738   1
  12   4   4 2028.66 461.071   2
 -12   4  -4 2979.80 495.110   6
  12   4   5-51.0204 268.131   2
 -12   4  -5-132.673 284.907   6
  12   4   6 2022.48 570.502   2
 -12   4  -6 1848.86 488.760   6
 -12   6   4 204.368 187.028   3
  12   6  -4 509.699 334.557   4
  12   6  -3 3000.26 622.135   4
  12   6  -1 5750.33 593.851   2
  12   6   0 1077.33 375.739   2
  12   6   1 1352.91 387.728   2
  12   6   2 1104.68 359.322   2
  12   6   3 56.5021 301.431   2
  13  -5  -6 1047.71 464.661   1
 -13  -5   6 698.684 298.419   3
  13  -5  -5 1204.32 443.689   1
 -13  -5   5 1513.60 396.601   3
 -13  -5   4 3442.58 524.147   3
  13  -5  -4 3139.92 612.929   1
 -13  -5   3 404.645 226.133   3
  13  -5  -3 789.373 370.179   1
 -13  -5   2 188.189 222.338   3
  13  -5  -2 339.908 323.095   1
  13  -5  -1 2911.46 570.413   1
 -13  -5   1 3526.41 513.918   3
  13  -5   0 302.062 294.426   1
 -13  -5   0 820.522 302.431   3
 -13  -5  -1 9267.54 617.300   6
  13  -5   1 8000.95 837.999   1
 -13  -5  -2 5677.09 515.604   6
  13  -5   2 6338.57 790.295   1
 -13  -5  -3 3496.31 439.238   6
  13  -5   3 3771.90 629.280   1
 -13  -3   8 1326.05 482.663   3
  13  -3  -8 1151.99 446.173   5
  13  -3  -8 1136.20 478.986   1
 -13  -3   7 1104.75 395.024   3
  13  -3  -7 1112.65 424.337   5
  13  -3  -7 888.784 458.579   1
  13  -3  -6 2034.37 574.258   1
  13  -3  -6 2505.03 552.241   5
 -13  -3   6 2703.93 508.609   3
  13  -3  -5 210.533 302.412   1
 -13  -3   5 145.425 72.2079   2
 -13  -3   5 430.413 276.607   3
 -13  -3   5 192.898 110.189   1
 -13  -3   4 5408.28 616.278   3
  13  -3  -4 5511.90 711.227   1
 -13  -3   4 5540.05 515.252   5
 -13  -3   4 5012.79 354.988   1
 -13  -3   4 4685.12 323.847   2
 -13  -3   3 7793.13 697.164   3
  13  -3  -3 7886.42 782.602   1
 -13  -3   3 7202.56 494.563   5
 -13  -3   3 8003.23 471.499   2
 -13  -3   2 6286.75 602.159   3
  13  -3  -2 7739.80 741.697   1
 -13  -3   2 7595.56 398.065   5
 -13  -3   2 7600.80 505.125   2
 -13  -3   1 7754.70 662.345   3
  13  -3  -1 7886.77 721.678   1
 -13  -3   1 8126.10 566.815   2
 -13  -3   0 13879.4 888.958   3
  13  -3   0 14241.0 953.063   1
 -13  -3   0 14605.9 810.219   2
  13  -3   1 4721.64 298.069   3
 -13  -3  -1 5180.88 568.280   3
  13  -3   1 5235.12 612.536   1
 -13  -3  -1 5195.06 528.382   2
  13  -3   2 1763.31 178.856   3
 -13  -3  -2 2190.08 375.431   6
  13  -3   3 5975.30 341.466   3
 -13  -3  -3 4784.78 551.118   6
  13  -3   4 22049.2 747.362   3
 -13  -3  -4 22842.7 1192.20   6
 -13  -3  -5 2394.12 476.718   6
 -13  -3  -6 123.235 280.938   6
 -13  -3  -7 236.694 288.296   6
 -13  -1   8 4475.57 754.048   3
 -13  -1   8 3902.61 466.329   2
  13  -1  -8 4357.73 681.781   5
  13  -1  -8 3917.10 709.111   1
 -13  -1   7 1058.33 365.414   3
  13  -1  -7 843.451 371.285   5
  13  -1  -7 988.805 372.083   1
 -13  -1   6 7577.87 794.277   3
  13  -1  -6 9478.03 853.947   5
  13  -1  -6 9899.49 899.792   1
  13  -1  -5 3749.53 556.526   1
 -13  -1   5 4340.73 508.656   1
 -13  -1   5 4163.84 568.306   3
  13  -1  -5 4187.42 551.357   5
  13  -1  -4 17659.2 1038.10   1
 -13  -1   4 16708.4 992.311   3
 -13  -1   4 16940.7 868.906   1
  13  -1  -4 17673.9 981.161   5
 -13  -1   4 18523.9 835.956   2
 -13  -1   4 19438.7 1028.79   4
  13  -1  -3 16842.1 961.929   1
 -13  -1   3 18609.9 824.350   1
 -13  -1   3 18910.3 826.986   2
  13  -1  -3 20587.4 1000.19   3
  13  -1  -2 6432.08 534.389   3
  13  -1  -2 5983.18 563.316   1
 -13  -1   2 6769.84 503.536   2
  13  -1  -1 37556.4 1158.55   3
  13  -1  -1 34633.5 1259.35   1
 -13  -1   1 35369.6 1154.79   2
  13  -1   0 43232.4 1183.61   3
  13  -1   0 43065.0 1410.54   1
  13  -1   1 9442.16 567.431   3
  13  -1   1 10342.6 713.648   2
  13  -1   2 4080.70 399.654   3
 -13  -1  -2 3973.23 470.653   6
 -13  -1  -2 4055.57 473.450   3
  13  -1   2 4355.46 493.728   2
  13  -1   2 4016.99 257.659   4
  13  -1   3 24040.7 969.276   3
 -13  -1  -3 24066.9 1149.80   6
  13  -1   3 24262.0 1143.85   2
  13  -1   3 22269.7 773.322   4
  13  -1   4 10198.6 693.842   3
 -13  -1  -4 7891.66 722.108   6
  13  -1   4 7898.42 712.266   2
  13  -1   4 8427.74 571.544   4
  13  -1   5 12148.9 828.161   3
 -13  -1  -5 12700.7 987.365   6
  13  -1   5 12944.5 937.996   2
  13  -1   5 12562.3 803.350   4
  13  -1   6 6108.36 689.570   2
 -13  -1  -6 7839.24 851.261   6
  13  -1   7 949.747 339.089   2
 -13  -1  -7 405.640 315.747   6
 -13   1   8 4161.15 715.917   3
 -13   1   8 4128.64 622.813   2
  13   1  -8 5752.86 723.090   5
 -13   1   7 1778.53 514.968   3
  13   1  -7 1428.32 373.630   5
 -13   1   6 9652.28 906.606   3
  13   1  -6 9229.03 823.719   5
  13   1  -6 9409.49 778.350   1
 -13   1   5 3793.96 551.177   3
  13   1  -5 3444.66 462.581   5
  13   1  -5 3847.15 522.379   4
  13   1  -5 3225.48 451.125   1
  13   1  -4 17972.3 1033.70   3
 -13   1   4 18819.5 1067.68   3
 -13   1   4 19497.6 1088.90   1
  13   1  -4 18928.9 905.729   5
 -13   1   4 18662.6 915.457   4
  13   1  -4 17959.7 998.094   4
  13   1  -4 17216.4 867.610   1
  13   1  -3 20688.6 1033.66   3
 -13   1   3 18497.8 960.508   3
  13   1  -3 19520.6 851.866   1
 -13   1   3 19667.6 1021.14   1
  13   1  -3 18537.0 785.060   5
 -13   1   3 19074.6 808.417   4
  13   1  -3 17677.5 896.920   4
  13   1  -2 6923.14 582.447   3
 -13   1   2 5924.83 518.606   3
  13   1  -2 6620.43 480.726   1
  13   1  -2 5688.99 370.607   5
 -13   1   2 5818.16 547.605   1
  13   1  -2 6082.99 497.821   4
 -13   1   2 6730.02 406.162   4
  13   1  -1 36583.8 1254.74   3
 -13   1   1 34574.7 1117.40   3
  13   1  -1 35532.3 728.228   5
  13   1  -1 36078.6 1056.94   1
  13   1  -1 34913.7 1153.13   2
  13   1   0 44682.0 1390.41   3
 -13   1   0 41303.9 1164.18   3
  13   1   0 42699.0 1338.42   2
  13   1   1 8467.83 622.078   3
 -13   1  -1 9761.22 568.913   3
 -13   1  -1 8446.32 623.331   2
  13   1   1 10068.8 700.061   2
  13   1   2 4558.33 493.789   3
 -13   1  -2 3964.42 374.755   3
 -13   1  -2 4058.37 493.417   6
  13   1   2 4397.10 318.441   5
  13   1   2 3941.98 471.134   2
 -13   1  -2 4309.28 475.231   2
  13   1   3 24302.9 1149.30   3
 -13   1  -3 23547.6 1153.10   6
  13   1   3 23245.6 858.491   5
  13   1   3 24028.7 1179.65   2
 -13   1  -3 24846.0 1113.36   2
 -13   1  -4 8100.58 739.828   6
  13   1   4 8077.72 596.231   5
  13   1   4 9132.52 799.384   2
 -13   1  -5 11671.6 971.239   6
  13   1   5 11833.3 816.019   5
  13   1   5 11855.5 955.119   2
 -13   1  -6 6521.10 777.829   6
  13   1   6 7438.31 814.298   2
  13   1   7 517.065 321.756   2
 -13   1  -7 764.425 373.913   6
 -13   3   8 713.126 400.909   3
 -13   3   8 288.692 343.901   2
 -13   3   7 1423.69 433.778   3
  13   3  -7 633.370 348.221   4
 -13   3   6 3484.08 600.944   3
  13   3  -6 2471.71 512.826   4
 -13   3   5 759.594 327.427   3
  13   3  -5-56.3722 214.344   4
 -13   3   4 4682.00 583.138   3
  13   3  -4 4574.84 608.977   4
 -13   3   3 6550.44 611.029   3
  13   3  -3 7698.86 694.428   3
  13   3  -3 6996.22 712.880   4
 -13   3   2 7652.36 574.015   3
  13   3  -2 8255.02 685.840   3
  13   3  -2 7384.87 521.184   2
 -13   3   1 7177.35 491.289   3
  13   3  -1 7888.11 676.519   3
  13   3  -1 6999.69 289.128   1
  13   3  -1 8153.24 593.068   2
 -13   3   0 13862.8 588.678   3
  13   3   0 14381.8 920.406   3
 -13   3   0 15244.1 922.707   2
 -13   3   0 13548.8 369.361   4
  13   3   0 13290.3 802.558   2
 -13   3  -1 5144.02 306.906   3
 -13   3  -1 4695.04 472.119   6
 -13   3  -1 4918.20 529.633   2
  13   3   1 4936.56 532.349   2
 -13   3  -2 1659.25 328.709   2
  13   3   2 1383.30 353.896   2
 -13   3  -2 1641.46 325.041   6
 -13   3  -3 5182.59 589.650   6
  13   3   3 6236.92 588.460   1
 -13   3  -3 5834.76 556.501   2
  13   3   3 6223.35 706.716   2
 -13   3  -4 21984.2 1210.87   6
 -13   3  -4 21800.0 1089.29   2
  13   3   4 23926.8 1386.40   2
  13   3   5 2083.73 523.622   2
 -13   3  -5 2375.50 502.713   6
  13   3   6-12.7214 257.022   2
 -13   3  -6 417.171 296.294   6
  13   3   7 772.782 395.456   2
 -13   3  -7 192.986 312.477   6
 -13   5   6-123.957 281.804   3
  13   5  -6 191.423 305.525   4
 -13   5   5 1322.16 413.607   3
  13   5  -5 2123.49 504.212   4
 -13   5   4 3128.97 514.309   3
  13   5  -4 3779.32 656.774   4
 -13   5   3 477.498 225.168   3
  13   5  -3 167.962 248.875   4
  13   5  -2 337.837 183.783   2
 -13   5   2 258.678 170.332   3
 -13   5   1 2934.78 305.605   3
  13   5  -1 3098.22 428.376   2
 -13   5   1 3074.37 331.533   6
  13   5   0 410.565 262.471   2
 -13   5   0 625.834 203.574   6
 -13   5  -1 8820.51 609.098   6
 -13   5  -1 9680.58 573.857   4
  13   5   1 9748.76 837.911   2
 -13   5  -2 7849.94 635.665   6
 -13   5  -2 6334.24 476.318   4
  13   5   2 6998.99 764.962   2
  13   5   3 4128.08 658.065   2
 -13   5  -3 3999.96 512.639   6
  13   5   4 3405.72 681.889   2
 -13   5  -4 3541.40 539.340   6
  13   5   5 466.945 404.461   2
 -13   5  -5 699.639 361.482   6
  14  -6  -3 1851.78 542.144   1
 -14  -6   3 754.731 295.786   3
 -14  -6   2 1550.59 395.696   3
  14  -6  -2 1532.20 499.234   1
 -14  -6   1 3595.98 548.340   3
  14  -6  -1 2566.87 564.334   1
  14  -6   0 1300.46 416.048   1
  14  -6   1 1553.33 471.825   1
  14  -6   2 1735.66 503.103   1
  14  -4  -7 1835.44 541.004   1
 -14  -4   7 2435.24 526.079   3
  14  -4  -7 1447.48 551.342   5
  14  -4  -6 3012.12 652.764   1
 -14  -4   6 2541.64 515.029   3
  14  -4  -6 2752.73 560.016   5
  14  -4  -5 1335.93 458.667   1
 -14  -4   5 416.804 298.410   3
  14  -4  -4 2356.19 554.277   1
 -14  -4   4 1977.89 430.242   3
 -14  -4   4 2223.83 355.364   5
 -14  -4   3 7550.83 474.775   2
  14  -4  -3 7266.25 834.184   1
 -14  -4   3 7590.06 727.273   3
 -14  -4   3 7842.41 531.961   5
 -14  -4   2 3594.92 372.665   2
  14  -4  -2 3161.32 568.947   1
 -14  -4   2 3679.99 516.865   3
 -14  -4   2 3743.30 301.452   5
  14  -4  -1 3098.70 552.203   1
 -14  -4   1 2382.49 437.502   3
 -14  -4   1 2290.11 141.235   5
 -14  -4   1 2235.65 325.574   2
 -14  -4   0 6321.22 595.067   2
 -14  -4   0 5143.15 620.368   3
  14  -4   0 4721.78 649.526   1
 -14  -4  -1 5701.71 668.008   3
  14  -4   1 5307.11 672.087   1
 -14  -4  -2 4510.27 509.477   6
  14  -4   2 4837.59 676.474   1
 -14  -4  -3 4574.33 528.091   6
 -14  -4  -4 6018.67 646.929   6
 -14  -4  -5 1860.29 427.348   6
 -14  -4  -6 256.532 337.660   6
 -14  -2   8 2700.89 575.405   3
  14  -2  -8 3750.14 676.768   5
  14  -2  -8 4324.06 779.363   1
  14  -2  -7 1252.68 394.739   1
 -14  -2   7 2540.06 527.215   3
  14  -2  -7 1986.48 484.921   5
  14  -2  -6 851.409 355.294   1
 -14  -2   6 1068.30 296.274   1
 -14  -2   6 542.587 296.033   3
  14  -2  -6 824.015 392.913   5
  14  -2  -5 6804.10 755.024   1
 -14  -2   5 6784.84 724.924   3
 -14  -2   5 6218.11 551.437   1
  14  -2  -5 5199.49 637.441   5
 -14  -2   5 6735.86 490.035   2
  14  -2  -4 7284.62 748.862   1
 -14  -2   4 7132.34 702.310   3
 -14  -2   4 6041.62 478.360   1
 -14  -2   4 5809.95 452.455   2
 -14  -2   3 4077.78 527.454   3
 -14  -2   3 3310.24 357.518   2
  14  -2  -3 4353.96 579.820   1
 -14  -2   2 5013.46 550.166   3
  14  -2  -2 4926.79 589.595   1
 -14  -2   2 5203.28 442.435   2
  14  -2  -2 5558.20 499.341   3
  14  -2  -1 35320.0 1123.52   3
 -14  -2   1 36852.7 1371.31   3
  14  -2  -1 34855.9 1418.62   1
 -14  -2   1 34101.9 1176.78   2
  14  -2   0 11675.3 614.168   3
 -14  -2   0 10787.6 760.221   3
  14  -2   0 10947.1 810.791   1
 -14  -2   0 10748.0 704.465   2
  14  -2   1 8646.62 510.045   3
 -14  -2  -1 8707.44 694.475   3
 -14  -2  -1 9059.79 676.864   2
  14  -2   2 1193.53 224.700   3
 -14  -2  -2 1396.36 327.115   6
 -14  -2  -2 1147.55 319.508   3
  14  -2   3 43817.8 1220.17   3
 -14  -2  -3 44152.3 1590.94   6
  14  -2   3 43654.2 1574.51   2
  14  -2   3 44282.8 977.084   4
  14  -2   4 7463.36 556.938   3
 -14  -2  -4 7191.21 718.542   6
  14  -2   4 7765.96 719.351   2
  14  -2   4 7359.34 514.129   4
  14  -2   5 696.589 339.382   2
 -14  -2  -5 1107.09 367.042   6
  14  -2   5 1328.79 305.642   3
  14  -2   5 729.776 239.677   4
  14  -2   6 1322.14 389.237   2
 -14  -2  -6 1389.50 426.080   6
  14  -2   7 492.676 283.297   2
 -14  -2  -7 278.462 309.978   6
 -14   0   8 1835.74 481.613   3
 -14   0   8 1542.73 378.316   2
  14   0  -8 1071.77 457.964   5
 -14   0   7-27.3270 291.670   3
  14   0  -7-176.275 215.489   5
  14   0  -7 78.5363 263.395   1
  14   0  -6-381.456 284.299   1
 -14   0   6 305.820 294.157   3
  14   0  -6 40.0263 194.014   5
 -14   0   5 24875.2 1315.42   3
  14   0  -5 24656.2 1207.75   5
  14   0  -5 24746.7 1249.75   1
[truncated: 989,250 more chars]
