# Supplementary material for: Crystal structures of four chiral imine-substituted thio­phene derivatives
Source: Acta Crystallogr E Crystallogr Commun. 2016 Feb 17;72(Pt 3):350–4. doi: 10.1107/S2056989016002516 (PMC4778840; doi:10.1107/S2056989016002516)
Supplement: Supplementary file 2 [file e-72-00350-Isup2.hkl]

data_I                                                                          
_shelx_title ' BISIVH in P-1'                                                   
_shelx_refln_list_code          4                                               
_shelx_F_calc_maximum       59.33                                               
_exptl_crystal_F_000       212.00                                               
_reflns_d_resolution_high  0.8091                                               
                                                                                
loop_                                                                           
 _space_group_symop_operation_xyz                                               
 'x, y, z'                                                                      
                                                                                
_cell_length_a     5.9093                                                       
_cell_length_b     7.6258                                                       
_cell_length_c    12.6570                                                       
_cell_angle_alpha  87.802                                                       
_cell_angle_beta   78.329                                                       
_cell_angle_gamma  87.427                                                       
                                                                                
_shelx_F_squared_multiplier     1.000                                           
                                                                                
loop_                                                                           
 _refln_index_h                                                                 
 _refln_index_k                                                                 
 _refln_index_l                                                                 
 _refln_F_squared_calc                                                          
 _refln_F_squared_meas                                                          
 _refln_F_squared_sigma                                                         
 _refln_observed_status                                                         
  -3  -2 -15          0.17          2.74         2.39 o                         
  -2  -2 -15          0.13          1.08         2.50 o                         
  -1  -2 -15          3.59         -0.05         2.61 o                         
  -3  -1 -15          0.50         -3.72         3.72 o                         
  -2  -1 -15         14.37         17.75         4.89 o                         
  -1  -1 -15          3.50          7.90         4.23 o                         
  -3   0 -15          0.41          5.19         3.44 o                         
  -2   0 -15          4.43          4.76         3.31 o                         
  -1   0 -15          4.24          5.31         4.25 o                         
   0   0 -15          2.84         15.30         5.84 o                         
  -3   1 -15          1.73          4.59         3.61 o                         
  -2   1 -15          7.87          8.79         4.60 o                         
  -1   1 -15          5.15         13.62         5.28 o                         
   0   1 -15          4.75         15.51         5.45 o                         
  -2   2 -15          1.90          1.96         2.62 o                         
   0  -4 -14          0.80         -0.81         3.44 o                         
  -3  -3 -14         12.17         25.78         5.80 o                         
  -2  -3 -14          4.38          1.79         2.38 o                         
   0  -3 -14          3.54          6.60         3.30 o                         
   1  -3 -14         12.98         14.56         4.97 o                         
  -3  -2 -14          1.68         -1.65         2.12 o                         
  -2  -2 -14         14.19         14.66         4.70 o                         
   0  -2 -14          2.37          5.10         3.01 o                         
   1  -2 -14          2.09          8.60         3.75 o                         
  -4  -1 -14          4.46          6.63         3.21 o                         
  -3  -1 -14          0.11          0.65         2.24 o                         
  -2  -1 -14         12.13         11.39         4.16 o                         
  -1  -1 -14         15.16         14.53         4.59 o                         
  -4   0 -14         14.13         12.67         4.34 o                         
  -3   0 -14          1.00          2.90         1.82 o                         
  -2   0 -14          0.62          4.34         2.80 o                         
  -1   0 -14         24.64         25.80         6.18 o                         
   0   0 -14         30.08         51.22         8.84 o                         
   1   0 -14          2.01          5.40         2.88 o                         
  -4   1 -14          5.37          5.64         2.26 o                         
  -3   1 -14          3.91          5.04         2.08 o                         
  -2   1 -14          8.53          2.13         2.14 o                         
  -1   1 -14         13.75         13.00         5.24 o                         
   0   1 -14          1.96          6.93         4.03 o                         
   1   1 -14         10.87         12.69         5.23 o                         
  -3   2 -14          2.46          4.94         2.29 o                         
  -2   2 -14          2.77          6.06         2.60 o                         
  -1   2 -14          8.52          7.12         2.69 o                         
   0   2 -14          6.55          3.37         2.68 o                         
   1   2 -14          0.70          5.08         4.22 o                         
  -3   3 -14          2.38          3.95         2.37 o                         
  -2   3 -14          1.53          4.35         2.24 o                         
  -1   3 -14          0.23          1.26         2.04 o                         
   0   3 -14          1.61         -5.37         5.37 o                         
  -2  -5 -13         16.37         11.96         3.85 o                         
  -1  -5 -13          9.60         13.44         4.58 o                         
   0  -5 -13          8.00          4.11         3.56 o                         
  -3  -4 -13          5.56          1.92         2.36 o                         
  -2  -4 -13         23.43         17.25         4.01 o                         
  -1  -4 -13          5.31          3.32         2.33 o                         
   0  -4 -13          1.04         -1.76         2.97 o                         
   1  -4 -13         27.61         38.25         7.83 o                         
  -3  -3 -13          5.60          6.63         2.98 o                         
  -2  -3 -13          6.21          9.81         3.76 o                         
  -1  -3 -13         38.73         35.19         5.39 o                         
   0  -3 -13         29.17         39.12         6.41 o                         
   1  -3 -13          0.46          1.56         2.56 o                         
   2  -3 -13         25.52         24.90         6.74 o                         
  -4  -2 -13          8.77          7.12         2.93 o                         
  -3  -2 -13          2.89          0.69         2.12 o                         
  -2  -2 -13          9.13          6.67         3.18 o                         
  -1  -2 -13         19.57         14.01         3.36 o                         
   0  -2 -13          1.88          2.73         1.97 o                         
   1  -2 -13          9.25          9.01         3.53 o                         
   2  -2 -13          3.62          7.71         3.68 o                         
  -4  -1 -13          6.22          0.76         1.98 o                         
  -3  -1 -13          4.82          9.77         3.49 o                         
  -2  -1 -13         14.54         17.38         4.61 o                         
  -1  -1 -13         51.72         50.25         4.25 o                         
   0  -1 -13          8.12          5.84         2.69 o                         
   1  -1 -13          3.78          2.88         2.48 o                         
   2  -1 -13          2.62          3.69         2.61 o                         
  -5   0 -13          6.98         16.75         4.65 o                         
  -4   0 -13         14.90         18.37         4.84 o                         
  -3   0 -13          1.42          1.60         2.02 o                         
  -2   0 -13         18.09         20.57         2.96 o                         
  -1   0 -13         13.78         13.78         2.30 o                         
   0   0 -13         23.03         22.48         3.35 o                         
   1   0 -13         43.14         44.42         6.33 o                         
   2   0 -13          0.32          0.84         3.06 o                         
  -5   1 -13          0.74          0.06         3.22 o                         
  -4   1 -13          6.17          8.09         2.49 o                         
  -3   1 -13         18.98         18.81         3.30 o                         
  -2   1 -13          7.14          6.71         2.13 o                         
  -1   1 -13          0.50          2.88         1.52 o                         
   0   1 -13          7.26         10.47         2.40 o                         
   1   1 -13          2.38          0.32         2.58 o                         
   2   1 -13          1.22          1.30         2.43 o                         
  -4   2 -13          1.30          2.05         1.87 o                         
  -3   2 -13          6.88          6.60         2.33 o                         
  -2   2 -13         15.68         13.59         3.12 o                         
  -1   2 -13          1.26          5.78         2.03 o                         
   0   2 -13          3.86          5.92         3.47 o                         
   1   2 -13         11.27         12.74         6.84 o                         
   2   2 -13          7.91         14.79         4.22 o                         
  -4   3 -13          1.67          4.42         5.36 o                         
  -3   3 -13          0.09          0.72         1.99 o                         
  -2   3 -13          2.92          8.00         2.66 o                         
  -1   3 -13          8.43         11.45         2.92 o                         
   0   3 -13          7.71         15.47         5.56 o                         
   1   3 -13          5.04         10.96         4.73 o                         
  -3   4 -13          6.37          9.97         3.30 o                         
  -2   4 -13          0.14          1.40         2.88 o                         
  -1   4 -13          0.33          0.38         2.68 o                         
   0   4 -13          0.36         -3.91         3.91 o                         
   1   4 -13          1.16         -3.81         3.81 o                         
  -2  -6 -12          2.63          2.62         2.57 o                         
  -1  -6 -12          0.13         -0.86         3.10 o                         
   0  -6 -12          0.48         11.19         5.17 o                         
  -2  -5 -12         10.62         12.16         4.02 o                         
  -1  -5 -12         21.90         15.90         4.29 o                         
   0  -5 -12          6.75          7.61         4.10 o                         
   1  -5 -12          5.86          8.16         4.58 o                         
  -3  -4 -12         10.73         19.32         4.26 o                         
  -2  -4 -12          4.05          2.10         2.25 o                         
  -1  -4 -12         27.17         21.97         4.95 o                         
   0  -4 -12         23.67         27.07         5.93 o                         
   1  -4 -12          0.73         -3.83         3.83 o                         
   2  -4 -12         14.73         20.23         6.19 o                         
  -3  -3 -12         15.25         15.61         3.84 o                         
  -2  -3 -12         28.54         24.21         4.00 o                         
  -1  -3 -12         38.66         43.55         5.97 o                         
   0  -3 -12          1.65          2.69         2.72 o                         
   1  -3 -12         67.19         65.03         8.54 o                         
   2  -3 -12          9.67          7.32         4.43 o                         
  -4  -2 -12          2.38          2.92         1.82 o                         
  -3  -2 -12          7.28          5.90         2.65 o                         
  -2  -2 -12         60.44         56.30         5.33 o                         
  -1  -2 -12         21.43         20.71         3.76 o                         
   0  -2 -12         12.35          9.78         3.30 o                         
   1  -2 -12          7.33          4.00         2.75 o                         
   2  -2 -12          2.42          5.24         3.61 o                         
   3  -2 -12          8.87         10.42         4.40 o                         
  -4  -1 -12         34.29         31.05         5.37 o                         
  -3  -1 -12          7.80          4.66         2.87 o                         
  -2  -1 -12         16.02         25.54         5.30 o                         
  -1  -1 -12         25.09         24.01         3.48 o                         
   0  -1 -12         16.20         21.02         4.10 o                         
   1  -1 -12         37.17         39.11         6.13 o                         
   2  -1 -12          2.03          8.50         3.97 o                         
   3  -1 -12          0.82          2.29         3.28 o                         
  -5   0 -12          1.02         -2.12         2.12 o                         
  -4   0 -12          6.22          6.08         2.05 o                         
  -3   0 -12         31.00         32.34         3.80 o                         
  -2   0 -12         16.13         18.53         3.46 o                         
  -1   0 -12          2.96          3.14         1.01 o                         
   0   0 -12          9.89         11.33         1.88 o                         
   1   0 -12         29.54         31.57         5.32 o                         
   2   0 -12         11.39         17.37         4.84 o                         
   3   0 -12          5.12          8.83         4.35 o                         
  -5   1 -12          0.12         -0.07         1.46 o                         
  -4   1 -12         14.11         17.97         3.27 o                         
  -3   1 -12          2.23         -0.64         1.42 o                         
  -2   1 -12          1.32          0.91         1.27 o                         
  -1   1 -12         10.59          9.25         2.75 o                         
   0   1 -12          3.89          4.66         1.08 o                         
   1   1 -12          1.67          1.27         1.49 o                         
   2   1 -12         15.07         13.12         4.16 o                         
   3   1 -12          6.80          4.80         3.36 o                         
  -5   2 -12          0.07          1.72         1.90 o                         
  -4   2 -12          2.02          4.80         2.79 o                         
  -3   2 -12         13.84         15.09         3.80 o                         
  -2   2 -12         18.31         19.16         3.33 o                         
  -1   2 -12          9.22         13.38         3.24 o                         
   0   2 -12         26.01         31.97         3.60 o                         
   1   2 -12         12.85         15.73         2.97 o                         
   2   2 -12          1.01          1.54         1.93 o                         
   3   2 -12          1.54          2.89         2.29 o                         
  -4   3 -12          1.46          2.71         2.27 o                         
  -3   3 -12          7.78         13.28         3.36 o                         
  -2   3 -12          3.79          3.32         2.05 o                         
  -1   3 -12         11.76         15.48         4.50 o                         
   0   3 -12         12.55         14.76         2.63 o                         
   1   3 -12          4.79          4.11         3.02 o                         
   2   3 -12          3.06          3.00         1.87 o                         
  -4   4 -12          4.19          4.86         2.49 o                         
  -3   4 -12          1.04          3.84         2.83 o                         
  -2   4 -12          0.99          4.30         2.18 o                         
  -1   4 -12          1.76          1.86         3.46 o                         
   0   4 -12          0.92         -2.18         3.24 o                         
   1   4 -12          3.39          2.98         1.78 o                         
   2   4 -12          3.13          4.59         2.47 o                         
  -3   5 -12          0.25          2.81         2.62 o                         
  -2   5 -12          2.22          2.26         1.80 o                         
  -1   5 -12          0.95         -3.22         3.22 o                         
   0   5 -12          0.57          8.51         4.32 o                         
   1   5 -12          0.93          0.31         2.63 o                         
  -2  -6 -11          8.57          3.97         3.24 o                         
  -1  -6 -11         14.95         15.03         5.25 o                         
   0  -6 -11          5.40         -0.41         3.52 o                         
   1  -6 -11          0.03         -1.11         4.17 o                         
  -2  -5 -11         27.33         26.15         5.19 o                         
  -1  -5 -11         12.28         13.89         4.35 o                         
   0  -5 -11          2.77          1.05         2.92 o                         
   1  -5 -11         18.76         28.83         6.99 o                         
   2  -5 -11         23.19         21.89         6.43 o                         
  -3  -4 -11          3.75          6.71         2.59 o                         
  -2  -4 -11          7.45          9.27         3.15 o                         
  -1  -4 -11         24.56         26.11         5.29 o                         
   0  -4 -11         14.16         15.84         4.38 o                         
   1  -4 -11         32.88         30.49         6.34 o                         
   2  -4 -11         16.39         11.20         4.60 o                         
   3  -4 -11         14.03         16.01         5.94 o                         
  -4  -3 -11          5.80          5.75         1.98 o                         
  -3  -3 -11         43.54         46.77         6.00 o                         
  -2  -3 -11        143.33        119.49         8.40 o                         
  -1  -3 -11         34.63         31.60         5.03 o                         
   0  -3 -11          3.85          7.54         3.60 o                         
   1  -3 -11         21.16         28.18         5.91 o                         
   2  -3 -11         13.33          8.55         4.32 o                         
   3  -3 -11         19.17         17.79         5.55 o                         
  -4  -2 -11         40.39         35.65         4.96 o                         
  -3  -2 -11         19.02         20.20         4.06 o                         
  -2  -2 -11          3.52          3.99         1.55 o                         
  -1  -2 -11         86.37         84.18         6.97 o                         
   0  -2 -11         23.92         20.03         4.37 o                         
   1  -2 -11         20.80         13.67         3.91 o                         
   2  -2 -11          4.30          6.31         3.49 o                         
   3  -2 -11          2.68         -2.92         2.92 o                         
  -5  -1 -11          5.17          4.05         2.30 o                         
  -4  -1 -11         43.63         43.41         5.94 o                         
  -3  -1 -11         10.81         11.61         3.45 o                         
  -2  -1 -11          3.14          1.69         2.16 o                         
  -1  -1 -11         15.91         17.85         3.13 o                         
   0  -1 -11        102.41        107.58         8.25 o                         
   1  -1 -11         40.72         37.28         5.84 o                         
   2  -1 -11          4.62          2.69         2.43 o                         
   3  -1 -11          4.96          3.33         3.30 o                         
  -5   0 -11          0.75          1.99         1.70 o                         
  -4   0 -11         15.55         21.32         5.02 o                         
  -3   0 -11         15.78         15.84         2.68 o                         
  -2   0 -11         15.23         14.79         2.40 o                         
  -1   0 -11          4.95          6.41         1.20 o                         
   0   0 -11         30.46         27.64         2.11 o                         
   1   0 -11          2.20          0.95         1.39 o                         
   2   0 -11          9.28         10.88         3.84 o                         
   3   0 -11          4.84         -2.57         4.08 o                         
   4   0 -11          7.13          3.19         2.98 o                         
  -5   1 -11          0.28          1.35         1.75 o                         
  -4   1 -11          0.33          0.24         1.59 o                         
  -3   1 -11          6.22          6.44         2.22 o                         
  -2   1 -11         66.09         56.12         4.89 o                         
  -1   1 -11         10.71         10.81         1.39 o                         
   0   1 -11          8.11          5.18         2.85 o                         
   1   1 -11         27.60         32.83         3.30 o                         
   2   1 -11          0.53         -1.99         2.21 o                         
   3   1 -11          7.15         14.49         4.75 o                         
  -5   2 -11         12.12         13.38         3.19 o                         
  -4   2 -11          7.73          8.95         2.61 o                         
  -3   2 -11         17.51         21.77         3.53 o                         
  -2   2 -11          3.84          3.68         2.82 o                         
  -1   2 -11         27.89         28.49         1.66 o                         
   0   2 -11         16.33         16.36         2.61 o                         
   1   2 -11          4.01          4.43         1.84 o                         
   2   2 -11         13.98         17.52         3.44 o                         
   3   2 -11          4.30          2.69         2.29 o                         
  -5   3 -11         12.68         19.34         4.89 o                         
  -4   3 -11          5.82         10.69         2.85 o                         
  -3   3 -11         10.16         11.27         2.88 o                         
  -2   3 -11          1.35         -0.06         2.09 o                         
  -1   3 -11         11.37          8.80         2.43 o                         
   0   3 -11         32.72         38.66         7.08 o                         
   1   3 -11         17.71         18.81         3.28 o                         
   2   3 -11          7.59          8.45         2.70 o                         
   3   3 -11          2.28          0.02         1.91 o                         
  -4   4 -11          0.19          3.47         3.21 o                         
  -3   4 -11          1.98          2.10         1.84 o                         
  -2   4 -11          1.53          0.46         2.91 o                         
  -1   4 -11          3.19          2.78         3.05 o                         
   0   4 -11          1.31         -0.11         3.35 o                         
   1   4 -11          3.37          2.22         2.53 o                         
   2   4 -11          2.85          6.26         3.92 o                         
   3   4 -11          1.70          1.03         1.91 o                         
  -4   5 -11          1.50          3.42         3.07 o                         
  -3   5 -11          0.78          2.69         2.30 o                         
  -2   5 -11          0.33          1.59         2.93 o                         
  -1   5 -11         14.29         11.76         4.64 o                         
   0   5 -11          2.32          0.90         2.79 o                         
   1   5 -11          1.18          4.49         5.10 o                         
   2   5 -11          0.74         -0.37         2.85 o                         
  -2   6 -11          1.10          4.56         3.52 o                         
  -1   6 -11          4.58         13.68         5.45 o                         
   0   6 -11          7.91         17.18         5.68 o                         
  -2  -7 -10         11.23         12.20         4.98 o                         
  -1  -7 -10         11.48          9.09         4.74 o                         
   0  -7 -10          0.28         -4.68         4.68 o                         
  -2  -6 -10         20.40         27.40         5.93 o                         
  -1  -6 -10          9.28          6.28         3.68 o                         
   0  -6 -10         18.94         17.54         5.74 o                         
   1  -6 -10         14.82         21.07         6.24 o                         
   2  -6 -10          2.13          4.47         4.48 o                         
  -2  -5 -10         21.91         18.23         4.90 o                         
  -1  -5 -10          4.17          2.60         2.99 o                         
   0  -5 -10         28.87         27.37         6.07 o                         
   1  -5 -10         17.32         18.67         6.26 o                         
   2  -5 -10          4.28          8.92         4.98 o                         
   3  -5 -10          5.28          6.70         4.66 o                         
  -3  -4 -10         17.10         21.44         3.58 o                         
  -2  -4 -10         62.34         56.12         6.33 o                         
  -1  -4 -10         32.51         36.80         6.13 o                         
   0  -4 -10          2.17          6.51         3.71 o                         
   1  -4 -10         22.63         31.07         6.48 o                         
   2  -4 -10         12.90         14.80         5.02 o                         
   3  -4 -10         15.86         10.79         5.13 o                         
  -4  -3 -10         33.65         34.99         4.12 o                         
  -3  -3 -10          1.54         -0.64         1.52 o                         
  -2  -3 -10         28.68         24.10         3.95 o                         
  -1  -3 -10         47.18         47.83         5.83 o                         
   0  -3 -10          3.80          1.71         2.67 o                         
   1  -3 -10         13.76         15.01         4.65 o                         
   2  -3 -10         16.64         14.51         4.85 o                         
   3  -3 -10         16.62         20.04         5.89 o                         
   4  -3 -10          9.05          7.66         4.99 o                         
  -4  -2 -10         20.67         22.69         3.65 o                         
  -3  -2 -10         45.87         49.42         5.85 o                         
  -2  -2 -10        204.13        188.46         6.91 o                         
  -1  -2 -10         85.10         82.26         6.83 o                         
   0  -2 -10        165.83        178.38        11.00 o                         
   1  -2 -10        134.71        131.62        10.67 o                         
   2  -2 -10         33.97         28.72         5.87 o                         
   3  -2 -10          2.06          2.52         3.04 o                         
   4  -2 -10         11.13          7.94         4.58 o                         
  -5  -1 -10          8.20          8.40         2.55 o                         
  -4  -1 -10         22.91         25.58         4.26 o                         
  -3  -1 -10         48.14         42.92         5.44 o                         
  -2  -1 -10          9.24          7.69         3.14 o                         
  -1  -1 -10         43.88         36.87         3.98 o                         
   0  -1 -10          6.69          6.52         1.78 o                         
   1  -1 -10         31.09         33.99         3.67 o                         
   2  -1 -10         14.96         11.11         2.35 o                         
   3  -1 -10         30.40         40.01         6.99 o                         
   4  -1 -10         12.45         16.83         5.25 o                         
  -5   0 -10          2.78         -0.63         2.02 o                         
  -4   0 -10          7.38          4.81         1.62 o                         
  -3   0 -10         20.26         16.68         3.59 o                         
  -2   0 -10         25.73         26.29         3.07 o                         
  -1   0 -10          3.98          3.17         0.82 o                         
   0   0 -10         27.05         21.60         1.82 o                         
   1   0 -10          3.85          3.04         3.66 o                         
   2   0 -10          8.20          6.73         1.77 o                         
   3   0 -10         16.16         10.69         4.24 o                         
   4   0 -10          4.93          3.00         3.79 o                         
  -6   1 -10          3.30          4.26         2.68 o                         
  -5   1 -10          0.29          5.05         2.21 o                         
  -4   1 -10          4.99          4.38         1.66 o                         
  -3   1 -10         95.68         92.77         6.26 o                         
  -2   1 -10         20.61         19.29         2.93 o                         
  -1   1 -10         24.30         23.37         1.67 o                         
   0   1 -10         17.59         16.61         3.42 o                         
   1   1 -10         25.25         26.83         2.91 o                         
   2   1 -10         13.22         12.97         2.01 o                         
   3   1 -10         31.81         35.83         6.55 o                         
   4   1 -10          8.71         11.18         4.96 o                         
  -6   2 -10          5.40          5.54         2.47 o                         
  -5   2 -10         34.90         31.91         4.42 o                         
  -4   2 -10         18.31         21.90         3.54 o                         
  -3   2 -10          1.75          2.08         1.76 o                         
  -2   2 -10         13.67         14.89         2.85 o                         
  -1   2 -10          1.74          1.17         0.51 o                         
   0   2 -10         21.06         22.20         2.81 o                         
   1   2 -10         26.70         26.95         3.55 o                         
   2   2 -10         16.16         23.11         3.53 o                         
   3   2 -10          1.16          5.76         3.11 o                         
   4   2 -10          0.15          8.44         4.26 o                         
  -5   3 -10          0.89          4.92         2.64 o                         
  -4   3 -10          7.37         11.26         3.15 o                         
  -3   3 -10         13.42         16.14         3.23 o                         
  -2   3 -10          0.74          1.27         1.51 o                         
  -1   3 -10         13.38         15.11         2.08 o                         
   0   3 -10         17.85         12.42         4.65 o                         
   1   3 -10         44.77         45.93         7.54 o                         
   2   3 -10         15.67         14.32         2.99 o                         
   3   3 -10          4.27          1.57         1.90 o                         
   4   3 -10          0.51          0.96         2.37 o                         
  -5   4 -10          4.49          2.53         2.08 o                         
  -4   4 -10          5.90          9.35         3.04 o                         
  -3   4 -10          1.56         -0.16         1.99 o                         
  -2   4 -10          0.27         -1.57         2.56 o                         
  -1   4 -10         12.83          9.18         3.69 o                         
   0   4 -10          7.69          9.74         2.19 o                         
   1   4 -10          0.91          0.92         2.52 o                         
   2   4 -10          1.31         -0.02         3.18 o                         
   3   4 -10          5.09          4.12         3.07 o                         
  -4   5 -10          2.61          4.03         2.06 o                         
  -3   5 -10          0.97         -0.96         1.95 o                         
  -2   5 -10         10.12         13.10         4.94 o                         
  -1   5 -10         16.01         21.68         5.87 o                         
   0   5 -10          7.88          8.71         4.40 o                         
   1   5 -10          3.09          5.46         3.64 o                         
   2   5 -10          1.26          4.26         3.31 o                         
   3   5 -10          0.04          2.70         3.00 o                         
  -3   6 -10          0.82          1.78         2.29 o                         
  -2   6 -10          1.54          4.93         3.56 o                         
  -1   6 -10          3.49          3.90         3.59 o                         
   0   6 -10          2.72          3.40         2.89 o                         
   1   6 -10          2.72          2.58         2.71 o                         
   2   6 -10          0.67          4.36         3.86 o                         
  -1   7 -10          0.29          0.86         2.65 o                         
  -2  -7  -9         14.88         12.29         4.94 o                         
  -1  -7  -9         10.66         15.79         5.68 o                         
   0  -7  -9          0.47          0.09         4.10 o                         
   1  -7  -9          7.96          1.97         4.19 o                         
  -2  -6  -9          8.01          4.96         3.84 o                         
  -1  -6  -9         24.29         27.08         6.01 o                         
   0  -6  -9         20.06         23.57         6.04 o                         
   1  -6  -9          7.94          5.37         4.49 o                         
   2  -6  -9         10.12         14.56         5.88 o                         
  -2  -5  -9          1.63          0.28         1.05 o                         
  -1  -5  -9         50.97         42.38         6.70 o                         
   0  -5  -9          0.69          1.31         3.09 o                         
   1  -5  -9          2.89          8.51         4.39 o                         
   2  -5  -9         16.77         21.00         5.77 o                         
   3  -5  -9         16.45         23.63         6.50 o                         
  -3  -4  -9          7.54         10.02         2.52 o                         
  -2  -4  -9         63.78         69.99         7.17 o                         
  -1  -4  -9          7.07          5.05         2.67 o                         
   0  -4  -9         15.38         22.71         5.31 o                         
   1  -4  -9         63.65         65.91         8.67 o                         
   2  -4  -9         31.93         38.56         7.07 o                         
   3  -4  -9         21.71         24.39         6.24 o                         
   4  -4  -9         18.12         10.18         5.31 o                         
  -4  -3  -9         16.92         17.66         2.59 o                         
  -3  -3  -9         79.99         94.27         6.91 o                         
  -2  -3  -9         51.39         47.58         5.26 o                         
  -1  -3  -9        142.08        142.54         9.72 o                         
   0  -3  -9         71.89         73.09         7.66 o                         
   1  -3  -9         29.95         32.57         5.76 o                         
   2  -3  -9        123.17        121.63        11.88 o                         
   3  -3  -9         19.59         14.47         5.05 o                         
   4  -3  -9          6.17         12.66         5.32 o                         
  -5  -2  -9          6.64          3.47         1.45 o                         
  -4  -2  -9         66.15         67.96         5.72 o                         
  -3  -2  -9        432.22        418.95        14.97 o                         
  -2  -2  -9         13.97         13.05         2.55 o                         
  -1  -2  -9         76.32         70.82         6.12 o                         
   0  -2  -9         18.99         16.81         2.64 o                         
   1  -2  -9         66.97         69.73         6.25 o                         
   2  -2  -9         15.23         15.12         2.86 o                         
   3  -2  -9         18.98         10.10         4.10 o                         
   4  -2  -9         18.57         21.67         6.00 o                         
  -5  -1  -9          4.56          3.28         1.77 o                         
  -4  -1  -9         24.78         23.43         3.98 o                         
  -3  -1  -9          1.11          1.98         1.52 o                         
  -2  -1  -9         23.79         22.32         4.22 o                         
  -1  -1  -9         13.73         12.40         1.84 o                         
   0  -1  -9          9.07          9.97         2.09 o                         
   1  -1  -9         82.98         84.07         5.31 o                         
   2  -1  -9         13.01         13.31         1.32 o                         
   3  -1  -9         30.09         29.88         3.59 o                         
   4  -1  -9          4.53          4.87         3.50 o                         
  -5   0  -9          0.92         -0.46         1.34 o                         
  -4   0  -9         14.11         17.92         2.86 o                         
  -3   0  -9         22.49         24.00         2.98 o                         
  -2   0  -9         25.25         26.68         2.49 o                         
  -1   0  -9         69.40         68.74         2.71 o                         
   0   0  -9         34.00         34.49         2.22 o                         
   1   0  -9         13.16         13.45         2.53 o                         
   2   0  -9         11.67          9.45         1.85 o                         
   3   0  -9         25.68         27.08         2.35 o                         
   4   0  -9         15.21         18.05         5.56 o                         
   5   0  -9          8.61         16.00         5.79 o                         
  -6   1  -9          5.25          7.13         3.12 o                         
  -5   1  -9         34.35         43.52         4.73 o                         
  -4   1  -9         12.24         10.89         2.47 o                         
  -3   1  -9         18.03         22.27         3.36 o                         
  -2   1  -9         36.73         37.10         3.03 o                         
  -1   1  -9         63.62         59.13         2.45 o                         
   0   1  -9         16.07         15.11         1.79 o                         
   1   1  -9         31.96         30.55         3.43 o                         
   2   1  -9         52.85         48.22         4.08 o                         
   3   1  -9          2.21         -0.31         2.44 o                         
   4   1  -9          0.43          2.65         2.81 o                         
  -6   2  -9          9.32          9.95         3.08 o                         
  -5   2  -9         11.77         16.38         3.17 o                         
  -4   2  -9          7.60         12.76         2.76 o                         
  -3   2  -9         46.83         47.02         4.75 o                         
  -2   2  -9         32.52         32.15         3.82 o                         
  -1   2  -9          6.88          5.49         1.21 o                         
   0   2  -9         24.26         26.18         2.90 o                         
   1   2  -9         20.87         24.16         3.36 o                         
   2   2  -9          7.73          8.74         3.13 o                         
   3   2  -9         13.33         20.10         4.96 o                         
   4   2  -9          3.34          2.60         2.83 o                         
  -6   3  -9          1.58          2.76         2.93 o                         
  -5   3  -9          9.02         10.89         2.87 o                         
  -4   3  -9         12.35         15.30         3.03 o                         
  -3   3  -9          2.85          5.21         2.25 o                         
  -2   3  -9         27.18         33.52         4.13 o                         
  -1   3  -9         78.06         74.62         4.50 o                         
   0   3  -9         71.88         76.12         5.05 o                         
   1   3  -9         23.37         18.51         4.88 o                         
   2   3  -9          5.13          4.67         2.92 o                         
   3   3  -9          2.10          7.35         3.74 o                         
   4   3  -9          0.08          0.77         1.93 o                         
  -5   4  -9          9.21         11.86         3.26 o                         
  -4   4  -9          1.80         -0.01         1.65 o                         
  -3   4  -9          2.77          3.58         2.26 o                         
  -2   4  -9         11.19          8.68         1.73 o                         
  -1   4  -9          9.49         12.11         2.17 o                         
   0   4  -9        105.45        113.20         6.65 o                         
   1   4  -9          0.86         -0.86         2.51 o                         
   2   4  -9          3.81          7.47         3.58 o                         
   3   4  -9          5.22          1.68         2.71 o                         
   4   4  -9          3.41          3.69         2.75 o                         
  -5   5  -9          7.07         10.03         3.15 o                         
  -4   5  -9          3.48          3.22         2.34 o                         
  -3   5  -9          7.54         11.54         3.24 o                         
  -2   5  -9          1.29          2.44         2.35 o                         
  -1   5  -9         10.75          9.02         3.36 o                         
   0   5  -9         17.49         19.75         3.21 o                         
   1   5  -9          4.21          7.71         3.75 o                         
   2   5  -9          5.48          2.92         2.73 o                         
   3   5  -9          3.26          2.65         2.92 o                         
  -4   6  -9          1.93          4.47         2.72 o                         
  -3   6  -9          2.79          2.10         4.72 o                         
  -2   6  -9          0.06         -2.81         3.79 o                         
  -1   6  -9          7.16          9.66         4.24 o                         
   0   6  -9          0.24         -0.22         2.91 o                         
   1   6  -9          0.11          1.78         2.81 o                         
   2   6  -9          0.29         -3.29         3.29 o                         
  -2   7  -9          1.69          3.70         3.44 o                         
   0   7  -9          0.46         -3.00         3.22 o                         
   1   7  -9          3.55          5.53         4.19 o                         
  -2  -8  -8          0.64          3.65         4.50 o                         
  -1  -8  -8         20.98          8.69         4.58 o                         
   0  -8  -8          0.22          2.12         3.97 o                         
  -2  -7  -8         11.23         11.92         4.84 o                         
  -1  -7  -8         11.90          6.96         3.93 o                         
   0  -7  -8         11.59         10.77         4.94 o                         
   1  -7  -8         13.98         12.52         5.03 o                         
   2  -7  -8          9.93         13.62         6.04 o                         
  -2  -6  -8         25.22         21.12         5.30 o                         
  -1  -6  -8         19.18         16.58         5.15 o                         
   0  -6  -8          4.41          6.76         4.52 o                         
   1  -6  -8         22.78         24.66         6.38 o                         
   2  -6  -8         21.71         20.64         6.18 o                         
   3  -6  -8          0.26          4.70         5.00 o                         
  -2  -5  -8         20.05         19.30         2.82 o                         
  -1  -5  -8          8.56          7.90         2.06 o                         
   0  -5  -8          5.83         11.99         4.27 o                         
   1  -5  -8         37.28         38.52         7.17 o                         
   2  -5  -8         17.38         15.27         5.04 o                         
   3  -5  -8         27.87         25.71         6.92 o                         
   4  -5  -8         19.11         27.14         7.40 o                         
  -3  -4  -8         36.91         36.12         5.18 o                         
  -2  -4  -8         54.62         56.24         6.44 o                         
  -1  -4  -8        135.28        136.78        10.46 o                         
   0  -4  -8         73.17         82.34         8.58 o                         
   1  -4  -8          0.16          2.92         3.58 o                         
   2  -4  -8         17.48         22.48         5.85 o                         
   3  -4  -8         14.92         22.39         5.93 o                         
   4  -4  -8          1.44          0.67         3.68 o                         
  -4  -3  -8         46.26         50.33         3.55 o                         
  -3  -3  -8        121.86        124.32         7.08 o                         
  -2  -3  -8         39.81         46.78         5.10 o                         
  -1  -3  -8        212.27        237.32        11.94 o                         
   0  -3  -8         95.79        122.08         9.51 o                         
   1  -3  -8        172.68        197.33        13.01 o                         
   2  -3  -8         12.68         10.38         3.94 o                         
   3  -3  -8         29.39         33.35         6.80 o                         
   4  -3  -8         51.70         61.14         9.62 o                         
  -5  -2  -8         14.79         17.06         2.52 o                         
  -4  -2  -8        217.33        220.78         9.16 o                         
  -3  -2  -8          2.69          1.47         1.51 o                         
  -2  -2  -8         52.79         46.70         3.48 o                         
  -1  -2  -8         12.01         10.79         2.09 o                         
   0  -2  -8         13.35         13.12         2.31 o                         
   1  -2  -8         75.83         77.18         5.33 o                         
   2  -2  -8        180.08        171.35         8.12 o                         
   3  -2  -8         24.17         19.08         3.25 o                         
   4  -2  -8         16.49         19.83         5.85 o                         
   5  -2  -8          2.79          4.46         3.92 o                         
  -5  -1  -8          4.33          2.59         1.50 o                         
  -4  -1  -8          4.70          2.83         1.29 o                         
  -3  -1  -8         73.19         73.83         6.16 o                         
  -2  -1  -8        172.69        166.74         9.59 o                         
  -1  -1  -8         37.13         42.17         3.10 o                         
   0  -1  -8          9.92          8.67         1.78 o                         
   1  -1  -8         28.18         28.68         3.05 o                         
   2  -1  -8          0.69          0.42         0.86 o                         
   3  -1  -8         19.44         22.71         2.19 o                         
   4  -1  -8         22.82         18.03         5.68 o                         
   5  -1  -8         10.21         20.66         6.62 o                         
  -6   0  -8          4.04          4.19         1.99 o                         
  -5   0  -8         12.45         13.55         3.24 o                         
  -4   0  -8         13.43         13.56         2.58 o                         
  -3   0  -8         34.88         32.59         3.35 o                         
  -2   0  -8        144.12        148.04         5.44 o                         
  -1   0  -8        143.79        137.59         3.55 o                         
   0   0  -8         13.06         11.19         1.71 o                         
   1   0  -8        111.88        102.15         5.16 o                         
   2   0  -8         14.72         13.26         2.07 o                         
   3   0  -8         35.22         38.88         2.75 o                         
   4   0  -8         12.00         16.63         5.02 o                         
   5   0  -8          7.91         10.30         5.00 o                         
  -6   1  -8         13.63         16.29         3.95 o                         
  -5   1  -8         48.20         55.92         6.28 o                         
  -4   1  -8         17.53         22.72         3.28 o                         
  -3   1  -8         27.93         32.83         3.54 o                         
  -2   1  -8         76.40         74.13         4.06 o                         
  -1   1  -8          2.17          2.27         0.67 o                         
   0   1  -8         37.14         40.24         2.59 o                         
   1   1  -8         70.47         67.88         3.91 o                         
   2   1  -8         37.14         33.60         3.31 o                         
   3   1  -8          5.75          5.05         1.78 o                         
   4   1  -8         10.62          7.63         3.49 o                         
   5   1  -8          1.70          1.70         3.82 o                         
  -6   2  -8          2.18          3.19         2.22 o                         
  -5   2  -8         10.21         14.36         3.07 o                         
  -4   2  -8         31.26         25.97         3.75 o                         
  -3   2  -8         73.73         79.33         5.83 o                         
  -2   2  -8         18.47         20.72         2.99 o                         
  -1   2  -8         10.89          8.94         1.60 o                         
   0   2  -8          5.09          6.21         3.00 o                         
   1   2  -8         24.97         29.15         5.32 o                         
   3   2  -8         39.30         43.95         6.55 o                         
   4   2  -8          9.53          9.81         4.07 o                         
   5   2  -8          4.17          2.63         3.73 o                         
  -6   3  -8          3.74          1.66         1.85 o                         
  -5   3  -8         24.79         34.97         4.77 o                         
  -4   3  -8         10.40         10.18         3.72 o                         
  -3   3  -8          5.20          8.46         2.62 o                         
  -2   3  -8         18.71         16.09         2.13 o                         
  -1   3  -8          7.38          6.69         1.52 o                         
   0   3  -8         15.24         13.44         2.06 o                         
   1   3  -8         23.67         23.02         5.30 o                         
   2   3  -8         13.50         16.63         4.84 o                         
   3   3  -8          3.38          5.00         3.05 o                         
   4   3  -8          7.05          9.78         2.60 o                         
  -5   4  -8          7.98          6.68         3.60 o                         
  -4   4  -8         22.10         21.11         3.88 o                         
  -3   4  -8          1.78         -0.08         0.74 o                         
  -2   4  -8         21.51         25.36         2.79 o                         
  -1   4  -8        133.58        137.84         6.66 o                         
   0   4  -8         76.78         76.36         5.42 o                         
   1   4  -8         45.18         48.33         4.63 o                         
   2   4  -8         11.86         14.17         4.28 o                         
   3   4  -8          1.47          1.26         2.66 o                         
   4   4  -8          4.67         16.13         4.79 o                         
  -5   5  -8          3.66          1.84         1.99 o                         
  -4   5  -8          1.13          4.78         2.37 o                         
  -3   5  -8          3.07          3.13         2.46 o                         
  -2   5  -8          2.75          3.33         1.54 o                         
  -1   5  -8         18.11         19.98         4.87 o                         
   0   5  -8          9.56         11.76         2.63 o                         
   1   5  -8          2.69          0.79         2.66 o                         
   2   5  -8          3.13          5.97         2.96 o                         
   3   5  -8          4.30          1.55         2.23 o                         
   4   5  -8          5.34          5.12         3.38 o                         
  -4   6  -8          2.45         -0.17         2.16 o                         
  -3   6  -8          6.91          6.64         2.66 o                         
  -2   6  -8          2.19         -0.08         2.59 o                         
  -1   6  -8          0.04          3.63         2.70 o                         
   0   6  -8          2.79          0.25         2.96 o                         
   1   6  -8          0.65          4.53         3.33 o                         
   2   6  -8          0.99         -2.85         2.85 o                         
   3   6  -8          0.49          2.64         2.64 o                         
  -3   7  -8          3.93          5.56         3.23 o                         
  -2   7  -8          4.33          6.61         4.18 o                         
  -1   7  -8          0.95         -0.15         2.68 o                         
   0   7  -8          1.33          3.15         2.99 o                         
   1   7  -8          3.94          5.95         3.30 o                         
   2   7  -8          2.15         -2.28         2.82 o                         
  -3  -8  -7          5.31          2.00         2.72 o                         
  -2  -8  -7         13.73          7.69         3.98 o                         
  -1  -8  -7          8.38         -0.84         3.33 o                         
   0  -8  -7          0.61          0.17         4.01 o                         
   1  -8  -7         19.35         19.64         6.73 o                         
  -4  -7  -7         10.95         15.16         4.46 o                         
  -3  -7  -7         14.44          9.48         3.51 o                         
  -2  -7  -7         21.12         26.33         3.89 o                         
  -1  -7  -7         12.20         14.89         5.06 o                         
   0  -7  -7         60.06         54.19         8.74 o                         
   1  -7  -7         10.08         -1.53         3.87 o                         
   2  -7  -7          8.72          3.35         3.59 o                         
  -5  -6  -7         17.30         17.20         5.17 o                         
  -4  -6  -7          6.60         12.18         4.41 o                         
  -3  -6  -7         24.66         30.84         5.63 o                         
  -2  -6  -7          6.99          4.15         1.29 o                         
  -1  -6  -7         16.16         12.93         2.58 o                         
   0  -6  -7         12.99         18.90         5.47 o                         
   1  -6  -7         19.50         16.76         5.96 o                         
   2  -6  -7          6.86          5.66         4.11 o                         
   3  -6  -7         17.91         29.28         7.59 o                         
  -5  -5  -7          9.84         16.07         5.22 o                         
  -4  -5  -7         19.73         22.94         5.22 o                         
  -3  -5  -7          2.52          3.33         1.49 o                         
  -2  -5  -7         48.46         40.25         3.65 o                         
  -1  -5  -7         33.23         32.52         3.69 o                         
   0  -5  -7         21.44         19.39         4.85 o                         
   1  -5  -7          8.56          9.28         4.81 o                         
   2  -5  -7         10.40         18.10         5.95 o                         
   3  -5  -7         22.24         20.24         5.56 o                         
   4  -5  -7         12.91         13.16         5.29 o                         
  -3  -4  -7         27.77         28.15         2.82 o                         
  -2  -4  -7         31.01         31.00         3.00 o                         
  -1  -4  -7        285.35        283.08         9.53 o                         
   0  -4  -7         32.06         37.67         3.96 o                         
   1  -4  -7         70.91         77.44         9.05 o                         
   2  -4  -7         45.38         56.05         7.95 o                         
   3  -4  -7          7.30          6.73         4.53 o                         
   4  -4  -7         27.57         32.87         7.75 o                         
  -4  -3  -7         87.91         70.59         2.66 o                         
  -3  -3  -7         95.89         93.81         5.27 o                         
  -2  -3  -7         46.19         41.70         3.73 o                         
  -1  -3  -7         51.18         69.82         7.36 o                         
   0  -3  -7        412.71        520.94        13.43 o                         
   1  -3  -7        315.10        325.20        11.10 o                         
   2  -3  -7         23.59         36.15         6.15 o                         
   3  -3  -7         12.70         14.57         4.84 o                         
   4  -3  -7         10.32         13.95         5.07 o                         
   5  -3  -7          4.63         -0.93         3.47 o                         
  -5  -2  -7          5.20          4.95         1.32 o                         
  -4  -2  -7         25.33         29.55         2.98 o                         
  -3  -2  -7          3.85          2.31         1.34 o                         
  -2  -2  -7        221.92        211.94         8.79 o                         
  -1  -2  -7        107.11        115.64         5.55 o                         
   0  -2  -7          9.59         11.29         2.00 o                         
   1  -2  -7         20.79         22.65         2.98 o                         
   2  -2  -7         19.30         16.34         3.66 o                         
   3  -2  -7        173.02        169.29         8.32 o                         
   4  -2  -7         21.95         17.69         5.17 o                         
   5  -2  -7          8.81          8.65         4.70 o                         
  -5  -1  -7          8.29          8.33         2.17 o                         
  -4  -1  -7        108.79        113.37         7.02 o                         
  -3  -1  -7        287.37        280.49         8.61 o                         
  -2  -1  -7         19.15         18.09         3.24 o                         
  -1  -1  -7        156.29        147.79         9.45 o                         
   0  -1  -7        123.36        138.90        11.77 o                         
   1  -1  -7         52.53         52.60         3.82 o                         
   2  -1  -7         10.24         10.82         1.29 o                         
   3  -1  -7        117.58        109.86         4.61 o                         
   4  -1  -7         36.63         39.28         2.66 o                         
   5  -1  -7          8.98         10.37         3.87 o                         
  -6   0  -7         15.33         13.29         3.04 o                         
  -5   0  -7         48.38         48.15         5.60 o                         
  -4   0  -7          8.23          6.65         1.75 o                         
  -3   0  -7         68.06         69.25         3.83 o                         
  -2   0  -7         56.60         56.41         3.22 o                         
  -1   0  -7         23.00         19.16         1.30 o                         
   0   0  -7        242.71        248.80         6.94 o                         
   1   0  -7        144.08        141.57         6.77 o                         
   2   0  -7         26.46         19.69         2.35 o                         
   3   0  -7         23.84         24.14         1.90 o                         
   4   0  -7          5.72          2.05         3.15 o                         
   5   0  -7          0.96         -2.83         2.83 o                         
  -6   1  -7          6.13         11.51         3.32 o                         
  -5   1  -7         45.99         44.29         4.67 o                         
  -4   1  -7         67.53         73.71         5.43 o                         
  -3   1  -7         47.42         50.28         4.32 o                         
  -2   1  -7         45.45         43.96         3.00 o                         
  -1   1  -7         40.42         37.44         1.86 o                         
   0   1  -7         51.68         43.90         2.86 o                         
   1   1  -7         37.40         36.63         2.85 o                         
   2   1  -7         33.61         31.84         2.38 o                         
   3   1  -7         41.96         35.28         3.30 o                         
   4   1  -7          1.79          1.10         0.51 o                         
   5   1  -7          4.26         -3.23         3.92 o                         
  -6   2  -7          1.64          0.94         1.93 o                         
  -5   2  -7         23.67         23.91         3.69 o                         
  -4   2  -7          7.81          8.44         2.20 o                         
  -3   2  -7          1.35         -0.82         1.47 o                         
  -2   2  -7         61.52         55.84         4.49 o                         
  -1   2  -7          1.55          2.07         0.90 o                         
   1   2  -7          5.44          5.44         2.75 o                         
   4   2  -7          8.72         11.88         4.67 o                         
   5   2  -7          6.21          9.79         4.46 o                         
  -6   3  -7         15.05         13.38         4.18 o                         
  -5   3  -7          5.09          4.77         1.89 o                         
  -4   3  -7          8.69         12.87         3.07 o                         
  -3   3  -7          0.18         -0.01         0.63 o                         
  -2   3  -7         27.46         24.35         2.27 o                         
  -1   3  -7        126.80        114.95         6.51 o                         
   0   3  -7         72.12         74.92         4.66 o                         
   1   3  -7         10.19          7.29         3.30 o                         
   2   3  -7         32.48         26.90         5.33 o                         
   3   3  -7         21.91         19.43         4.75 o                         
   5   3  -7          3.87          0.63         3.36 o                         
  -6   4  -7          4.58          4.45         3.44 o                         
  -5   4  -7         28.38         30.74         4.86 o                         
  -4   4  -7          3.48          2.23         1.73 o                         
  -3   4  -7         33.55         36.67         5.63 o                         
  -2   4  -7         92.71         93.20         5.41 o                         
  -1   4  -7        167.09        169.15        12.04 o                         
   0   4  -7         35.45         35.38         3.95 o                         
   1   4  -7        101.88        111.25         6.61 o                         
   2   4  -7         10.93          9.60         3.38 o                         
   3   4  -7          1.31          0.85         2.05 o                         
   4   4  -7          8.62          9.09         3.63 o                         
   5   4  -7          8.21          9.85         4.02 o                         
  -5   5  -7          1.01         -0.40         2.31 o                         
  -4   5  -7          7.71          3.93         2.51 o                         
  -3   5  -7         11.72         13.31         2.10 o                         
  -2   5  -7          2.43          0.82         1.29 o                         
  -1   5  -7          5.16          3.73         4.86 o                         
   0   5  -7          5.44          2.77         1.89 o                         
   1   5  -7          1.86          3.46         2.91 o                         
   2   5  -7          3.99          0.79         2.48 o                         
   3   5  -7          6.17          8.27         3.37 o                         
   4   5  -7         12.63         16.47         4.15 o                         
  -4   6  -7          2.65          0.49         2.48 o                         
  -3   6  -7          3.62          3.35         2.16 o                         
  -2   6  -7          2.11          8.20         4.22 o                         
  -1   6  -7          0.13          2.75         2.92 o                         
   0   6  -7          8.06         14.79         4.78 o                         
   1   6  -7          4.08          1.10         2.69 o                         
   2   6  -7          5.22         10.53         3.43 o                         
   3   6  -7          1.23          4.48         3.04 o                         
  -3   7  -7          3.85          3.66         5.21 o                         
  -2   7  -7          0.90         -3.53         3.53 o                         
  -1   7  -7          3.84          3.44         3.24 o                         
   0   7  -7          2.07          6.06         3.40 o                         
   1   7  -7          1.48          0.85         2.23 o                         
   2   7  -7          4.48          8.68         4.04 o                         
  -2   8  -7          2.27         12.23         4.95 o                         
  -1   8  -7          0.94          2.44         3.01 o                         
   0   8  -7          0.47          5.68         4.21 o                         
   1   8  -7          2.66          3.99         3.84 o                         
  -3  -8  -6         15.79         17.02         4.79 o                         
  -2  -8  -6         14.07         13.84         3.04 o                         
  -1  -8  -6          1.35          3.02         1.76 o                         
   0  -8  -6         55.03         63.46        10.16 o                         
   1  -8  -6          5.06          1.25         4.33 o                         
   2  -8  -6          0.85         -5.80         5.80 o                         
  -4  -7  -6         12.67         16.16         4.97 o                         
  -3  -7  -6         10.52          9.33         3.37 o                         
  -2  -7  -6         14.12         13.70         3.00 o                         
  -1  -7  -6         72.74         76.93         5.76 o                         
   0  -7  -6         16.83         19.17         6.12 o                         
   1  -7  -6          5.80          3.20         4.05 o                         
   2  -7  -6         10.98         17.27         5.54 o                         
   3  -7  -6          6.72          6.03         4.16 o                         
  -5  -6  -6         19.58         25.35         6.05 o                         
  -4  -6  -6         29.21         35.27         6.63 o                         
  -3  -6  -6          4.93          0.14         2.03 o                         
  -2  -6  -6         16.90         14.53         2.00 o                         
  -1  -6  -6          7.87          5.53         1.22 o                         
   0  -6  -6         13.97         14.99         4.78 o                         
   1  -6  -6         17.05          9.54         4.02 o                         
   2  -6  -6         21.03         33.37         7.56 o                         
   3  -6  -6         29.68         25.19         6.53 o                         
   4  -6  -6          3.40         -3.29         4.01 o                         
  -6  -5  -6          8.35          4.71         3.66 o                         
  -5  -5  -6          0.96          0.57         2.32 o                         
  -4  -5  -6          7.86         10.38         3.36 o                         
  -3  -5  -6         51.26         47.98         5.51 o                         
  -2  -5  -6         61.20         63.65         3.60 o                         
  -1  -5  -6         36.15         36.66         4.96 o                         
   0  -5  -6         25.22         29.17         3.79 o                         
   1  -5  -6         44.28         39.27         6.86 o                         
   2  -5  -6         11.36          8.85         4.18 o                         
   3  -5  -6         17.08         14.80         5.35 o                         
   4  -5  -6         16.90         16.93         5.61 o                         
  -6  -4  -6         16.48         14.56         4.67 o                         
  -5  -4  -6         27.45         27.88         5.88 o                         
  -4  -4  -6         72.60         69.11         8.36 o                         
  -3  -4  -6         47.85         45.89         3.05 o                         
  -2  -4  -6          9.12          7.33         1.37 o                         
  -1  -4  -6        125.85        117.30         5.61 o                         
   0  -4  -6        188.44        203.33         7.04 o                         
   1  -4  -6        235.80        259.54        15.03 o                         
   2  -4  -6         68.40         73.63         8.81 o                         
   3  -4  -6          4.52         -0.43         2.98 o                         
   4  -4  -6         28.68         20.64         6.13 o                         
   5  -4  -6          4.14          4.28         4.28 o                         
  -4  -3  -6         55.76         48.64         6.86 o                         
  -3  -3  -6         91.78         83.22         4.61 o                         
  -2  -3  -6         95.26         92.20         5.31 o                         
  -1  -3  -6        120.06        135.68         8.79 o                         
   0  -3  -6          3.59          8.72         4.01 o                         
   1  -3  -6         87.12        101.30         8.82 o                         
   2  -3  -6         54.08         57.42         4.88 o                         
   3  -3  -6         80.62         99.83        10.30 o                         
   4  -3  -6          8.86         12.15         5.14 o                         
   5  -3  -6         16.73         29.22         7.26 o                         
  -4  -2  -6         29.01         31.55         2.64 o                         
  -3  -2  -6        138.79        148.86         5.27 o                         
  -1  -2  -6         18.27         18.71         3.14 o                         
   0  -2  -6          6.07         13.30         2.21 o                         
   1  -2  -6        115.99        141.50         6.44 o                         
   2  -2  -6         35.79         37.61         3.72 o                         
   3  -2  -6        397.48        389.21         8.92 o                         
   4  -2  -6         12.62         15.60         2.14 o                         
   5  -2  -6          3.12          0.76         3.18 o                         
  -5  -1  -6         91.97        100.51         6.48 o                         
  -4  -1  -6         47.48         43.44         4.06 o                         
  -3  -1  -6          5.39          5.90         1.44 o                         
  -2  -1  -6        410.29        416.05        12.42 o                         
  -1  -1  -6        239.72        255.03         8.01 o                         
   0  -1  -6         66.22         66.31         3.89 o                         
   1  -1  -6        127.70        108.22        10.62 o                         
   2  -1  -6        204.47        203.68         5.24 o                         
   3  -1  -6         18.44         16.20         1.59 o                         
   4  -1  -6         31.52         30.70         2.33 o                         
   5  -1  -6         15.40         18.46         5.33 o                         
  -6   0  -6         27.17         31.92         4.68 o                         
  -5   0  -6         41.86         48.81         5.40 o                         
  -4   0  -6         61.10         59.99         4.46 o                         
  -3   0  -6         99.35        102.02         5.25 o                         
  -2   0  -6        150.07        157.14         8.44 o                         
  -1   0  -6        319.43        311.25         9.89 o                         
   0   0  -6        120.52        118.39         5.38 o                         
   1   0  -6         59.86         54.22         3.29 o                         
   2   0  -6        179.75        169.66        10.21 o                         
   3   0  -6         27.07         30.31         2.06 o                         
   4   0  -6          5.19          6.47         1.60 o                         
   5   0  -6          0.75          1.80         2.55 o                         
   6   0  -6         11.01         13.49         5.53 o                         
  -6   1  -6          2.68          1.77         1.73 o                         
  -5   1  -6         48.95         48.97         4.77 o                         
  -4   1  -6         32.09         29.72         3.52 o                         
  -3   1  -6         75.51         75.97         4.96 o                         
  -2   1  -6         79.57         83.38         4.81 o                         
  -1   1  -6         73.37         68.49         5.41 o                         
   0   1  -6         15.81         15.78         1.67 o                         
   1   1  -6         58.56         58.19         3.05 o                         
   2   1  -6         72.20         73.54         2.91 o                         
   3   1  -6         37.58         32.24         3.87 o                         
   4   1  -6         11.86          8.90         1.78 o                         
   5   1  -6          5.64          9.26         4.20 o                         
   6   1  -6         16.10         13.35         5.15 o                         
  -6   2  -6         11.87         18.39         4.46 o                         
  -5   2  -6         17.94         20.11         3.39 o                         
  -4   2  -6         29.23         36.63         4.55 o                         
  -3   2  -6         13.10         10.72         2.20 o                         
  -2   2  -6        132.84        112.17         8.39 o                         
  -1   2  -6        168.82        161.35         5.68 o                         
   1   2  -6         33.96         30.92         4.92 o                         
   2   2  -6         30.71         27.78         4.74 o                         
   4   2  -6         11.02         13.75         4.08 o                         
   5   2  -6          0.25         -0.39         3.06 o                         
  -6   3  -6          3.56          2.83         3.06 o                         
  -5   3  -6         43.85         47.40         6.13 o                         
  -4   3  -6         18.86         18.19         3.71 o                         
  -3   3  -6         12.92         12.90         1.73 o                         
  -2   3  -6         19.05         17.30         2.10 o                         
  -1   3  -6        237.76        231.14         8.93 o                         
   0   3  -6        371.92        355.29        18.17 o                         
   1   3  -6         49.72         50.37         6.24 o                         
   2   3  -6         32.39         29.12         5.06 o                         
   3   3  -6         17.35         13.48         4.04 o                         
  -6   4  -6          2.78          1.81         2.05 o                         
  -5   4  -6         11.45         12.56         3.23 o                         
  -4   4  -6         27.72         24.86         2.91 o                         
  -3   4  -6         90.69         93.45         4.85 o                         
  -2   4  -6         55.42         53.39         4.14 o                         
  -1   4  -6          7.59          8.47         1.92 o                         
   0   4  -6         16.55         14.21         2.99 o                         
   1   4  -6         44.43         45.46         4.16 o                         
   2   4  -6         56.42         58.75         7.07 o                         
   3   4  -6          3.08          0.45         2.16 o                         
   4   4  -6         29.30         34.05         5.69 o                         
   5   4  -6          1.01          5.04         2.81 o                         
  -5   5  -6          0.35          5.39         2.69 o                         
  -4   5  -6          9.79         11.47         3.58 o                         
  -3   5  -6          2.18         -0.96         1.22 o                         
  -2   5  -6         63.40         65.81         5.12 o                         
  -1   5  -6         10.85         13.31         2.72 o                         
   0   5  -6          7.57         11.93         4.58 o                         
   1   5  -6         31.87         31.76         5.46 o                         
   2   5  -6          0.96          2.32         2.62 o                         
   3   5  -6          0.19         -1.51         1.98 o                         
   4   5  -6          5.05          7.80         3.19 o                         
  -5   6  -6          0.95          0.09         2.19 o                         
  -4   6  -6          2.11         -0.78         2.11 o                         
  -3   6  -6          5.49          7.57         2.60 o                         
  -2   6  -6         14.07         15.07         4.77 o                         
  -1   6  -6         15.02         15.59         4.94 o                         
   0   6  -6          2.10          2.03         2.29 o                         
   1   6  -6          9.59         11.10         4.00 o                         
   2   6  -6          4.44          6.55         3.29 o                         
   3   6  -6          2.78          8.27         3.46 o                         
   4   6  -6          1.71          2.23         2.36 o                         
  -4   7  -6          3.33          3.52         4.30 o                         
  -3   7  -6          2.15          4.70         2.51 o                         
  -2   7  -6          4.90          3.15         3.12 o                         
  -1   7  -6          2.08          3.46         3.36 o                         
   0   7  -6          1.92         -1.04         2.55 o                         
   1   7  -6          5.46          1.72         2.37 o                         
   2   7  -6          6.02          6.33         3.06 o                         
   3   7  -6          2.05          7.93         3.43 o                         
  -2   8  -6          0.52          7.22         4.15 o                         
  -1   8  -6          0.47          2.52         3.06 o                         
   0   8  -6          0.81          4.27         3.18 o                         
   1   8  -6          1.30          1.36         3.07 o                         
  -1  -9  -5          6.83          9.41         4.65 o                         
  -3  -8  -5         17.84         24.33         5.67 o                         
  -2  -8  -5          5.66          4.16         2.45 o                         
  -1  -8  -5         19.30         19.22         3.25 o                         
   0  -8  -5          2.87          4.19         3.25 o                         
   1  -8  -5          2.62          0.58         4.08 o                         
   2  -8  -5          6.65          5.71         4.85 o                         
  -4  -7  -5          4.70          5.33         2.81 o                         
  -3  -7  -5          7.89         12.16         3.98 o                         
  -2  -7  -5          1.59          0.94         1.56 o                         
  -1  -7  -5         24.76         22.86         2.61 o                         
   0  -7  -5         18.12         16.50         2.60 o                         
   1  -7  -5         70.58         75.85        10.17 o                         
   2  -7  -5         11.23          5.90         4.28 o                         
   3  -7  -5         17.47         23.07         7.07 o                         
  -5  -6  -5          5.55         10.71         4.46 o                         
  -4  -6  -5          7.08          7.35         3.84 o                         
  -3  -6  -5          2.93          2.82         3.06 o                         
  -2  -6  -5         25.06         23.42         2.35 o                         
  -1  -6  -5         64.87         62.13         3.86 o                         
   0  -6  -5          8.93         13.32         2.23 o                         
   1  -6  -5          2.31          0.46         3.25 o                         
   2  -6  -5          9.09         11.82         4.64 o                         
   3  -6  -5         13.51         19.34         5.86 o                         
   4  -6  -5         14.13         63.37        11.17 o                         
  -6  -5  -5          9.06         15.12         5.31 o                         
  -5  -5  -5          3.38          6.47         3.40 o                         
  -4  -5  -5         31.52         38.42         6.72 o                         
  -3  -5  -5         96.94        114.16         9.93 o                         
  -2  -5  -5         37.08         38.33         2.74 o                         
  -1  -5  -5        128.28        123.32         5.00 o                         
   0  -5  -5        100.75         91.85         6.05 o                         
   1  -5  -5         35.06         38.49         6.73 o                         
   2  -5  -5         40.32         35.64         6.83 o                         
   3  -5  -5         14.03         19.72         5.47 o                         
   4  -5  -5         14.78          6.44         4.23 o                         
   5  -5  -5          5.48         -0.15         3.45 o                         
  -6  -4  -5         17.02         24.24         6.15 o                         
  -5  -4  -5          9.31         12.58         4.26 o                         
  -4  -4  -5         90.18         91.89         9.54 o                         
  -3  -4  -5         51.09         50.29         4.45 o                         
  -2  -4  -5          3.58          3.86         0.87 o                         
  -1  -4  -5        277.57        274.98         6.09 o                         
   0  -4  -5        244.89        253.74         9.12 o                         
   1  -4  -5        110.53        104.28         5.17 o                         
   2  -4  -5         56.52         51.02         7.56 o                         
   3  -4  -5         26.01         28.37         6.18 o                         
   4  -4  -5         10.95         10.92         4.17 o                         
   5  -4  -5         14.09         24.63         7.13 o                         
  -6  -3  -5         21.74         30.74         6.71 o                         
  -5  -3  -5          5.75         13.19         4.14 o                         
  -4  -3  -5         11.65         11.07         3.86 o                         
  -3  -3  -5         36.80         34.62         3.54 o                         
  -2  -3  -5         71.66         76.71         3.94 o                         
  -1  -3  -5         79.68         79.68         6.58 o                         
   0  -3  -5        746.67        876.40        16.00 o                         
   1  -3  -5        107.28        121.69         5.22 o                         
   2  -3  -5         22.55         22.75         2.61 o                         
   3  -3  -5         50.36         63.14         8.41 o                         
   4  -3  -5         15.18         20.87         5.53 o                         
   5  -3  -5          3.27         -2.02         4.21 o                         
  -4  -2  -5         12.49         10.86         1.97 o                         
  -3  -2  -5         91.54         97.54         3.61 o                         
  -2  -2  -5        248.24        258.82         7.91 o                         
  -1  -2  -5        776.03        926.29        18.15 o                         
   0  -2  -5         73.78         91.28         6.49 o                         
   1  -2  -5          7.71         12.17         2.25 o                         
   2  -2  -5        163.30        175.96        10.77 o                         
   3  -2  -5         35.20         34.86         2.76 o                         
   4  -2  -5         57.97         58.41         3.04 o                         
   5  -2  -5         11.55         13.25         4.93 o                         
   6  -2  -5          8.68          9.47         4.43 o                         
  -5  -1  -5         58.18         61.00         5.00 o                         
  -4  -1  -5          2.62          2.66         0.91 o                         
  -3  -1  -5         85.16         93.25         4.26 o                         
  -2  -1  -5        904.07        913.50        16.26 o                         
  -1  -1  -5         52.10         45.95         3.26 o                         
   0  -1  -5        279.79        328.62        17.22 o                         
   1  -1  -5        344.07        341.03        21.29 o                         
   2  -1  -5         78.18         70.69         3.53 o                         
   3  -1  -5         21.50         20.62         1.74 o                         
   4  -1  -5         80.11         72.90         3.47 o                         
   5  -1  -5          1.64         -0.58         1.09 o                         
   6  -1  -5         19.33         16.16         5.76 o                         
  -5   0  -5        118.66        110.11         7.88 o                         
  -4   0  -5        115.31        104.37         7.02 o                         
  -3   0  -5         57.94         53.61         3.71 o                         
  -2   0  -5        127.33        117.37         4.80 o                         
  -1   0  -5        121.21        111.17         5.03 o                         
   0   0  -5         56.56         50.88         4.85 o                         
   1   0  -5        434.96        431.08        17.30 o                         
   2   0  -5         90.65         92.39         3.51 o                         
   3   0  -5         37.61         41.14         2.29 o                         
   4   0  -5          0.75         -0.51         0.83 o                         
   5   0  -5         11.05          9.35         3.03 o                         
   6   0  -5          9.78         13.38         5.24 o                         
  -6   1  -5          4.90          4.90         2.57 o                         
  -5   1  -5         24.31         28.43         3.73 o                         
  -4   1  -5         10.94         14.60         2.79 o                         
  -3   1  -5        146.89        144.73         6.56 o                         
  -2   1  -5        114.10        127.68         5.58 o                         
  -1   1  -5         17.72         18.64         2.80 o                         
   0   1  -5         17.61         21.63         2.61 o                         
   1   1  -5         41.84         43.68         2.85 o                         
   2   1  -5        141.66        134.10         6.01 o                         
   3   1  -5         48.58         48.02         4.86 o                         
   4   1  -5         16.96         18.04         1.34 o                         
   5   1  -5         11.38         11.88         4.66 o                         
   6   1  -5         10.27         25.59         6.65 o                         
  -6   2  -5         10.42         13.60         3.03 o                         
  -5   2  -5         46.94         48.93         8.69 o                         
  -4   2  -5         23.99         24.83         3.98 o                         
  -3   2  -5          3.73          1.24         2.66 o                         
  -2   2  -5         36.56         33.61         2.09 o                         
  -1   2  -5        719.81        691.62        11.94 o                         
   1   2  -5         36.48         39.28         3.48 o                         
   2   2  -5         14.38         17.73         3.70 o                         
   3   2  -5         67.53         62.67         6.99 o                         
   5   2  -5         32.51         28.02         6.27 o                         
   6   2  -5          3.38          0.50         2.87 o                         
  -6   3  -5         11.45         13.00         4.25 o                         
  -5   3  -5         52.24         57.06         5.78 o                         
  -4   3  -5         10.61         12.46         2.79 o                         
  -3   3  -5         43.85         43.80         3.09 o                         
  -2   3  -5         40.65         40.68         3.85 o                         
  -1   3  -5         22.01         21.17         2.94 o                         
   0   3  -5        405.97        396.77         9.78 o                         
   1   3  -5        197.43        209.01         8.08 o                         
   2   3  -5        110.96        108.10         6.23 o                         
   3   3  -5         10.90         11.10         3.32 o                         
  -6   4  -5          0.93          3.14         3.09 o                         
  -5   4  -5          1.80          1.58         3.86 o                         
  -4   4  -5         27.56         28.89         3.05 o                         
  -3   4  -5         18.62         18.33         2.34 o                         
  -2   4  -5         23.25         22.20         2.96 o                         
  -1   4  -5         14.71         13.71         2.23 o                         
   0   4  -5          1.74          2.77         1.48 o                         
   1   4  -5          1.44          1.15         1.53 o                         
   2   4  -5        117.57        108.88         8.81 o                         
   3   4  -5         28.17         29.91         4.88 o                         
   4   4  -5         13.83         14.20         3.96 o                         
   5   4  -5          3.99          8.05         2.97 o                         
  -5   5  -5          0.27         -1.74         1.97 o                         
  -4   5  -5          3.65          1.82         1.73 o                         
  -3   5  -5        133.01        141.54         6.69 o                         
  -2   5  -5         38.86         45.45         4.31 o                         
  -1   5  -5         13.06         13.87         2.59 o                         
   0   5  -5          5.79          6.02         2.06 o                         
   1   5  -5          5.82          7.02         2.86 o                         
   2   5  -5         12.66         14.26         3.51 o                         
   3   5  -5          6.59          6.46         2.52 o                         
   4   5  -5         19.97         23.28         4.47 o                         
  -5   6  -5          2.18          2.29         2.55 o                         
  -4   6  -5          7.25          5.56         2.35 o                         
  -3   6  -5          9.26          6.83         2.83 o                         
  -2   6  -5          3.33          5.86         3.02 o                         
  -1   6  -5          5.30          8.73         3.56 o                         
   0   6  -5          3.65          0.17         2.24 o                         
   1   6  -5         13.31         11.82         3.90 o                         
   2   6  -5         15.41         13.46         3.89 o                         
   3   6  -5          8.16          9.05         3.32 o                         
   4   6  -5          4.27          8.01         3.10 o                         
  -4   7  -5          8.44          7.84         3.26 o                         
  -3   7  -5          1.88          4.50         2.66 o                         
  -2   7  -5          5.10          7.42         3.66 o                         
  -1   7  -5          0.28          2.78         2.16 o                         
   0   7  -5         12.83         15.73         4.39 o                         
   1   7  -5          9.28          8.37         3.52 o                         
   2   7  -5          3.45          5.89         2.89 o                         
   3   7  -5          0.81          0.48         1.64 o                         
  -3   8  -5          1.07          2.88         2.37 o                         
  -2   8  -5          0.41         -0.60         3.12 o                         
  -1   8  -5          0.83         -2.29         3.04 o                         
   0   8  -5          0.86         10.04         4.06 o                         
   1   8  -5          1.53          2.14         2.47 o                         
   2   8  -5          4.42          5.76         3.12 o                         
  -2  -9  -4          5.91          1.71         2.15 o                         
  -1  -9  -4          3.92         10.32         5.10 o                         
   0  -9  -4          2.13          1.79         3.72 o                         
  -4  -8  -4          3.91          3.36         3.15 o                         
  -3  -8  -4          9.55          6.98         3.38 o                         
  -2  -8  -4          3.51          2.99         2.34 o                         
  -1  -8  -4          5.08          6.07         2.23 o                         
   0  -8  -4          3.85          4.06         3.74 o                         
   1  -8  -4         12.64         16.08         6.09 o                         
   2  -8  -4         14.82         10.03         5.30 o                         
  -5  -7  -4          6.21          8.99         3.80 o                         
  -4  -7  -4          4.63          9.64         3.71 o                         
  -3  -7  -4          5.84          9.28         3.74 o                         
  -2  -7  -4          4.44          8.79         3.39 o                         
  -1  -7  -4         33.04         34.49         3.15 o                         
   0  -7  -4        125.12        131.18         6.83 o                         
   1  -7  -4          4.82          2.29         0.97 o                         
   2  -7  -4         10.77         16.38         5.71 o                         
   3  -7  -4          9.08         10.58         5.48 o                         
  -5  -6  -4          1.94         10.68         4.23 o                         
  -4  -6  -4         15.22          7.44         2.93 o                         
  -3  -6  -4         20.51         16.41         4.71 o                         
  -2  -6  -4          6.79          4.18         1.39 o                         
  -1  -6  -4         59.02         64.59         3.87 o                         
   0  -6  -4         24.16         27.18         2.61 o                         
   1  -6  -4         49.67         45.82         7.70 o                         
   2  -6  -4         29.56         35.21         7.07 o                         
   3  -6  -4         12.81         11.13         5.25 o                         
   4  -6  -4         23.31         28.65         7.24 o                         
  -6  -5  -4         10.95         14.60         5.20 o                         
  -5  -5  -4         34.16         40.00         7.36 o                         
  -4  -5  -4         87.15         81.86         9.36 o                         
  -3  -5  -4         57.45         59.38         7.16 o                         
  -2  -5  -4         18.40         15.95         1.76 o                         
  -1  -5  -4        221.99        208.49         5.64 o                         
   0  -5  -4         46.12         43.79         3.32 o                         
   1  -5  -4        103.72        106.30         6.79 o                         
   2  -5  -4         78.26         73.29         9.00 o                         
   3  -5  -4          3.91          0.03         3.18 o                         
   4  -5  -4         11.45         12.63         5.10 o                         
   5  -5  -4         14.66         11.01         5.30 o                         
  -6  -4  -4         14.85         11.97         4.53 o                         
  -5  -4  -4          1.78          2.45         3.03 o                         
  -4  -4  -4          6.80          3.73         1.52 o                         
  -3  -4  -4         56.82         49.16         4.27 o                         
  -2  -4  -4         88.89         93.38         4.00 o                         
  -1  -4  -4         32.45         30.73         2.09 o                         
   0  -4  -4         21.20         21.92         1.89 o                         
   1  -4  -4        286.63        291.84         8.35 o                         
   2  -4  -4         27.32         21.67         5.03 o                         
   3  -4  -4         45.27         45.37         7.14 o                         
   4  -4  -4          3.72          6.59         4.08 o                         
   5  -4  -4          7.21         10.60         5.69 o                         
  -7  -3  -4          7.73         -0.57         2.39 o                         
  -6  -3  -4         19.36         17.79         5.08 o                         
  -5  -3  -4         31.92         35.73         6.31 o                         
  -4  -3  -4         12.66         12.49         2.47 o                         
  -3  -3  -4         67.49         73.92         7.01 o                         
  -2  -3  -4         11.42         11.32         1.20 o                         
  -1  -3  -4        280.85        302.48         6.22 o                         
   0  -3  -4          2.94          1.73         1.48 o                         
   1  -3  -4        100.84         96.07         5.58 o                         
   2  -3  -4         64.31         64.49         3.99 o                         
   3  -3  -4         82.43         94.96         6.31 o                         
   4  -3  -4         46.04         48.50         4.57 o                         
   5  -3  -4          5.55          4.72         3.31 o                         
   6  -3  -4          9.46          8.20         4.62 o                         
  -6  -2  -4         14.94         17.90         5.00 o                         
  -5  -2  -4         19.50         20.54         4.72 o                         
  -4  -2  -4         62.30         56.72         4.63 o                         
  -3  -2  -4         88.77         87.82         6.99 o                         
  -2  -2  -4        587.89        594.02         8.37 o                         
  -1  -2  -4        190.04        231.04         9.23 o                         
   0  -2  -4          3.97          3.49         1.77 o                         
   1  -2  -4        752.18        928.34        14.66 o                         
   2  -2  -4        166.49        187.28         7.21 o                         
   3  -2  -4          2.14          2.07         0.63 o                         
   4  -2  -4        199.17        201.97         7.12 o                         
   5  -2  -4          5.62          4.14         3.58 o                         
   6  -2  -4          9.79         11.39         5.23 o                         
  -4  -1  -4        127.30        126.23         5.10 o                         
  -3  -1  -4        103.76        115.18         4.34 o                         
  -2  -1  -4        220.98        241.64         7.14 o                         
  -1  -1  -4        964.20       1018.76        14.04 o                         
   0  -1  -4        529.73        604.13        13.31 o                         
   1  -1  -4        132.91        128.73         3.05 o                         
   2  -1  -4        323.66        320.60         5.23 o                         
   3  -1  -4        376.49        361.33        11.79 o                         
   4  -1  -4         26.14         23.07         2.11 o                         
   5  -1  -4         11.57         10.22         1.71 o                         
   6  -1  -4         19.33         20.10         3.46 o                         
  -5   0  -4        123.24        130.49         8.58 o                         
  -4   0  -4          0.61         -0.92         1.11 o                         
  -3   0  -4        245.49        247.69         9.41 o                         
  -2   0  -4        316.24        314.80         7.56 o                         
  -1   0  -4         82.07         83.93         3.50 o                         
   0   0  -4          1.20          0.28         0.70 o                         
   1   0  -4         33.15         38.95         4.29 o                         
   2   0  -4        332.15        349.65         9.23 o                         
   3   0  -4         25.70         22.54         1.66 o                         
   4   0  -4         48.00         44.36         2.68 o                         
   5   0  -4         16.38         14.89         1.85 o                         
   6   0  -4         13.51         28.98         6.90 o                         
  -6   1  -4         15.32         10.23         3.49 o                         
  -5   1  -4         19.69         15.90         4.59 o                         
  -4   1  -4         42.73         43.21         3.90 o                         
  -3   1  -4        122.61        124.86         7.81 o                         
  -2   1  -4        159.19        154.29         8.06 o                         
  -1   1  -4        166.62        157.64         7.12 o                         
   0   1  -4        125.97        121.82         5.12 o                         
   1   1  -4         53.06         55.73         3.97 o                         
   2   1  -4        257.02        234.33        18.40 o                         
   3   1  -4         32.40         30.23         1.53 o                         
   4   1  -4         12.73         11.23         1.08 o                         
   5   1  -4          6.79          5.21         1.47 o                         
   6   1  -4          1.62          1.06         3.77 o                         
  -6   2  -4         10.06          7.71         3.19 o                         
  -5   2  -4         95.75        102.14         7.53 o                         
  -4   2  -4         27.96         24.07         3.26 o                         
  -3   2  -4         54.99         56.34         7.66 o                         
  -2   2  -4         66.24         59.98         4.67 o                         
  -1   2  -4        432.07        406.12         9.56 o                         
   0   2  -4        452.96        411.06        10.96 o                         
   1   2  -4        352.92        354.41         9.18 o                         
   2   2  -4        134.68        125.24         8.60 o                         
   3   2  -4          3.46          5.34         2.57 o                         
   5   2  -4         35.82         39.62         7.03 o                         
   6   2  -4          3.01          7.93         4.59 o                         
  -6   3  -4          9.04          8.31         3.74 o                         
  -5   3  -4          6.65          3.68         1.78 o                         
  -4   3  -4         21.15         21.60         2.41 o                         
  -3   3  -4         69.60         59.83         3.62 o                         
  -2   3  -4         35.17         30.54         3.56 o                         
  -1   3  -4        396.21        395.68        12.25 o                         
   0   3  -4        485.63        487.67        19.69 o                         
   1   3  -4         89.40         89.37         5.05 o                         
   2   3  -4          6.50          6.09         2.94 o                         
   3   3  -4         11.16         15.63         3.43 o                         
   6   3  -4          4.29          0.02         3.35 o                         
  -6   4  -4          7.77          1.38         3.24 o                         
  -5   4  -4          1.82          1.29         2.12 o                         
  -4   4  -4          3.38          2.91         1.28 o                         
  -3   4  -4         71.97         64.48         4.15 o                         
  -2   4  -4         68.75         67.73         4.75 o                         
  -1   4  -4         17.34         19.88         2.67 o                         
   0   4  -4          5.74          5.48         1.67 o                         
   1   4  -4          0.25          0.39         1.05 o                         
   2   4  -4          3.78          2.67         2.47 o                         
   3   4  -4         11.98         11.35         2.93 o                         
   4   4  -4         25.06         28.35         4.62 o                         
   5   4  -4         23.47         32.73         4.99 o                         
  -5   5  -4          0.58         -2.28         2.28 o                         
  -4   5  -4         34.77         41.96         5.17 o                         
  -3   5  -4         23.67         24.92         2.93 o                         
  -2   5  -4          7.85          6.27         1.90 o                         
  -1   5  -4         28.25         31.90         4.64 o                         
   0   5  -4          4.78          2.45         1.61 o                         
   1   5  -4          3.99          5.14         1.91 o                         
   2   5  -4        122.04        129.88         9.40 o                         
   3   5  -4         11.88         10.27         3.03 o                         
   4   5  -4          9.12          8.41         2.73 o                         
  -5   6  -4          2.17          0.22         3.09 o                         
  -4   6  -4         10.17         14.53         3.62 o                         
  -3   6  -4          0.82          1.81         1.62 o                         
  -2   6  -4         16.60         15.03         4.17 o                         
  -1   6  -4         13.24         10.24         3.87 o                         
   0   6  -4         45.76         52.18         6.91 o                         
   1   6  -4         13.68         13.31         3.78 o                         
   2   6  -4         13.12         16.67         3.89 o                         
   3   6  -4          3.40          4.42         2.35 o                         
   4   6  -4          3.06          5.17         2.56 o                         
  -4   7  -4          6.98          9.82         3.53 o                         
  -3   7  -4          6.49         10.29         3.21 o                         
  -2   7  -4          8.76          4.79         3.78 o                         
  -1   7  -4          5.39          6.50         3.02 o                         
   0   7  -4         12.20         11.07         3.98 o                         
   1   7  -4          5.95          5.10         2.82 o                         
   2   7  -4          2.05         -0.73         1.88 o                         
   3   7  -4          0.99          2.40         1.65 o                         
  -3   8  -4          1.22          1.58         4.52 o                         
  -2   8  -4          8.32         10.39         4.33 o                         
  -1   8  -4          0.41          0.21         2.62 o                         
   0   8  -4          1.34          3.31         2.58 o                         
   1   8  -4          4.42          5.69         3.27 o                         
   2   8  -4          0.74          3.51         2.83 o                         
   0   9  -4          3.55          6.38         3.88 o                         
  -2  -9  -3          0.88          4.18         2.77 o                         
  -1  -9  -3          3.81          2.68         3.23 o                         
   0  -9  -3          2.27          6.14         4.31 o                         
   1  -9  -3          4.14          9.97         5.21 o                         
  -4  -8  -3          2.56          4.50         3.62 o                         
  -3  -8  -3          1.67          4.30         3.20 o                         
  -2  -8  -3          5.02          9.20         3.44 o                         
  -1  -8  -3         15.55         16.38         3.05 o                         
   0  -8  -3          9.59          7.94         2.17 o                         
   1  -8  -3          0.74          5.99         4.68 o                         
   2  -8  -3          2.41          5.44         4.69 o                         
   3  -8  -3          3.78          3.04         4.22 o                         
  -5  -7  -3          1.64          0.57         2.63 o                         
  -4  -7  -3         16.68         19.94         4.89 o                         
  -3  -7  -3          8.11          8.05         3.57 o                         
  -2  -7  -3         17.66         14.80         2.36 o                         
  -1  -7  -3         79.22         75.50         4.56 o                         
   0  -7  -3         25.32         26.50         3.27 o                         
   1  -7  -3         23.32         23.78         2.61 o                         
   2  -7  -3          3.71         -0.88         3.47 o                         
   3  -7  -3          5.38          6.31         4.28 o                         
   4  -7  -3          6.23          5.18         4.42 o                         
  -5  -6  -3         13.70         17.67         5.26 o                         
  -4  -6  -3          0.94         -3.27         3.47 o                         
  -3  -6  -3         46.24         42.80         6.68 o                         
  -2  -6  -3          7.01          6.78         1.53 o                         
  -1  -6  -3         71.21         72.29         4.09 o                         
   0  -6  -3        199.88        198.99         6.57 o                         
   1  -6  -3         91.03         82.82         4.23 o                         
   2  -6  -3         52.75         53.55         8.37 o                         
   3  -6  -3          4.77          0.80         3.11 o                         
   4  -6  -3          5.48          2.88         3.56 o                         
  -6  -5  -3         16.51         27.94         6.72 o                         
  -5  -5  -3          7.54          8.18         3.58 o                         
  -4  -5  -3         56.22         55.29         4.92 o                         
  -3  -5  -3         35.43         34.97         3.73 o                         
  -2  -5  -3         52.74         51.97         3.75 o                         
  -1  -5  -3         66.90         62.59         3.08 o                         
   0  -5  -3         18.57         18.74         1.78 o                         
   1  -5  -3        192.28        186.14         7.94 o                         
   2  -5  -3         25.04         30.58         5.99 o                         
   3  -5  -3         14.63          9.55         4.07 o                         
   4  -5  -3         43.78         52.57         8.53 o                         
   5  -5  -3          9.45          4.39         4.03 o                         
  -6  -4  -3         11.86         19.90         5.81 o                         
  -5  -4  -3         20.94         28.19         5.97 o                         
  -4  -4  -3          7.49          9.71         2.18 o                         
  -3  -4  -3         63.80         57.05         4.44 o                         
  -2  -4  -3         25.37         23.41         1.71 o                         
  -1  -4  -3         21.68         21.25         1.70 o                         
   0  -4  -3         32.28         36.55         2.38 o                         
   1  -4  -3         50.52         45.58         2.54 o                         
   2  -4  -3          2.08          2.64         1.21 o                         
   3  -4  -3         42.73         43.25         6.98 o                         
   4  -4  -3         17.58         24.23         6.05 o                         
   5  -4  -3          5.23         11.69         4.78 o                         
  -7  -3  -3          9.36         24.45         6.37 o                         
  -6  -3  -3          3.80          2.12         2.34 o                         
  -5  -3  -3          3.01          2.50         1.03 o                         
  -4  -3  -3         32.31         32.04         3.46 o                         
  -3  -3  -3         17.08         16.37         2.32 o                         
  -2  -3  -3        192.57        182.48         9.51 o                         
  -1  -3  -3        578.78        588.60         8.19 o                         
   0  -3  -3         83.70         81.62         3.07 o                         
   1  -3  -3        188.59        208.38         7.70 o                         
   2  -3  -3         99.47        108.60         4.94 o                         
   3  -3  -3         89.48         74.70         5.51 o                         
   4  -3  -3         67.02         61.78         3.59 o                         
   5  -3  -3         14.73         20.33         6.18 o                         
   6  -3  -3         10.42          3.86         3.42 o                         
  -7  -2  -3          6.04          4.31         2.96 o                         
  -6  -2  -3         18.18         19.32         5.19 o                         
  -5  -2  -3         77.39         91.66         9.50 o                         
  -4  -2  -3          8.53          8.36         2.49 o                         
  -3  -2  -3        143.07        145.05         8.35 o                         
  -2  -2  -3        284.92        271.38        10.81 o                         
  -1  -2  -3        189.85        183.97         5.60 o                         
   0  -2  -3        168.12        184.12         8.74 o                         
   1  -2  -3        298.30        342.73         6.99 o                         
   2  -2  -3        124.32        131.67         4.46 o                         
   3  -2  -3         56.83         70.86         2.93 o                         
   4  -2  -3         26.11         28.78         2.77 o                         
   5  -2  -3         16.90         17.74         2.72 o                         
   6  -2  -3         17.02         22.95         6.61 o                         
  -5  -1  -3        164.18        174.63        12.84 o                         
  -4  -1  -3         95.18        107.16         9.01 o                         
  -3  -1  -3        220.28        238.41         5.81 o                         
  -2  -1  -3         38.29         42.00         2.49 o                         
  -1  -1  -3       1936.26       2181.17        19.40 o                         
   0  -1  -3        440.58        567.86        11.76 o                         
   1  -1  -3        821.49        868.30        15.30 o                         
   2  -1  -3        995.56       1012.78        18.85 o                         
   3  -1  -3         24.64         26.81         1.90 o                         
   4  -1  -3        129.65        135.36         5.49 o                         
   5  -1  -3          0.52         -2.37         2.37 o                         
   6  -1  -3          9.39         10.33         2.59 o                         
  -4   0  -3         89.05         79.97         5.98 o                         
  -3   0  -3          2.83          3.61         1.83 o                         
  -2   0  -3        135.00        135.20         6.01 o                         
  -1   0  -3       1710.53       1691.31        13.73 o                         
   0   0  -3         66.45         72.36         2.52 o                         
   1   0  -3        279.70        269.95         6.36 o                         
   2   0  -3        139.08        125.79         3.59 o                         
   3   0  -3         96.41         97.95         4.21 o                         
   4   0  -3          2.78          1.53         0.75 o                         
   5   0  -3          1.62         -0.09         1.18 o                         
   6   0  -3         18.57         20.24         3.22 o                         
  -5   1  -3         92.93         92.89         8.13 o                         
  -4   1  -3         89.36         88.94         5.53 o                         
  -3   1  -3         49.94         53.07         5.02 o                         
  -2   1  -3        728.65        686.85        15.79 o                         
   0   1  -3       3519.70       3126.91        22.69 o                         
   1   1  -3        126.51        112.85         6.15 o                         
   2   1  -3         59.39         63.69         6.21 o                         
   3   1  -3         34.76         30.71         2.14 o                         
   4   1  -3         68.16         64.06         3.03 o                         
   5   1  -3         38.64         32.46         3.24 o                         
   6   1  -3          1.78         -0.13         3.69 o                         
  -5   2  -3         69.51         70.46        10.18 o                         
  -4   2  -3         78.73         76.33         5.61 o                         
  -3   2  -3        189.29        186.64         6.80 o                         
  -2   2  -3         41.02         41.29         3.62 o                         
  -1   2  -3         86.76         77.42         4.43 o                         
   0   2  -3       1816.57       1686.77        20.93 o                         
   1   2  -3        302.44        299.16         7.71 o                         
   2   2  -3        193.04        193.89        10.25 o                         
   3   2  -3         24.47         23.77         4.06 o                         
   4   2  -3         42.31         38.68         2.66 o                         
   5   2  -3         32.74         32.91         2.60 o                         
   6   2  -3          5.99          2.80         3.29 o                         
  -6   3  -3         13.65         16.34         3.48 o                         
  -5   3  -3          5.32          1.27         1.61 o                         
  -4   3  -3         28.48         25.99         2.71 o                         
  -3   3  -3         50.20         49.52         3.40 o                         
  -2   3  -3         11.33         10.13         2.31 o                         
  -1   3  -3        159.64        165.42         8.19 o                         
   0   3  -3        245.83        266.90         7.65 o                         
   1   3  -3        190.61        189.93         5.54 o                         
   2   3  -3         35.06         35.12         3.20 o                         
   3   3  -3          0.25          0.70         1.47 o                         
  -6   4  -3          4.53          8.15         4.96 o                         
  -5   4  -3          4.48          2.92         2.62 o                         
  -4   4  -3         12.30         12.01         2.16 o                         
  -3   4  -3         71.51         76.17         4.53 o                         
  -2   4  -3         19.45         18.19         3.59 o                         
  -1   4  -3          2.83          2.28         1.85 o                         
   0   4  -3         85.37         95.38         4.25 o                         
   1   4  -3         82.35         76.58         3.93 o                         
   2   4  -3         44.13         44.92         3.22 o                         
   3   4  -3         97.88         86.01         6.82 o                         
   4   4  -3         57.79         61.45         6.02 o                         
   5   4  -3          3.06         -0.57         1.41 o                         
  -6   5  -3          5.12          9.15         3.13 o                         
  -5   5  -3          9.00         12.06         5.63 o                         
  -4   5  -3         19.41         23.17         3.82 o                         
  -3   5  -3         19.43         20.68         2.73 o                         
  -2   5  -3        180.25        183.59         8.65 o                         
  -1   5  -3         21.93         17.80         2.78 o                         
   0   5  -3         38.70         45.04         4.14 o                         
   1   5  -3         41.66         41.07         3.69 o                         
   2   5  -3         58.15         67.39         6.40 o                         
   3   5  -3         51.09         62.33         6.10 o                         
   4   5  -3          5.01          5.96         2.06 o                         
  -5   6  -3          2.79          2.89         2.79 o                         
  -4   6  -3         20.14         22.79         4.13 o                         
  -3   6  -3         75.78         79.24         6.99 o                         
  -2   6  -3          2.78          5.04         3.41 o                         
  -1   6  -3         12.77         13.17         4.10 o                         
   0   6  -3          8.62          9.77         3.51 o                         
   1   6  -3         25.21         17.13         3.92 o                         
   2   6  -3         10.60          9.42         2.99 o                         
   3   6  -3         14.61         16.59         3.53 o                         
   4   6  -3          5.09          6.76         2.40 o                         
  -4   7  -3          2.50          0.69         3.85 o                         
  -3   7  -3          2.89          6.48         2.65 o                         
  -1   7  -3          2.65          0.39         2.68 o                         
   0   7  -3         13.94         17.97         4.23 o                         
   1   7  -3          5.59          8.31         3.44 o                         
   2   7  -3          4.16          3.05         2.24 o                         
   3   7  -3          4.32          9.05         2.81 o                         
  -3   8  -3          0.14         -2.22         2.22 o                         
  -2   8  -3          4.97          1.68         3.94 o                         
  -1   8  -3          5.88          8.30         4.00 o                         
   0   8  -3          7.87          4.83         3.18 o                         
   1   8  -3          6.22         12.65         4.11 o                         
   2   8  -3          2.73          0.78         2.14 o                         
  -1   9  -3          3.26          5.44         3.56 o                         
   0   9  -3          4.27         13.47         4.76 o                         
   1   9  -3          2.33         -0.16         2.14 o                         
  -2  -9  -2          2.38          6.43         3.26 o                         
  -1  -9  -2          4.13          8.10         3.34 o                         
   0  -9  -2          3.19          9.12         5.58 o                         
   1  -9  -2          2.80         14.49         5.98 o                         
  -4  -8  -2          8.84          7.26         3.91 o                         
  -3  -8  -2          5.20          6.24         3.52 o                         
  -2  -8  -2          3.14          3.65         2.95 o                         
  -1  -8  -2          4.25          4.95         2.05 o                         
   0  -8  -2          3.12          4.87         2.91 o                         
   1  -8  -2          6.70         12.25         5.14 o                         
   2  -8  -2          0.57         -1.01         3.64 o                         
   3  -8  -2         20.72         24.32         7.50 o                         
  -5  -7  -2          6.66          2.10         2.61 o                         
  -4  -7  -2          0.51          2.59         2.02 o                         
  -3  -7  -2         11.43         22.10         5.28 o                         
  -2  -7  -2         16.32         13.98         5.09 o                         
  -1  -7  -2          4.62          2.97         1.24 o                         
   0  -7  -2          5.79          4.91         2.42 o                         
   1  -7  -2         65.58         75.99         5.00 o                         
   2  -7  -2         14.18         19.43         6.28 o                         
   3  -7  -2          0.81         -5.32         5.32 o                         
   4  -7  -2         11.31         14.11         5.77 o                         
  -5  -6  -2          1.22          5.97         3.93 o                         
  -4  -6  -2         53.60         58.70         8.20 o                         
  -3  -6  -2         39.35         52.35         4.71 o                         
  -2  -6  -2         91.84         81.02         4.87 o                         
  -1  -6  -2        270.25        250.81         7.58 o                         
   0  -6  -2        169.77        171.47         6.25 o                         
   1  -6  -2         33.87         31.23         3.02 o                         
   2  -6  -2         27.68         26.15         2.07 o                         
   3  -6  -2          3.23         -1.66         3.46 o                         
   4  -6  -2         12.73         15.01         5.90 o                         
   5  -6  -2         11.03         12.60         5.00 o                         
  -6  -5  -2          8.90         11.11         4.47 o                         
  -5  -5  -2          0.69          0.42         2.54 o                         
  -4  -5  -2          3.16          3.29         1.75 o                         
  -3  -5  -2         40.13         40.78         4.00 o                         
  -2  -5  -2          1.09          0.91         0.99 o                         
  -1  -5  -2          1.46          0.94         0.81 o                         
   0  -5  -2          3.01          2.27         1.57 o                         
   1  -5  -2         48.25         43.30         2.42 o                         
   2  -5  -2         36.28         24.21         6.64 o                         
   3  -5  -2         43.79         46.72         8.00 o                         
   4  -5  -2          0.98          5.30         3.44 o                         
   5  -5  -2          8.44          6.72         2.97 o                         
  -6  -4  -2         30.71         46.75         8.29 o                         
  -5  -4  -2         18.58         22.07         3.05 o                         
  -4  -4  -2          4.99          7.52         2.42 o                         
  -3  -4  -2         22.57         18.42         2.57 o                         
  -2  -4  -2        115.66        109.49         3.56 o                         
  -1  -4  -2        109.65        113.69         3.61 o                         
   0  -4  -2        258.38        284.69         6.36 o                         
   1  -4  -2         12.42         10.83         2.18 o                         
   2  -4  -2         68.94         68.61         4.52 o                         
   3  -4  -2         25.22         21.96         4.59 o                         
   4  -4  -2         57.79         52.44        12.97 o                         
   5  -4  -2          1.53          3.60         3.91 o                         
   6  -4  -2          6.40          6.17         4.42 o                         
  -6  -3  -2         11.58         20.10         5.32 o                         
  -5  -3  -2          5.46          7.52         3.06 o                         
  -4  -3  -2         45.32         48.53         4.01 o                         
  -3  -3  -2         92.64         89.72         6.41 o                         
  -2  -3  -2        323.53        317.64         8.52 o                         
  -1  -3  -2        243.45        230.52         6.20 o                         
   0  -3  -2        146.95        158.83         4.14 o                         
   1  -3  -2        473.11        492.33        11.18 o                         
   2  -3  -2         33.51         32.29         2.66 o                         
   3  -3  -2         48.08         43.81         2.33 o                         
   4  -3  -2         72.37         65.96         4.04 o                         
   5  -3  -2         30.69         30.61         6.65 o                         
   6  -3  -2         14.53         15.57         5.70 o                         
  -7  -2  -2          6.69          5.83         3.77 o                         
  -6  -2  -2          7.85         18.31         5.21 o                         
  -5  -2  -2        100.25        110.62        10.48 o                         
  -4  -2  -2         79.04         81.33         5.08 o                         
  -3  -2  -2        191.69        189.76         8.94 o                         
  -2  -2  -2        136.37        130.33         6.79 o                         
  -1  -2  -2        477.89        449.18         6.60 o                         
   0  -2  -2        170.70        189.19         3.76 o                         
   1  -2  -2        211.29        216.15         6.73 o                         
   2  -2  -2        497.27        536.87        12.11 o                         
   3  -2  -2         67.60         82.78         3.14 o                         
   4  -2  -2          5.93          7.24         2.23 o                         
   5  -2  -2          5.21          7.66         2.04 o                         
   6  -2  -2         21.16         24.07         6.31 o                         
  -6  -1  -2         25.39         28.88         5.80 o                         
  -5  -1  -2         58.52         54.49         7.12 o                         
  -4  -1  -2         63.48         66.66         7.01 o                         
  -3  -1  -2         18.44         18.38         3.04 o                         
  -2  -1  -2        230.98        221.72        10.69 o                         
   0  -1  -2       3008.98       3981.89        27.29 o                         
   1  -1  -2       2015.29       2158.84        11.71 o                         
   2  -1  -2        260.14        288.69         5.33 o                         
   3  -1  -2         79.52         89.14         3.39 o                         
   4  -1  -2         30.35         33.78         2.48 o                         
   5  -1  -2         45.95         42.68         4.36 o                         
   6  -1  -2         17.04         24.27         3.68 o                         
  -4   0  -2         97.92         94.37         5.14 o                         
  -3   0  -2          5.63          6.90         1.40 o                         
  -2   0  -2         15.70         15.92         2.22 o                         
  -1   0  -2       3142.84       3058.05        21.32 o                         
   0   0  -2         61.12         60.08         2.54 o                         
   1   0  -2       2028.37       1938.22        15.62 o                         
   2   0  -2        361.10        367.81         7.99 o                         
   3   0  -2         55.61         56.04         2.73 o                         
   4   0  -2         19.76         21.31         1.93 o                         
   5   0  -2         76.86         73.98         5.31 o                         
   6   0  -2          4.57          4.70         1.93 o                         
  -4   1  -2        108.43        104.86         5.92 o                         
  -3   1  -2        288.22        279.79        11.43 o                         
  -2   1  -2         16.43         11.89         1.59 o                         
  -1   1  -2       1461.30       1291.32        13.01 o                         
   1   1  -2        267.24        252.15         8.48 o                         
   2   1  -2        189.94        174.17         6.03 o                         
   3   1  -2        226.86        225.36         5.99 o                         
   4   1  -2        107.44         99.53         3.69 o                         
   5   1  -2         47.82         46.58         3.25 o                         
   6   1  -2         10.02          9.47         2.03 o                         
  -5   2  -2         25.80         32.64         4.11 o                         
  -4   2  -2         26.45         28.78         3.47 o                         
  -3   2  -2          6.63          5.68         1.43 o                         
  -2   2  -2         84.68         74.14         5.28 o                         
  -1   2  -2         48.05         48.33         3.68 o                         
   0   2  -2        715.58        678.40         9.72 o                         
   1   2  -2         82.01         78.83         3.72 o                         
   2   2  -2        193.86        202.75         9.99 o                         
   3   2  -2         82.31         82.06         4.60 o                         
   4   2  -2         88.28         74.96         4.53 o                         
   5   2  -2         28.11         26.76         2.56 o                         
   6   2  -2          1.66          7.30         4.14 o                         
  -6   3  -2          8.61         16.72         5.33 o                         
  -5   3  -2          8.86         15.42         3.02 o                         
  -4   3  -2          6.36          6.31         1.64 o                         
  -3   3  -2         69.92         64.33         3.82 o                         
  -2   3  -2        133.01        129.62         7.82 o                         
  -1   3  -2         27.86         27.74         3.53 o                         
   0   3  -2         56.01         57.65         2.89 o                         
   1   3  -2        110.67        117.27         4.14 o                         
   2   3  -2         72.47         72.42         4.17 o                         
   3   3  -2          4.74          3.72         1.37 o                         
   4   3  -2         62.14         52.20         3.25 o                         
   5   3  -2         14.10         12.30         1.56 o                         
  -6   4  -2         12.97         16.49         3.84 o                         
  -5   4  -2          2.75          5.19         2.45 o                         
  -4   4  -2          9.25          9.38         2.55 o                         
  -3   4  -2         32.28         34.81         3.19 o                         
  -2   4  -2         80.50         78.48         7.00 o                         
  -1   4  -2        121.04        123.43         6.07 o                         
   0   4  -2        235.17        255.93         6.74 o                         
   1   4  -2         64.64         78.06         3.84 o                         
   2   4  -2         96.77        106.17         4.59 o                         
   3   4  -2         18.37         20.07         3.15 o                         
   4   4  -2         11.13         10.51         1.30 o                         
   5   4  -2         32.17         36.02         4.22 o                         
  -6   5  -2          5.85          8.23         2.98 o                         
  -5   5  -2          3.88          5.63         2.32 o                         
  -4   5  -2         15.70         16.50         3.27 o                         
  -3   5  -2         93.26         96.63         7.05 o                         
  -2   5  -2         55.68         52.46         4.80 o                         
  -1   5  -2         36.31         41.54         4.01 o                         
   0   5  -2         19.32         20.96         2.35 o                         
   1   5  -2         45.69         47.33         3.37 o                         
   2   5  -2          8.52         10.24         2.69 o                         
   3   5  -2         91.26         99.98         7.01 o                         
   4   5  -2         16.55         18.12         3.01 o                         
  -5   6  -2          7.91          5.05         2.61 o                         
  -4   6  -2         32.15         38.31         8.91 o                         
  -3   6  -2          3.79          5.17         2.53 o                         
  -2   6  -2         34.36         34.46         6.31 o                         
  -1   6  -2          0.01          0.25         2.59 o                         
   0   6  -2          6.03          5.82         1.95 o                         
   1   6  -2         33.00         33.27         5.02 o                         
   2   6  -2         29.89         28.99         4.29 o                         
   3   6  -2          1.26         -0.51         1.50 o                         
   4   6  -2          4.48          4.61         1.87 o                         
  -4   7  -2          0.57          1.62         2.90 o                         
  -3   7  -2          3.56          6.48         2.59 o                         
  -2   7  -2          2.58          5.00         3.39 o                         
  -1   7  -2         31.51         32.65         6.15 o                         
   1   7  -2          2.32          2.03         2.14 o                         
   2   7  -2         14.96         23.91         4.56 o                         
   3   7  -2          4.93          8.11         2.70 o                         
  -3   8  -2          2.03         -2.54         2.54 o                         
  -2   8  -2          7.62          0.48         2.52 o                         
  -1   8  -2         19.42         15.11         4.92 o                         
   0   8  -2          2.17          8.90         4.09 o                         
   1   8  -2          8.12          9.38         3.64 o                         
   2   8  -2          3.40          3.38         2.43 o                         
  -1   9  -2          2.49          5.77         3.93 o                         
   0   9  -2          2.25          1.91         2.81 o                         
   1   9  -2          4.26         12.08         4.03 o                         
  -2  -9  -1          2.10          0.39         1.90 o                         
  -1  -9  -1          3.62          4.35         2.71 o                         
   0  -9  -1          3.88          3.17         1.95 o                         
   1  -9  -1          0.34          0.15         3.74 o                         
  -4  -8  -1          0.84         -0.50         2.66 o                         
  -3  -8  -1          3.63          0.16         2.35 o                         
  -2  -8  -1         12.69         20.83         5.02 o                         
  -1  -8  -1          7.18          8.60         3.28 o                         
   0  -8  -1          9.64          9.70         2.60 o                         
   1  -8  -1          9.98         10.19         6.74 o                         
   2  -8  -1          8.59         19.03         6.11 o                         
   3  -8  -1          1.54         -4.51         4.51 o                         
  -5  -7  -1          0.38         -3.55         3.55 o                         
  -4  -7  -1          8.45         17.74         5.41 o                         
  -3  -7  -1         12.90         15.94         4.34 o                         
  -2  -7  -1         26.84         22.86         5.93 o                         
  -1  -7  -1         43.57         41.40         4.42 o                         
   0  -7  -1         15.50         17.28         2.98 o                         
   1  -7  -1         13.02         11.80         2.21 o                         
   2  -7  -1         21.30         25.04         2.79 o                         
   3  -7  -1          1.49         -2.41         3.88 o                         
   4  -7  -1          7.09          3.61         4.32 o                         
  -5  -6  -1          7.71          5.16         3.18 o                         
  -4  -6  -1         21.04         24.70         5.69 o                         
  -3  -6  -1         39.42         40.84         4.16 o                         
  -2  -6  -1        106.78        102.61         4.74 o                         
  -1  -6  -1         34.94         35.29         2.58 o                         
   0  -6  -1          5.59          4.33         1.41 o                         
   1  -6  -1        244.60        250.99         8.58 o                         
   2  -6  -1         36.04         34.78         4.93 o                         
   3  -6  -1          0.17         -0.19         0.67 o                         
   4  -6  -1          9.51          2.71         3.59 o                         
   5  -6  -1         13.95         20.61         6.65 o                         
  -6  -5  -1         10.11         14.00         5.19 o                         
  -5  -5  -1         15.37         20.71         5.50 o                         
  -4  -5  -1          4.02          1.41         1.97 o                         
  -3  -5  -1         34.04         31.43         3.34 o                         
  -2  -5  -1          3.66          2.33         0.83 o                         
  -1  -5  -1        152.37        155.89         4.79 o                         
   0  -5  -1         13.04         15.82         1.65 o                         
   1  -5  -1         18.09         19.05         1.78 o                         
   2  -5  -1         75.18         79.79         7.20 o                         
   3  -5  -1         40.89         37.91         1.93 o                         
   4  -5  -1         15.45         12.58         1.64 o                         
   5  -5  -1          0.19          0.37         4.17 o                         
  -6  -4  -1          5.84         11.31         4.35 o                         
  -5  -4  -1          4.97          2.41         2.02 o                         
  -4  -4  -1          7.01          9.87         2.02 o                         
  -3  -4  -1         46.16         52.17         3.94 o                         
  -2  -4  -1        110.07        110.20         4.62 o                         
  -1  -4  -1         59.16         55.24         2.59 o                         
   0  -4  -1         39.46         39.86         3.14 o                         
   1  -4  -1         80.01         85.41         3.46 o                         
   2  -4  -1          9.83         10.16         1.24 o                         
   3  -4  -1         32.30         28.44         1.69 o                         
   4  -4  -1        131.65        128.63         5.51 o                         
   5  -4  -1          6.17          6.69         4.81 o                         
   6  -4  -1          7.10         -1.64         3.18 o                         
  -6  -3  -1          6.33          8.55         3.80 o                         
  -5  -3  -1         33.02         32.65         6.16 o                         
  -4  -3  -1         31.39         29.69         4.05 o                         
  -3  -3  -1        105.35        103.64         6.33 o                         
  -2  -3  -1        152.12        146.95         7.32 o                         
  -1  -3  -1        229.76        212.79         4.21 o                         
   0  -3  -1        197.02        197.39         6.55 o                         
   1  -3  -1        223.87        222.94         4.91 o                         
   2  -3  -1         90.10         81.80         6.64 o                         
   3  -3  -1        101.84        102.26         3.90 o                         
   4  -3  -1         25.51         22.90         2.61 o                         
   5  -3  -1          1.36         -1.98         2.17 o                         
   6  -3  -1         20.41         22.29         6.33 o                         
  -7  -2  -1          8.69         15.60         5.22 o                         
  -6  -2  -1          4.17          3.88         3.16 o                         
  -5  -2  -1         81.80         76.59         8.57 o                         
  -4  -2  -1        141.74        146.01        10.64 o                         
  -3  -2  -1         16.90         16.49         2.58 o                         
  -2  -2  -1        370.91        329.08         9.61 o                         
  -1  -2  -1        132.33        120.17         3.58 o                         
   0  -2  -1        140.71        139.73         4.02 o                         
   1  -2  -1        339.89        320.88         7.59 o                         
   2  -2  -1        374.85        363.78         7.51 o                         
   3  -2  -1         61.39         68.62         2.96 o                         
   4  -2  -1          7.52          5.72         1.23 o                         
   5  -2  -1          1.48          2.61         3.98 o                         
   6  -2  -1         17.68         18.14         3.39 o                         
  -6  -1  -1          2.71          9.70         4.00 o                         
  -5  -1  -1          8.94         10.69         3.49 o                         
  -4  -1  -1        135.86        134.35         9.75 o                         
  -3  -1  -1        184.66        178.70         9.69 o                         
  -2  -1  -1        275.93        260.55         8.25 o                         
   0  -1  -1        210.55        228.29         7.16 o                         
   1  -1  -1       1192.93       1312.99        13.17 o                         
   2  -1  -1         34.46         35.70         1.78 o                         
   3  -1  -1         96.30        100.45         3.56 o                         
   4  -1  -1          2.87          2.83         0.88 o                         
   5  -1  -1         50.74         59.62         4.05 o                         
   6  -1  -1          6.64          8.80         2.58 o                         
  -6   0  -1          5.86          6.30         2.89 o                         
  -5   0  -1        207.79        223.29        13.12 o                         
  -4   0  -1         63.75         70.91         6.76 o                         
  -3   0  -1          2.50          1.68         1.65 o                         
  -2   0  -1        239.57        240.16        10.55 o                         
   1   0  -1       3395.63       3261.68        22.16 o                         
   2   0  -1        302.04        295.63         4.91 o                         
   3   0  -1        188.13        200.26         4.93 o                         
   4   0  -1        225.08        220.48         5.14 o                         
   5   0  -1         41.33         42.90         3.35 o                         
   6   0  -1          1.71         -0.39         1.97 o                         
   7   0  -1          4.94         21.59         6.75 o                         
  -4   1  -1        119.09        132.44         6.70 o                         
  -3   1  -1         33.62         39.52         4.46 o                         
  -2   1  -1        217.51        217.77        13.58 o                         
  -1   1  -1        838.12        752.99        11.27 o                         
   0   1  -1       2827.59       2521.66        19.51 o                         
   1   1  -1        911.03        891.56        14.47 o                         
   2   1  -1        578.33        533.83         8.67 o                         
   3   1  -1         92.12         90.87         9.21 o                         
   4   1  -1         28.26         28.15         2.01 o                         
   5   1  -1         90.87         84.43         4.98 o                         
   6   1  -1         11.35         11.92         2.68 o                         
   7   1  -1         10.34         13.81         4.70 o                         
  -5   2  -1          0.08         -0.94         2.42 o                         
  -4   2  -1         32.38         28.05         3.45 o                         
  -3   2  -1        311.01        306.74         8.40 o                         
  -2   2  -1        244.66        240.44         9.55 o                         
  -1   2  -1         58.29         63.29         4.43 o                         
   0   2  -1        300.24        287.88         8.32 o                         
   1   2  -1         36.29         32.59         2.18 o                         
   2   2  -1         31.06         31.21         3.04 o                         
   3   2  -1         33.03         31.46         3.44 o                         
   4   2  -1         68.65         61.69         3.46 o                         
   5   2  -1         15.51         14.84         2.07 o                         
   6   2  -1          2.22          1.57         1.41 o                         
  -5   3  -1          9.41         11.35         2.88 o                         
  -4   3  -1         20.05         21.58         2.60 o                         
  -3   3  -1         74.56         70.42         4.05 o                         
  -2   3  -1         90.51         84.54         6.51 o                         
  -1   3  -1         84.65         84.47         6.30 o                         
   0   3  -1        651.55        670.98        12.66 o                         
   1   3  -1         72.94         68.68         3.63 o                         
   2   3  -1         55.44         53.05         2.35 o                         
   3   3  -1         58.75         56.19         3.07 o                         
   4   3  -1         35.17         38.64         2.61 o                         
   5   3  -1         46.09         46.52         3.19 o                         
  -6   4  -1          9.81         12.69         6.09 o                         
  -5   4  -1         20.54         27.57         4.18 o                         
  -4   4  -1          9.70         14.23         3.04 o                         
  -3   4  -1         28.06         30.40         3.68 o                         
  -2   4  -1        115.17        113.01         8.54 o                         
  -1   4  -1        186.15        178.83         7.34 o                         
   0   4  -1         56.47         68.14         4.06 o                         
   1   4  -1        145.65        139.53         5.77 o                         
   2   4  -1        111.52        120.26         5.31 o                         
   3   4  -1         18.69         18.85         1.84 o                         
   4   4  -1         31.85         33.28         2.40 o                         
   5   4  -1         26.27         31.23         2.37 o                         
  -5   5  -1         10.99         15.60         3.63 o                         
  -4   5  -1         83.13         97.24         7.45 o                         
  -3   5  -1         22.41         25.50         3.79 o                         
  -2   5  -1         35.92         33.94         3.92 o                         
  -1   5  -1         49.85         50.97         4.48 o                         
   0   5  -1         20.33         21.16         2.30 o                         
   1   5  -1         30.61         28.50         2.60 o                         
   2   5  -1        138.50        132.78         7.73 o                         
   3   5  -1         67.44         66.33         5.15 o                         
   4   5  -1         49.57         48.91         2.98 o                         
  -5   6  -1          1.58          1.21         1.98 o                         
  -4   6  -1          0.20         -0.58         3.10 o                         
  -3   6  -1          7.19         10.75         2.79 o                         
  -2   6  -1        100.45        106.87        10.64 o                         
  -1   6  -1          7.56          6.34         2.97 o                         
   0   6  -1         14.05         11.46         2.29 o                         
   1   6  -1          8.15          3.61         2.11 o                         
   2   6  -1         11.88          8.99         2.61 o                         
   3   6  -1          9.60          8.77         2.19 o                         
  -4   7  -1         13.87         15.88         3.68 o                         
  -3   7  -1          0.36         -2.33         2.33 o                         
  -2   7  -1         11.86          6.23         3.22 o                         
  -1   7  -1         31.89         34.87         6.45 o                         
   0   7  -1         20.42         24.21         5.07 o                         
   1   7  -1         46.16         52.37         6.65 o                         
   2   7  -1          2.12          3.84         2.22 o                         
   3   7  -1         17.56         21.86         3.71 o                         
  -3   8  -1          3.22          3.15         2.89 o                         
  -2   8  -1         23.99         29.86         6.70 o                         
  -1   8  -1          2.96          2.83         2.34 o                         
   0   8  -1          6.83          9.44         3.82 o                         
   1   8  -1         17.79         25.46         5.21 o                         
   2   8  -1          8.04         11.01         3.40 o                         
  -1   9  -1          4.95         12.38         4.69 o                         
   0   9  -1          2.36          5.10         3.41 o                         
   1   9  -1          0.33          0.07         2.12 o                         
  -2  -9   0          1.37          1.29         2.55 o                         
  -1  -9   0          2.99          4.17         2.18 o                         
   0  -9   0          0.94          1.78         1.83 o                         
   1  -9   0          3.28         12.19         5.41 o                         
  -4  -8   0          1.48          1.96         2.70 o                         
  -3  -8   0          9.49         16.74         5.24 o                         
  -2  -8   0          5.30          5.85         3.51 o                         
  -1  -8   0          2.30          1.95         2.44 o                         
   0  -8   0          9.70         12.30         2.77 o                         
   1  -8   0          6.86          6.64         2.13 o                         
   2  -8   0          3.10         -0.79         3.22 o                         
   3  -8   0          2.09          3.16         4.23 o                         
  -4  -7   0         11.08         26.23         6.21 o                         
  -3  -7   0         12.19         17.21         4.90 o                         
  -2  -7   0          9.58         10.01         2.74 o                         
  -1  -7   0         41.86         46.29         4.33 o                         
   0  -7   0         37.41         32.68         3.87 o                         
   1  -7   0         26.99         25.06         3.44 o                         
   2  -7   0         57.78         65.69         6.91 o                         
   3  -7   0          3.41          5.44         4.36 o                         
   4  -7   0          3.80          4.90         4.40 o                         
  -5  -6   0          1.77          5.53         3.43 o                         
  -4  -6   0          3.42          7.28         3.57 o                         
  -3  -6   0         96.30        107.21        15.85 o                         
  -2  -6   0          7.76          5.59         1.36 o                         
  -1  -6   0         13.42         13.66         1.88 o                         
   0  -6   0          6.51          6.30         1.60 o                         
   1  -6   0         61.35         60.97         4.62 o                         
   2  -6   0         25.79         25.44         3.76 o                         
   3  -6   0          7.94          6.28         1.49 o                         
   4  -6   0         18.15         17.24         5.34 o                         
   5  -6   0          2.24         -3.33         3.33 o                         
  -6  -5   0          5.18          1.12         2.69 o                         
  -5  -5   0          8.27         14.34         4.41 o                         
  -4  -5   0         12.01         13.04         2.20 o                         
  -3  -5   0         37.61         39.10         8.79 o                         
  -2  -5   0        146.88        140.69         4.93 o                         
  -1  -5   0         61.01         54.67         2.88 o                         
   0  -5   0         10.77          9.07         1.36 o                         
   1  -5   0        103.47        100.89         3.91 o                         
   2  -5   0         27.18         26.79         2.76 o                         
   3  -5   0         19.93         19.40         2.39 o                         
   4  -5   0         32.87         34.26         2.36 o                         
   5  -5   0          4.35         -4.42         4.42 o                         
  -6  -4   0          3.21          7.65         3.82 o                         
  -4  -4   0         18.63         18.42         2.41 o                         
  -3  -4   0         43.05         38.83         3.24 o                         
  -2  -4   0         49.03         47.86         3.49 o                         
  -1  -4   0        220.75        210.45         7.34 o                         
   0  -4   0        212.32        209.67         5.00 o                         
   1  -4   0         12.89         11.97         1.62 o                         
   2  -4   0        116.81        110.06         4.62 o                         
   3  -4   0         43.98         39.86         3.09 o                         
   4  -4   0         31.61         28.86         5.03 o                         
   5  -4   0         24.12         26.23         6.19 o                         
   6  -4   0         11.44         14.51         5.65 o                         
  -6  -3   0          9.12         13.52         4.11 o                         
  -5  -3   0         83.56         93.89         9.84 o                         
  -4  -3   0         28.75         35.38         5.73 o                         
  -3  -3   0         52.42         44.33         3.84 o                         
  -2  -3   0        197.85        192.97         7.53 o                         
  -1  -3   0        146.49        142.55         5.04 o                         
   0  -3   0         31.99         27.72         1.70 o                         
   1  -3   0        310.64        310.68         5.93 o                         
   2  -3   0        254.88        254.51         8.48 o                         
   3  -3   0         14.52         15.17         1.66 o                         
   4  -3   0          9.78          5.92         1.71 o                         
   5  -3   0          3.45          1.22         1.25 o                         
   6  -3   0         12.93         12.80         4.91 o                         
  -7  -2   0          4.33          0.80         2.54 o                         
  -6  -2   0          0.74          0.88         2.06 o                         
  -5  -2   0         33.15         37.43         6.16 o                         
  -4  -2   0        103.01         99.09         8.72 o                         
  -3  -2   0        251.62        238.53         8.30 o                         
  -2  -2   0         70.88         66.98         3.90 o                         
  -1  -2   0         61.32         55.89         2.22 o                         
   0  -2   0        108.55        109.75         4.24 o                         
   1  -2   0        184.21        168.21         5.39 o                         
   2  -2   0         43.59         46.13         2.34 o                         
   3  -2   0        125.80        127.37         4.03 o                         
   4  -2   0         75.72         74.25         3.56 o                         
   5  -2   0         34.58         28.40         3.41 o                         
   6  -2   0         14.81         19.90         3.53 o                         
  -7  -1   0          5.89         13.99         4.72 o                         
  -6  -1   0          1.25          6.65         3.65 o                         
  -5  -1   0         72.16         75.97         8.21 o                         
  -4  -1   0         81.60         75.78         7.18 o                         
  -3  -1   0         60.05         61.31         5.72 o                         
  -2  -1   0        138.20        120.84         4.87 o                         
  -1  -1   0        810.16        743.93         9.04 o                         
   1  -1   0        252.87        280.76        11.59 o                         
   2  -1   0        218.24        209.32         4.09 o                         
   3  -1   0        200.09        210.17         5.03 o                         
   4  -1   0         36.14         48.66         2.89 o                         
   5  -1   0         63.18         69.87         3.72 o                         
   6  -1   0         10.90         13.23         3.02 o                         
   7  -1   0          1.37         10.73         4.91 o                         
  -6   0   0         44.27         52.51         7.40 o                         
  -5   0   0         60.36         58.78         6.96 o                         
  -4   0   0         18.18         12.24         3.12 o                         
  -3   0   0         43.70         34.06         4.12 o                         
  -2   0   0         47.28         44.39         3.84 o                         
   1   0   0        300.56        305.17         4.54 o                         
   2   0   0         48.26         47.38         2.17 o                         
   3   0   0         43.07         37.10         2.19 o                         
   4   0   0         18.28         16.84         1.47 o                         
   5   0   0         60.16         65.72         4.07 o                         
   6   0   0         45.35         47.46         4.94 o                         
   7   0   0         17.11         19.57         3.65 o                         
  -4   1   0         36.29         50.54         5.45 o                         
  -3   1   0        196.87        211.13         6.99 o                         
  -2   1   0        222.92        218.42         7.10 o                         
   1   1   0        823.33        766.23        15.64 o                         
   2   1   0        136.73        127.57         8.64 o                         
   3   1   0         57.15         63.13         2.83 o                         
   4   1   0         79.48         73.44         3.18 o                         
   5   1   0         72.27         74.72         5.01 o                         
   6   1   0          1.16          1.91         1.70 o                         
   7   1   0          5.74          2.37         3.73 o                         
  -4   2   0         75.96         81.38         8.32 o                         
  -3   2   0        125.68        133.11         5.24 o                         
  -2   2   0         46.05         49.82         3.40 o                         
   0   2   0        107.56        101.42         4.61 o                         
   1   2   0         59.78         58.22         3.09 o                         
   2   2   0         71.13         66.49         2.26 o                         
   3   2   0        256.73        264.18        10.51 o                         
   4   2   0        100.52         90.00         3.68 o                         
   5   2   0         32.96         30.42         2.77 o                         
   6   2   0          0.84          1.00         1.56 o                         
   7   2   0          4.44          2.84         3.91 o                         
  -5   3   0          3.05          0.30         2.47 o                         
  -4   3   0          8.97          9.47         2.45 o                         
  -3   3   0         14.57         13.56         1.96 o                         
  -2   3   0        255.28        250.26         8.25 o                         
   0   3   0         31.45         27.54         2.27 o                         
   1   3   0        143.21        140.38         3.76 o                         
   2   3   0        197.09        200.62         5.60 o                         
   3   3   0         52.30         47.41         2.27 o                         
   4   3   0         28.91         30.24         1.76 o                         
   5   3   0         84.85         89.63         5.64 o                         
   6   3   0          9.05         14.16         3.33 o                         
  -6   4   0         11.48          9.14         4.20 o                         
  -5   4   0         24.22         27.56         6.18 o                         
  -4   4   0         30.67         33.77         4.29 o                         
  -3   4   0         43.85         41.46         4.23 o                         
  -2   4   0        115.82        113.76         8.88 o                         
  -1   4   0         14.10         12.37         2.30 o                         
   0   4   0        213.02        221.48         6.86 o                         
   1   4   0        222.67        224.69         6.94 o                         
   2   4   0         49.22         49.12         3.56 o                         
   3   4   0         43.54         41.35         2.51 o                         
   4   4   0         18.22         19.35         1.69 o                         
   5   4   0          2.31          1.18         0.79 o                         
  -5   5   0          4.02          2.94         2.32 o                         
  -4   5   0         32.93         42.01         4.81 o                         
  -3   5   0         20.01         21.14         3.86 o                         
  -2   5   0         26.66         22.17         4.55 o                         
  -1   5   0        106.30        104.42         6.42 o                         
   0   5   0          9.86          9.73         1.60 o                         
   1   5   0         60.70         59.83         3.56 o                         
   2   5   0        146.06        142.02         6.11 o                         
   3   5   0         36.15         28.10         3.17 o                         
   4   5   0         12.37         10.54         2.52 o                         
   5   5   0          7.85         11.32         2.61 o                         
  -5   6   0          2.39          5.84         3.61 o                         
  -4   6   0         18.61         20.95         3.86 o                         
  -3   6   0          8.32          8.84         2.77 o                         
  -2   6   0         26.88         24.39         5.65 o                         
  -1   6   0         60.39         50.90         6.77 o                         
   0   6   0          5.98          7.32         1.85 o                         
   1   6   0         12.60         16.25         2.55 o                         
   2   6   0          8.18          7.23         2.35 o                         
   3   6   0         97.76         98.41         6.27 o                         
   4   6   0          3.72          2.27         1.40 o                         
  -4   7   0          3.72          9.18         4.20 o                         
  -3   7   0          3.22          4.83         2.25 o                         
  -2   7   0         56.89         53.40         8.15 o                         
  -1   7   0         27.16         33.33         6.03 o                         
   0   7   0         37.57         43.14         4.23 o                         
   1   7   0         41.94         42.89         5.94 o                         
   2   7   0          9.18          9.70         2.73 o                         
   3   7   0         12.19         13.89         2.70 o                         
  -3   8   0          2.13          2.18         2.15 o                         
  -2   8   0          2.90          7.89         3.71 o                         
  -1   8   0          7.03          3.02         2.65 o                         
   0   8   0          9.75          5.69         2.87 o                         
   1   8   0          2.47          2.16         2.25 o                         
   2   8   0          5.41          5.84         2.72 o                         
  -1   9   0          3.29          5.29         3.34 o                         
   0   9   0          0.85         -3.59         3.59 o                         
   1   9   0          3.14          0.93         1.94 o                         
  -2  -9   1          2.42          0.13         2.92 o                         
  -1  -9   1          0.29         -2.77         2.77 o                         
   0  -9   1          2.34          7.18         3.34 o                         
   1  -9   1          5.00          1.46         3.15 o                         
  -3  -8   1         10.82         12.99         4.62 o                         
  -2  -8   1          8.12         14.97         4.44 o                         
  -1  -8   1         17.34         16.76         4.86 o                         
   0  -8   1          6.74          7.73         2.41 o                         
   1  -8   1          3.03          3.76         2.35 o                         
   2  -8   1         24.52         23.76         3.46 o                         
   3  -8   1          3.36          5.68         4.45 o                         
  -4  -7   1          3.52          3.54         2.86 o                         
  -3  -7   1         17.36         15.69         4.97 o                         
  -2  -7   1          2.12          6.64         1.54 o                         
  -1  -7   1         46.65         51.77         6.88 o                         
   0  -7   1         20.47         19.77         3.37 o                         
   1  -7   1         31.49         29.45         3.82 o                         
   2  -7   1         11.64         12.52         2.47 o                         
   3  -7   1          0.28         -0.77         1.34 o                         
   4  -7   1         13.51         14.33         5.58 o                         
  -5  -6   1          3.21          1.36         2.64 o                         
  -4  -6   1          6.62          7.36         3.43 o                         
  -3  -6   1         10.16          7.54         1.78 o                         
  -2  -6   1         12.40         12.40         1.79 o                         
  -1  -6   1          8.41          8.14         1.56 o                         
   0  -6   1         14.74         12.70         1.75 o                         
   1  -6   1          7.59          7.89         2.15 o                         
   2  -6   1         99.96        105.75         6.04 o                         
   3  -6   1          6.73         10.60         2.17 o                         
   4  -6   1          0.27          0.06         3.55 o                         
   5  -6   1          1.73          1.36         3.47 o                         
  -6  -5   1          4.66          8.85         4.78 o                         
  -5  -5   1          2.21          3.44         2.88 o                         
  -4  -5   1         50.81         50.36         3.71 o                         
  -3  -5   1         66.33         67.99         4.36 o                         
  -2  -5   1        136.83        133.73         4.85 o                         
  -1  -5   1         29.97         28.29         2.52 o                         
   0  -5   1         20.46         20.71         1.89 o                         
   1  -5   1         48.72         45.26         3.60 o                         
   2  -5   1         37.40         34.83         3.34 o                         
   3  -5   1         22.52         27.11         3.09 o                         
   4  -5   1         83.63         83.45         5.29 o                         
   5  -5   1         10.70          8.05         4.48 o                         
  -6  -4   1          0.69          1.49         2.40 o                         
  -5  -4   1         25.70         23.58         5.42 o                         
  -4  -4   1         31.10         35.68         5.90 o                         
  -3  -4   1         18.32         20.28         2.23 o                         
  -2  -4   1        112.92        109.58         5.00 o                         
  -1  -4   1        146.14        137.68         6.36 o                         
   0  -4   1         58.34         62.64         2.81 o                         
   1  -4   1        186.33        179.29         5.48 o                         
   2  -4   1        114.48        117.30         4.57 o                         
   3  -4   1         28.50         30.78         5.05 o                         
   4  -4   1         10.04          9.87         1.92 o                         
   5  -4   1         21.29         23.91         3.27 o                         
   6  -4   1          9.60         18.53         5.84 o                         
  -6  -3   1          5.82         11.88         4.28 o                         
  -5  -3   1         45.85         40.69         6.69 o                         
  -4  -3   1         35.23         36.92         5.79 o                         
  -3  -3   1         57.68         54.03         4.85 o                         
  -2  -3   1         56.12         55.11         3.51 o                         
  -1  -3   1         76.02         70.54         3.17 o                         
   0  -3   1        649.54        659.90        14.55 o                         
   1  -3   1         82.23         87.19         3.36 o                         
   2  -3   1         88.11         84.87         4.89 o                         
   3  -3   1         74.75         71.44         3.62 o                         
   4  -3   1         20.80         17.01         4.16 o                         
   5  -3   1          8.74          7.98         2.10 o                         
   6  -3   1          9.28         11.10         3.04 o                         
  -6  -2   1          2.37         -0.44         2.23 o                         
  -5  -2   1         15.57         15.49         4.32 o                         
  -4  -2   1         70.69         61.72         6.99 o                         
  -3  -2   1         33.30         29.18         4.57 o                         
  -2  -2   1         31.89         33.64         2.28 o                         
  -1  -2   1         37.76         36.44         1.83 o                         
   0  -2   1        299.00        282.41         5.99 o                         
   1  -2   1         60.77         57.61         3.34 o                         
   2  -2   1        240.78        234.52         7.00 o                         
   3  -2   1        311.45        310.16         6.29 o                         
   4  -2   1         30.86         27.62         2.21 o                         
   5  -2   1          0.12          2.04         3.13 o                         
   6  -2   1         12.44         11.92         2.76 o                         
   7  -2   1          3.13          4.21         2.44 o                         
  -7  -1   1         10.46         17.45         5.07 o                         
  -6  -1   1         11.10         13.67         4.16 o                         
  -5  -1   1         90.51         83.16         8.52 o                         
  -4  -1   1         29.69         32.77         4.86 o                         
  -3  -1   1         94.52         94.32         7.08 o                         
  -2  -1   1        578.09        554.24        14.22 o                         
   0  -1   1       2824.61       2555.10        13.16 o                         
   1  -1   1        851.24        790.22        24.60 o                         
   2  -1   1        222.50        213.02         4.16 o                         
   3  -1   1         35.87         38.77         2.23 o                         
   4  -1   1        120.40        128.82         4.02 o                         
   5  -1   1         52.55         58.32         3.37 o                         
   6  -1   1         24.37         27.25         6.67 o                         
   7  -1   1         18.26         20.17         3.87 o                         
  -7   0   1          4.81          4.76         2.46 o                         
  -6   0   1          1.69          0.69         2.48 o                         
  -5   0   1         39.72         41.84         5.88 o                         
  -4   0   1        225.34        231.35        11.65 o                         
  -3   0   1        185.37        189.95         9.18 o                         
  -2   0   1        303.59        284.79         9.14 o                         
   1   0   1        399.87        390.43         3.78 o                         
   2   0   1        234.30        240.33         4.09 o                         
   3   0   1          2.37          2.34         0.71 o                         
   4   0   1         61.30         60.69         2.73 o                         
   5   0   1        208.81        216.14         7.15 o                         
   6   0   1          6.17          6.88         2.33 o                         
   7   0   1          8.76         13.78         3.28 o                         
  -5   1   1         51.36         59.69         6.53 o                         
  -4   1   1          3.26          5.08         2.06 o                         
  -3   1   1         96.86        101.49         6.05 o                         
  -2   1   1         36.16         36.84         2.30 o                         
  -1   1   1       1194.41       1348.95        15.80 o                         
   0   1   1        210.66        229.96         4.12 o                         
   1   1   1        589.59        571.72        13.65 o                         
   2   1   1        281.57        276.54         4.26 o                         
   3   1   1        185.25        179.03         4.14 o                         
   4   1   1        131.98        124.79         4.08 o                         
   5   1   1          8.61         10.40         1.60 o                         
   6   1   1          2.51          5.63         2.08 o                         
   7   1   1          5.74          1.42         1.76 o                         
  -4   2   1          6.71          1.90         1.84 o                         
  -3   2   1         60.86         65.17         4.41 o                         
  -2   2   1        372.64        389.41        12.53 o                         
   0   2   1        140.81        131.64         7.29 o                         
   1   2   1        134.90        124.51         2.87 o                         
   2   2   1        367.01        342.91        10.55 o                         
   3   2   1         16.45         15.67         1.25 o                         
   4   2   1        142.23        142.47         4.34 o                         
   5   2   1         82.13         84.13         4.33 o                         
   6   2   1          4.39          6.43         2.45 o                         
   7   2   1          8.59         18.59         5.69 o                         
  -5   3   1          1.11         -2.48         2.48 o                         
  -4   3   1         25.45         23.66         4.60 o                         
  -3   3   1        100.34        106.57         4.99 o                         
  -2   3   1         91.70         90.67         6.85 o                         
   0   3   1        197.12        197.12         9.54 o                         
   1   3   1        230.72        218.65         4.71 o                         
   2   3   1        149.53        145.97         5.27 o                         
   3   3   1        106.17        110.63         5.39 o                         
   4   3   1         31.69         27.44         1.16 o                         
   5   3   1         33.82         32.05         1.55 o                         
   6   3   1          6.41          6.06         2.46 o                         
  -5   4   1          6.29          8.08         3.62 o                         
  -4   4   1        130.39        131.97        10.83 o                         
  -3   4   1         32.08         30.78         3.74 o                         
  -2   4   1         10.39         12.23         2.09 o                         
  -1   4   1         80.87         88.62         7.40 o                         
   0   4   1         39.25         38.18         3.02 o                         
   1   4   1         56.78         54.02         2.81 o                         
   2   4   1        110.24        118.97         3.84 o                         
   3   4   1         46.72         43.74         3.27 o                         
   4   4   1          6.81          9.73         2.97 o                         
   5   4   1          4.96          9.66         3.04 o                         
  -5   5   1          0.20         -0.30         2.18 o                         
  -4   5   1         16.18         15.55         3.08 o                         
  -3   5   1         42.13         42.26         4.63 o                         
  -2   5   1         75.54         68.15         7.90 o                         
  -1   5   1         16.90         18.63         2.94 o                         
   0   5   1         12.07         12.06         2.36 o                         
   1   5   1        149.83        161.26         5.63 o                         
   2   5   1          3.53          4.35         1.17 o                         
   3   5   1         35.06         31.16         2.28 o                         
   4   5   1          4.43          4.26         2.39 o                         
   5   5   1         14.70         19.01         3.80 o                         
  -5   6   1         14.09         12.90         4.55 o                         
  -4   6   1          9.37         17.02         3.50 o                         
  -3   6   1          0.22          1.31         2.72 o                         
  -2   6   1         34.79         27.21         5.50 o                         
  -1   6   1        246.95        263.89        14.94 o                         
   0   6   1          5.07          1.31         1.20 o                         
   1   6   1         36.32         33.95         3.46 o                         
   2   6   1        107.90        113.72         7.44 o                         
   3   6   1         39.36         38.59         2.92 o                         
   4   6   1         21.00         19.68         3.94 o                         
  -4   7   1          7.06          9.05         3.85 o                         
  -3   7   1          1.39          2.47         2.37 o                         
  -2   7   1         20.75         24.23         5.92 o                         
  -1   7   1         12.46          5.45         3.38 o                         
   0   7   1         15.59         19.38         2.91 o                         
   1   7   1         43.88         47.50         6.00 o                         
   2   7   1         26.09         25.00         4.24 o                         
   3   7   1         12.54         16.88         2.87 o                         
  -3   8   1          1.69          3.44         2.12 o                         
  -2   8   1          8.74         10.10         4.52 o                         
  -1   8   1          9.76         10.17         3.77 o                         
   0   8   1          9.66         12.90         4.04 o                         
   1   8   1          7.29          7.66         3.02 o                         
   2   8   1         12.98         13.07         3.38 o                         
  -1   9   1          0.40          2.57         3.08 o                         
   0   9   1          3.90         -2.55         2.58 o                         
   1   9   1          3.72          2.61         2.62 o                         
  -1  -9   2          4.18          8.84         3.21 o                         
   0  -9   2          2.22          3.09         2.00 o                         
   1  -9   2          2.59          2.02         2.13 o                         
  -3  -8   2          5.19          2.13         2.68 o                         
  -2  -8   2          3.41          3.54         2.74 o                         
  -1  -8   2          8.05          7.15         3.31 o                         
   0  -8   2          2.30          2.87         2.11 o                         
   1  -8   2         19.48         23.17         3.88 o                         
   2  -8   2          7.74         14.17         2.94 o                         
   3  -8   2          2.16         -1.52         3.45 o                         
  -4  -7   2          0.36         -1.92         3.20 o                         
  -3  -7   2          4.91          0.40         2.49 o                         
  -2  -7   2         14.80         20.18         2.42 o                         
  -1  -7   2          2.54          5.36         2.02 o                         
   0  -7   2          8.03          2.25         2.20 o                         
   1  -7   2         30.68         27.22         3.74 o                         
   2  -7   2          2.47         -0.64         1.66 o                         
   3  -7   2          3.34          3.62         1.49 o                         
   4  -7   2          0.64          1.35         3.20 o                         
  -5  -6   2          4.14         12.87         5.19 o                         
  -4  -6   2          4.78          4.64         3.40 o                         
  -3  -6   2          1.17          3.49         2.86 o                         
  -2  -6   2         29.73         29.75         3.28 o                         
  -1  -6   2         33.11         34.07         2.95 o                         
   0  -6   2          6.53          4.96         1.21 o                         
   1  -6   2          0.03          0.14         2.61 o                         
   2  -6   2         35.24         34.93         3.74 o                         
   3  -6   2          3.54          3.11         3.08 o                         
   4  -6   2         32.25         37.75         4.34 o                         
   5  -6   2          7.78         10.64         4.96 o                         
  -5  -5   2          3.62         10.85         4.27 o                         
  -4  -5   2         16.14         24.16         5.49 o                         
  -3  -5   2         90.02         84.62         6.61 o                         
  -2  -5   2          9.22          9.82         2.22 o                         
  -1  -5   2         45.93         45.37         3.03 o                         
   0  -5   2         19.49         19.51         1.88 o                         
   1  -5   2         36.61         35.07         2.93 o                         
   2  -5   2         54.12         44.83         3.88 o                         
   3  -5   2         93.92         97.07         9.11 o                         
   4  -5   2         15.64         14.67         4.25 o                         
   5  -5   2          4.07          5.09         3.53 o                         
   6  -5   2          5.81         11.41         5.11 o                         
  -6  -4   2          6.77          7.81         4.56 o                         
  -5  -4   2         31.59         32.63         6.50 o                         
  -4  -4   2         11.08         18.45         4.74 o                         
  -3  -4   2         19.32         16.31         1.91 o                         
  -2  -4   2         97.35        105.17        12.04 o                         
  -1  -4   2         66.98         71.33         3.78 o                         
   0  -4   2        234.08        247.15        15.35 o                         
   1  -4   2        119.74        119.85         4.65 o                         
   2  -4   2         81.18         80.94         4.05 o                         
   3  -4   2         32.38         32.59         5.33 o                         
   4  -4   2          9.72          6.34         1.79 o                         
   5  -4   2          2.90          0.84         1.30 o                         
   6  -4   2         12.80          7.43         2.78 o                         
  -6  -3   2          1.97          7.90         4.09 o                         
  -5  -3   2         14.27         16.67         4.34 o                         
  -4  -3   2         62.51         77.73         8.45 o                         
  -3  -3   2          4.17          6.68         2.37 o                         
  -2  -3   2         71.59         66.71         3.10 o                         
  -1  -3   2        107.40        113.15         3.95 o                         
   0  -3   2         57.36         55.43         2.89 o                         
   1  -3   2         27.26         30.11         2.22 o                         
   2  -3   2        130.85        141.55         6.15 o                         
   3  -3   2         70.03         68.99         6.78 o                         
   4  -3   2          6.07          7.41         4.64 o                         
   5  -3   2          8.56         10.00         2.48 o                         
   6  -3   2          8.12          8.77         2.80 o                         
  -6  -2   2          1.62          2.44         2.62 o                         
  -5  -2   2         27.76         21.71         4.93 o                         
  -4  -2   2         90.88        105.00         9.14 o                         
  -3  -2   2         85.32         84.33         7.49 o                         
  -1  -2   2         81.12         77.30         2.74 o                         
   0  -2   2        713.09        664.30        13.93 o                         
   1  -2   2         50.68         49.91         2.88 o                         
   2  -2   2         83.68         73.42         4.00 o                         
   3  -2   2          5.81          6.66         1.32 o                         
   4  -2   2         27.42         22.34         2.25 o                         
   5  -2   2         26.35         25.21         2.68 o                         
   6  -2   2          2.44          1.72         1.77 o                         
   7  -2   2          7.67          4.61         1.95 o                         
  -6  -1   2          9.67          9.65         3.47 o                         
  -5  -1   2         46.85         46.33         6.51 o                         
  -4  -1   2        108.23        108.57         8.61 o                         
  -3  -1   2        222.72        234.20        11.08 o                         
  -2  -1   2        195.22        200.97         8.91 o                         
   0  -1   2       2148.45       2020.27        53.52 o                         
   1  -1   2       1471.52       1331.66        10.69 o                         
   2  -1   2         16.56         14.91         1.51 o                         
   3  -1   2        290.25        293.80         5.26 o                         
   4  -1   2        107.75        101.63         4.54 o                         
   5  -1   2        124.06        125.51         5.68 o                         
   6  -1   2         28.39         30.71         4.41 o                         
   7  -1   2          8.56         11.25         2.87 o                         
  -6   0   2          4.87          5.19         3.41 o                         
  -5   0   2         76.23         70.87         7.33 o                         
  -4   0   2         19.67         23.37         3.81 o                         
  -3   0   2         54.17         59.30         5.11 o                         
  -2   0   2        355.22        339.00        10.21 o                         
  -1   0   2       2018.98       1953.99        18.90 o                         
   0   0   2         61.85         60.48         2.79 o                         
   1   0   2       3154.96       3046.40        13.68 o                         
   2   0   2         15.23         15.19         1.21 o                         
   3   0   2          6.25          8.05         0.93 o                         
   4   0   2         94.71         93.38         3.31 o                         
   5   0   2         34.38         34.00         2.93 o                         
   6   0   2         11.31         13.58         2.04 o                         
   7   0   2          7.42         10.73         2.80 o                         
  -6   1   2         17.63         15.74         3.62 o                         
  -5   1   2         47.59         42.75         5.21 o                         
  -4   1   2         29.27         27.48         3.86 o                         
  -3   1   2         79.82         79.06         5.29 o                         
  -2   1   2        266.60        284.60         7.64 o                         
  -1   1   2       2029.89       2141.59        26.48 o                         
   0   1   2       3007.89       3960.82        16.29 o                         
   1   1   2       1732.26       1764.30        11.15 o                         
   2   1   2        228.49        239.75         5.72 o                         
   3   1   2         19.35         21.63         1.48 o                         
   4   1   2         61.48         61.29         2.87 o                         
   5   1   2         58.20         57.83         3.92 o                         
   6   1   2         26.38         33.24         4.06 o                         
   7   1   2          6.76          3.64         4.02 o                         
  -3   2   2         67.45         83.60         5.12 o                         
  -2   2   2        500.97        554.12        14.28 o                         
  -1   2   2        205.77        220.86         7.33 o                         
   0   2   2        170.63        188.86         4.38 o                         
   1   2   2        469.44        432.24        16.94 o                         
   2   2   2        132.04        126.33         9.14 o                         
   3   2   2        193.11        190.60         7.04 o                         
   4   2   2         81.01         85.03         3.03 o                         
   5   2   2        101.29        103.60         6.79 o                         
   6   2   2          7.73          8.96         3.21 o                         
   7   2   2          6.66          6.65         2.55 o                         
  -4   3   2         71.00         62.08         7.19 o                         
  -3   3   2         47.38         45.19         4.08 o                         
  -2   3   2         31.71         23.91         3.52 o                         
   0   3   2        146.63        154.92         4.04 o                         
   1   3   2        242.89        223.23         4.92 o                         
   2   3   2        324.23        317.01         7.11 o                         
   3   3   2         93.47         95.14         6.48 o                         
   4   3   2         43.97         39.79         4.82 o                         
   5   3   2          5.64          3.39         1.79 o                         
   6   3   2         12.21         10.68         3.28 o                         
  -5   4   2          1.34          2.52         2.48 o                         
  -4   4   2         57.97         67.16         7.87 o                         
  -3   4   2         25.71         22.45         4.13 o                         
  -2   4   2         68.23         75.12         4.30 o                         
  -1   4   2         11.74          9.81         2.96 o                         
   0   4   2        256.93        280.54        13.50 o                         
   1   4   2        109.73        112.56         4.03 o                         
   2   4   2        117.51        115.14         3.44 o                         
   3   4   2         23.04         26.72         2.60 o                         
   4   4   2          5.21          5.37         2.92 o                         
   5   4   2         18.08         27.51         4.91 o                         
   6   4   2         29.84         35.32         5.52 o                         
  -5   5   2          8.89          8.35         3.49 o                         
  -4   5   2          0.98          1.40         2.47 o                         
  -3   5   2         44.96         41.74         5.96 o                         
  -2   5   2         35.63         35.48         6.03 o                         
  -1   5   2         49.36         49.65         6.40 o                         
   0   5   2          2.53          2.21         1.07 o                         
   1   5   2          1.47         -0.38         0.89 o                         
   2   5   2          1.09          1.18         0.90 o                         
   3   5   2         40.72         38.29         5.25 o                         
   4   5   2          3.19          3.68         2.08 o                         
   5   5   2          0.73          0.20         1.95 o                         
  -5   6   2         10.92         11.40         4.51 o                         
  -4   6   2         12.73          9.44         3.53 o                         
  -3   6   2          2.95          2.14         2.40 o                         
  -2   6   2         27.31         35.23         6.26 o                         
  -1   6   2         35.16         28.49         5.24 o                         
   0   6   2        170.05        166.19         7.10 o                         
   1   6   2        270.09        273.46        16.03 o                         
   2   6   2         90.29         92.22         5.80 o                         
   3   6   2         38.53         42.62         5.65 o                         
   4   6   2         54.51         54.77         6.63 o                         
   5   6   2          1.07          1.77         2.27 o                         
  -4   7   2         11.48         12.42         4.28 o                         
  -3   7   2          0.92         -3.13         3.13 o                         
  -2   7   2         13.54         11.43         4.14 o                         
  -1   7   2         64.71         69.71         8.77 o                         
   0   7   2          5.86          3.68         3.46 o                         
   1   7   2          5.04          5.37         1.83 o                         
   2   7   2         17.08         20.86         3.71 o                         
   3   7   2         11.11         14.06         4.00 o                         
   4   7   2          0.43         -2.22         2.23 o                         
  -3   8   2         20.85         21.27         5.30 o                         
  -2   8   2          0.55          2.39         2.65 o                         
  -1   8   2          6.83          8.29         4.21 o                         
   0   8   2          3.06          4.35         2.72 o                         
   1   8   2          4.51          3.77         2.35 o                         
   2   8   2          3.10          8.04         2.76 o                         
  -1   9   2          2.83          3.77         3.18 o                         
   0   9   2          3.14          2.62         2.70 o                         
   1   9   2          4.01         11.58         3.88 o                         
  -1  -9   3          2.31          0.72         2.56 o                         
   0  -9   3          4.22          2.08         2.51 o                         
   1  -9   3          3.21          4.87         4.31 o                         
  -3  -8   3          5.04          9.18         4.17 o                         
  -2  -8   3          2.88          7.28         3.66 o                         
  -1  -8   3          6.36         11.77         4.02 o                         
   0  -8   3          7.81          6.07         3.05 o                         
   1  -8   3          5.80          6.48         4.02 o                         
   2  -8   3          4.90          3.79         2.15 o                         
   3  -8   3          0.15         -2.78         3.56 o                         
  -4  -7   3          0.31          4.59         4.04 o                         
  -3  -7   3          4.20          7.22         3.15 o                         
  -2  -7   3          4.11          4.91         3.39 o                         
  -1  -7   3          5.31          4.10         1.74 o                         
   0  -7   3         14.38         10.36         3.76 o                         
   1  -7   3          2.82          1.89         1.62 o                         
   2  -7   3          1.42         -0.08         1.49 o                         
   3  -7   3          2.86          2.10         4.96 o                         
   4  -7   3          2.45          2.63         3.76 o                         
  -5  -6   3          2.53          4.78         3.33 o                         
  -4  -6   3          5.09          6.66         3.58 o                         
  -3  -6   3         14.36         12.85         4.28 o                         
  -2  -6   3         10.68         12.43         2.61 o                         
  -1  -6   3         25.47         25.94         2.59 o                         
   0  -6   3          8.77          4.59         2.87 o                         
   1  -6   3         12.33         10.30         3.76 o                         
   2  -6   3          2.85          4.29         1.96 o                         
   3  -6   3         75.70         71.61         5.50 o                         
   4  -6   3         19.85         27.31         3.64 o                         
   5  -6   3          2.97          6.08         4.08 o                         
  -5  -5   3         13.48         10.36         4.17 o                         
  -4  -5   3          4.67          6.44         3.26 o                         
  -3  -5   3         52.46         49.83         6.69 o                         
  -2  -5   3         57.50         66.12         3.98 o                         
  -1  -5   3         41.67         47.42         3.09 o                         
   0  -5   3         38.51         38.45         3.78 o                         
   1  -5   3         21.42         19.26         2.28 o                         
   2  -5   3        179.77        175.12         7.71 o                         
   3  -5   3         19.49         24.72         3.19 o                         
   4  -5   3         20.19         21.99         5.37 o                         
   5  -5   3          9.27         10.06         4.27 o                         
   6  -5   3          5.06          7.21         3.01 o                         
  -6  -4   3          2.33          5.18         3.90 o                         
  -5  -4   3          3.04          7.94         3.97 o                         
  -4  -4   3         58.44         63.83         8.50 o                         
  -3  -4   3         96.04         99.14         9.48 o                         
  -2  -4   3         45.01         39.78         2.55 o                         
  -1  -4   3         83.82         77.86         4.06 o                         
   0  -4   3         84.88         97.71         5.37 o                         
   1  -4   3          2.67          2.44         1.11 o                         
   2  -4   3         18.55         20.15         2.22 o                         
   3  -4   3         71.42         82.05         7.57 o                         
   4  -4   3         12.54         10.34         2.15 o                         
   5  -4   3          4.10          3.12         2.50 o                         
   6  -4   3          4.47          3.97         2.11 o                         
  -6  -3   3          1.17          1.47         3.65 o                         
  -5  -3   3         27.01         22.76         5.33 o                         
  -4  -3   3         39.36         43.75         6.53 o                         
  -3  -3   3          0.41         -2.78         2.78 o                         
  -1  -3   3        189.16        180.12         5.71 o                         
   0  -3   3        248.05        280.85        11.23 o                         
   1  -3   3        161.84        163.72         6.68 o                         
   2  -3   3         10.52         12.19         2.12 o                         
   3  -3   3         50.09         46.12         3.84 o                         
   4  -3   3         28.46         31.09         3.32 o                         
   5  -3   3          5.43          7.42         3.22 o                         
   6  -3   3         13.03         12.57         3.04 o                         
  -6  -2   3          5.80         11.52         4.54 o                         
  -5  -2   3         32.66         38.15         6.34 o                         
  -4  -2   3         43.21         46.25         6.34 o                         
  -3  -2   3         25.60         20.37         4.00 o                         
   0  -2   3       1811.88       1724.07        24.86 o                         
   1  -2   3         88.28         81.80         3.54 o                         
   2  -2   3         41.82         44.07         2.87 o                         
   3  -2   3        192.53        196.50         7.03 o                         
   4  -2   3         79.47         80.91         3.71 o                         
   5  -2   3         70.13         73.12         5.69 o                         
   6  -2   3         20.35         19.39         3.78 o                         
   7  -2   3          6.74          4.58         2.23 o                         
  -6  -1   3          1.74          3.48         2.47 o                         
  -5  -1   3         37.84         41.48         6.16 o                         
  -4  -1   3         67.21         71.27         7.08 o                         
  -3  -1   3         34.08         28.22         4.15 o                         
  -2  -1   3         58.13         76.39         6.00 o                         
   0  -1   3       3514.00       3175.58        23.06 o                         
   1  -1   3        598.27        563.66        12.43 o                         
   2  -1   3        727.67        675.97         9.53 o                         
   3  -1   3         48.15         49.29         2.24 o                         
   4  -1   3         86.49         80.40         3.23 o                         
   5  -1   3         92.64         95.17         4.92 o                         
   6  -1   3          3.71          5.04         1.92 o                         
   7  -1   3          4.59          2.07         1.61 o                         
  -6   0   3         19.07         12.32         3.97 o                         
  -5   0   3          1.84          3.89         2.10 o                         
  -4   0   3          2.31         -0.24         1.27 o                         
  -3   0   3         95.38         93.01         6.67 o                         
  -2   0   3        142.68        142.86         6.93 o                         
  -1   0   3        286.73        276.45         5.10 o                         
   0   0   3         66.44         73.03         3.85 o                         
   1   0   3       1725.64       1710.92        13.78 o                         
   2   0   3        131.71        124.84         3.31 o                         
   3   0   3          2.71          0.46         0.59 o                         
   4   0   3         86.25         79.13         3.41 o                         
   5   0   3         13.51         14.24         1.96 o                         
   6   0   3         49.41         54.50         3.93 o                         
   7   0   3          6.65          6.61         2.33 o                         
  -6   1   3          9.65         12.05         3.29 o                         
  -5   1   3          0.70          3.19         1.98 o                         
  -4   1   3        131.13        126.12         7.91 o                         
  -3   1   3         25.22         25.10         3.15 o                         
  -2   1   3        998.65       1006.10        15.07 o                         
  -1   1   3        811.63        853.16        34.69 o                         
   0   1   3        441.88        581.62        12.05 o                         
   1   1   3       1919.41       2076.95        23.41 o                         
   2   1   3         38.65         42.33         3.55 o                         
   3   1   3        224.22        248.12         4.75 o                         
   4   1   3         95.74        103.24         5.54 o                         
   5   1   3        165.11        161.44         6.47 o                         
   6   1   3          4.60          5.27         2.01 o                         
   7   1   3          9.11          9.48         3.40 o                         
  -4   2   3         24.66         20.10         2.90 o                         
  -3   2   3         56.10         66.33         3.48 o                         
  -2   2   3        121.13        132.34         6.75 o                         
  -1   2   3        297.94        323.42         8.05 o                         
   0   2   3        168.42        188.29        10.19 o                         
   1   2   3        195.45        197.62         4.74 o                         
   2   2   3        287.05        281.42         6.28 o                         
   3   2   3        142.94        153.08         6.56 o                         
   4   2   3          7.76          5.86         1.07 o                         
   5   2   3         78.50         77.40         3.41 o                         
   6   2   3         18.62         20.60         4.39 o                         
   7   2   3          6.07          5.56         2.11 o                         
  -4   3   3         65.87         69.71         7.37 o                         
  -3   3   3         89.35         94.40         7.36 o                         
  -2   3   3         98.18        107.33         6.66 o                         
   0   3   3         83.21         81.00         3.51 o                         
   1   3   3        576.05        599.66         9.19 o                         
   2   3   3        189.84        204.65         6.42 o                         
   3   3   3         16.36         12.27         2.52 o                         
   4   3   3         32.52         33.44         4.79 o                         
   5   3   3          2.70         -0.59         2.61 o                         
   6   3   3          3.63          1.71         2.09 o                         
   7   3   3          9.37          9.41         3.62 o                         
  -4   4   3         18.21         20.83         4.29 o                         
  -3   4   3         43.37         41.41         5.31 o                         
  -2   4   3          2.20          0.83         1.09 o                         
   0   4   3         31.52         31.11         2.58 o                         
   1   4   3         22.71         23.06         2.19 o                         
   2   4   3         24.76         23.66         2.28 o                         
   3   4   3         64.51         62.28         4.82 o                         
   4   4   3          7.70          8.89         3.41 o                         
   5   4   3         19.91         16.71         4.06 o                         
   6   4   3         11.36         15.73         4.51 o                         
  -5   5   3          9.50         11.95         4.31 o                         
  -4   5   3         43.52         46.87         6.66 o                         
  -3   5   3         15.27         13.41         3.57 o                         
  -2   5   3         25.37         22.03         4.25 o                         
   0   5   3         18.38         19.06         1.96 o                         
   1   5   3         65.86         70.68         3.99 o                         
   2   5   3         52.93         47.76         4.82 o                         
   3   5   3         36.02         41.84         5.73 o                         
   4   5   3         57.57         53.79         6.53 o                         
   5   5   3          7.97          9.43         3.50 o                         
   6   5   3         16.50         15.88         4.11 o                         
  -4   6   3          5.64          2.70         2.58 o                         
  -3   6   3          4.82          7.62         3.18 o                         
  -1   6   3         89.56         81.39         8.68 o                         
   0   6   3        200.42        203.75         7.61 o                         
   1   6   3         69.83         66.90         7.31 o                         
   2   6   3          7.13          7.07         3.27 o                         
   3   6   3         45.61         47.15         6.25 o                         
   4   6   3          0.88          1.40         2.51 o                         
   5   6   3         13.53         17.86         4.34 o                         
  -4   7   3          6.32          8.04         3.50 o                         
  -3   7   3          5.59          4.99         2.79 o                         
   0   7   3         24.73         21.68         3.05 o                         
   1   7   3         80.94         72.50         7.35 o                         
   3   7   3          7.80          7.92         3.57 o                         
   4   7   3         16.53         18.24         4.47 o                         
   5   7   3          1.56          3.14         2.82 o                         
  -3   8   3          3.94          2.88         2.65 o                         
   4   8   3          2.59         -3.26         3.26 o                         
   0  -9   4          3.51          8.89         4.25 o                         
  -3  -8   4          1.34          2.50         2.96 o                         
  -2  -8   4          0.75          6.04         3.53 o                         
  -1  -8   4          4.48          7.59         3.61 o                         
   0  -8   4          1.44          3.38         2.65 o                         
   1  -8   4          0.36          1.59         2.11 o                         
   2  -8   4          8.22         11.39         3.29 o                         
   3  -8   4          1.15          3.31         3.31 o                         
  -4  -7   4          1.45          0.97         2.46 o                         
  -3  -7   4          0.92         -0.76         2.49 o                         
  -2  -7   4          1.99          3.17         2.53 o                         
  -1  -7   4          6.07          9.39         2.37 o                         
   0  -7   4         12.59         11.06         3.78 o                         
   1  -7   4          5.53          6.52         2.40 o                         
   2  -7   4          8.65          9.86         2.72 o                         
   3  -7   4          6.47          9.90         2.85 o                         
   4  -7   4          6.87          8.70         2.62 o                         
  -4  -6   4          3.07         10.18         4.48 o                         
  -3  -6   4          3.36          1.40         2.48 o                         
  -2  -6   4         12.90         14.19         2.11 o                         
  -1  -6   4         13.77         16.83         2.53 o                         
   0  -6   4         45.39         41.70         6.03 o                         
   1  -6   4         12.82         11.11         2.51 o                         
   2  -6   4         16.36         18.78         3.15 o                         
   3  -6   4          0.95          4.20         1.97 o                         
   4  -6   4         10.46         10.18         2.58 o                         
   5  -6   4          2.18         -0.63         3.00 o                         
  -5  -5   4          4.79          8.51         4.30 o                         
  -4  -5   4          9.28         12.95         4.90 o                         
  -3  -5   4         11.49          8.77         4.02 o                         
  -2  -5   4        122.27        127.02        22.23 o                         
  -1  -5   4          4.19          3.81         1.09 o                         
   0  -5   4          5.21          5.62         2.58 o                         
   1  -5   4         27.79         31.55         3.48 o                         
   2  -5   4          8.42          6.69         1.99 o                         
   3  -5   4         23.76         27.58         3.82 o                         
   4  -5   4         35.26         45.81         6.96 o                         
   5  -5   4          0.66          4.50         3.37 o                         
  -5  -4   4         23.41         29.22         5.96 o                         
  -4  -4   4         24.94         26.57         5.82 o                         
  -3  -4   4         12.09          6.99         3.13 o                         
  -2  -4   4          3.71          2.63         0.38 o                         
  -1  -4   4          0.14         -0.60         0.92 o                         
   0  -4   4          5.81          5.48         1.72 o                         
   1  -4   4         16.39         14.16         1.83 o                         
   2  -4   4         67.30         64.34         4.57 o                         
   3  -4   4         72.08         76.08         7.15 o                         
   4  -4   4          3.02          3.08         2.88 o                         
   5  -4   4          1.71          1.38         2.51 o                         
   6  -4   4          7.42          1.72         1.99 o                         
  -6  -3   4          4.17         13.35         4.84 o                         
  -5  -3   4          3.79          4.71         3.22 o                         
  -4  -3   4         39.60         46.23         6.97 o                         
  -3  -3   4         11.94         11.90         3.32 o                         
  -2  -3   4          7.22          3.76         2.66 o                         
  -1  -3   4         90.92         87.21         3.86 o                         
   0  -3   4        482.84        501.27        16.11 o                         
   1  -3   4        402.53        380.10         7.59 o                         
   2  -3   4         35.29         32.06         2.88 o                         
   3  -3   4         69.34         72.44         4.71 o                         
   4  -3   4         21.23         18.49         2.11 o                         
   5  -3   4          6.79          6.52         2.20 o                         
   6  -3   4          9.28         18.39         3.52 o                         
  -6  -2   4          3.03          8.83         4.07 o                         
  -5  -2   4         35.12         39.53         6.58 o                         
  -4  -2   4         75.20         77.57         8.28 o                         
  -3  -2   4          3.44          2.16         1.89 o                         
  -2  -2   4        134.03        128.25         8.93 o                         
  -1  -2   4        347.20        319.85         5.77 o                         
   0  -2   4        451.05        428.37        13.29 o                         
   1  -2   4        433.73        395.29         6.42 o                         
   2  -2   4         67.41         66.51         2.97 o                         
   3  -2   4         56.45         58.08         3.21 o                         
   4  -2   4         27.21         23.43         2.08 o                         
   5  -2   4         96.00         89.46         6.28 o                         
   6  -2   4         10.35         13.10         3.11 o                         
   7  -2   4          6.06          5.90         2.46 o                         
  -6  -1   4          1.71          2.59         2.82 o                         
  -5  -1   4          6.42          6.70         3.30 o                         
  -4  -1   4         12.85         15.29         3.67 o                         
  -3  -1   4         32.19         30.06         4.44 o                         
  -2  -1   4        255.45        269.33        11.35 o                         
  -1  -1   4         55.47         59.44         2.63 o                         
   0  -1   4        125.09        131.79         5.45 o                         
   1  -1   4        166.98        162.19         5.35 o                         
   2  -1   4        154.75        154.58         3.78 o                         
   3  -1   4        120.72        122.36         3.46 o                         
   4  -1   4         40.83         38.40         2.47 o                         
   5  -1   4         19.36         15.73         2.10 o                         
   6  -1   4         15.89         14.21         2.89 o                         
   7  -1   4          4.62          8.40         3.70 o                         
  -6   0   4         13.94         13.93         3.97 o                         
  -5   0   4         17.25         13.17         3.19 o                         
  -4   0   4         48.28         44.77         5.35 o                         
  -3   0   4         26.23         25.13         3.60 o                         
  -2   0   4        337.42        367.02        11.78 o                         
  -1   0   4         31.05         37.55         3.31 o                         
   0   0   4          1.49          1.85         1.44 o                         
   1   0   4         79.60         79.87         5.36 o                         
   2   0   4        320.61        317.29         6.23 o                         
   3   0   4        247.39        243.84         5.10 o                         
   4   0   4          0.49          0.40         0.72 o                         
   5   0   4        123.43        123.34         5.24 o                         
   6   0   4          1.33          2.44         1.27 o                         
   7   0   4          7.81          8.99         2.41 o                         
  -6   1   4         19.43         18.42         3.99 o                         
  -5   1   4         11.61         11.59         3.08 o                         
  -4   1   4         26.71         25.94         3.70 o                         
  -3   1   4        372.96        370.75        11.68 o                         
  -2   1   4        317.09        298.56         8.90 o                         
  -1   1   4        137.75        137.45         3.62 o                         
   0   1   4        528.95        624.97         9.52 o                         
   1   1   4        971.74       1028.57        21.23 o                         
   2   1   4        215.14        229.09         4.56 o                         
   3   1   4        104.79        117.96         3.56 o                         
   4   1   4        127.22        137.52         4.23 o                         
   5   1   4         58.16         58.72         3.90 o                         
   6   1   4          7.12          5.28         2.04 o                         
   7   1   4          9.23         10.21         2.80 o                         
  -5   2   4          5.42          4.39         1.68 o                         
  -4   2   4        196.63        196.80         8.62 o                         
  -3   2   4          1.74          0.74         0.67 o                         
  -2   2   4        170.85        164.17         4.54 o                         
  -1   2   4        757.00        876.77        16.48 o                         
   0   2   4          4.42          5.60         0.98 o                         
   1   2   4        190.78        237.77         5.43 o                         
   2   2   4        584.88        605.97        10.06 o                         
   3   2   4         89.38         94.95         4.22 o                         
   4   2   4         61.58         68.89         7.05 o                         
   5   2   4         20.55         21.26         2.05 o                         
   6   2   4         15.55         17.97         4.72 o                         
   7   2   4          8.08          8.16         2.49 o                         
  -3   3   4         83.92         88.74         6.99 o                         
  -2   3   4         63.57         68.66         4.13 o                         
  -1   3   4         97.35         98.44         5.23 o                         
   0   3   4          2.96          1.17         0.82 o                         
   1   3   4        274.43        309.86        10.77 o                         
   2   3   4         12.59         12.34         1.63 o                         
   3   3   4         68.89         70.94         4.23 o                         
   4   3   4         13.67         12.24         2.44 o                         
   5   3   4         30.79         21.70         4.63 o                         
   6   3   4         18.56         15.79         4.40 o                         
   7   3   4          7.72          6.58         3.34 o                         
  -4   4   4          3.87          8.11         2.87 o                         
  -3   4   4         46.98         46.07         5.37 o                         
  -2   4   4         27.70         25.82         3.69 o                         
  -1   4   4        289.55        304.69        14.99 o                         
   0   4   4         20.53         21.75         2.09 o                         
   1   4   4         30.70         29.83         2.45 o                         
   2   4   4         89.95         89.29         4.43 o                         
   3   4   4         57.12         48.74         6.90 o                         
   4   4   4          7.03         11.28         3.65 o                         
   5   4   4          2.03          3.16         2.82 o                         
   6   4   4         14.85         15.72         4.49 o                         
  -4   5   4         11.67          8.72         3.01 o                         
  -3   5   4          3.47          6.78         2.60 o                         
  -2   5   4         76.35         81.74         7.10 o                         
   0   5   4         46.14         40.35         3.19 o                         
   1   5   4        222.94        221.79         7.09 o                         
   2   5   4         18.73         13.16         2.45 o                         
   3   5   4         56.53         53.59         6.71 o                         
   4   5   4         88.38         97.45         8.97 o                         
   5   5   4         33.87         32.20         5.93 o                         
   6   5   4         10.89          9.77         3.75 o                         
  -4   6   4         23.36         25.53         5.04 o                         
  -3   6   4         13.04         12.81         3.33 o                         
  -2   6   4         28.38         25.06         4.61 o                         
   0   6   4         23.79         27.27         3.48 o                         
   1   6   4         60.62         56.76         5.28 o                         
   2   6   4          7.03          6.77         3.11 o                         
   3   6   4         19.82         15.12         4.34 o                         
   4   6   4         14.72         17.56         4.75 o                         
   5   6   4          2.12          4.82         3.16 o                         
  -3   7   4          9.49          8.65         3.42 o                         
  -2   7   4         11.20         11.54         3.47 o                         
   0   7   4        125.50        122.36         7.83 o                         
   1   7   4         33.03         26.19         4.48 o                         
   2   7   4          4.69          4.14         2.63 o                         
   3   7   4          5.84          1.66         2.88 o                         
   4   7   4          4.69          5.17         2.98 o                         
   5   7   4          5.88          5.12         3.45 o                         
  -2   8   4         14.89         13.42         4.09 o                         
   3   8   4          9.13          6.52         3.02 o                         
   4   8   4          4.09          3.86         3.02 o                         
  -2  -8   5          4.36          9.16         3.61 o                         
  -1  -8   5          1.62         -0.45         2.36 o                         
   0  -8   5          0.93         -0.06         2.58 o                         
   1  -8   5          0.76          3.32         2.55 o                         
   2  -8   5          0.45          0.67         1.71 o                         
   3  -8   5          1.01          3.85         2.08 o                         
  -3  -7   5          0.79         -3.19         3.19 o                         
  -2  -7   5          3.47          0.07         2.91 o                         
  -1  -7   5          9.35          7.32         3.59 o                         
   0  -7   5         12.67         12.70         4.29 o                         
   1  -7   5          0.26          2.35         2.43 o                         
   2  -7   5          5.06          3.17         1.95 o                         
   3  -7   5          1.91          2.71         2.03 o                         
   4  -7   5          8.47         14.70         3.17 o                         
  -4  -6   5          4.27          3.92         3.39 o                         
  -3  -6   5          8.05          6.94         3.71 o                         
  -2  -6   5         15.48         20.23         5.13 o                         
  -1  -6   5         13.10         11.67         2.11 o                         
   0  -6   5          3.88          0.91         2.17 o                         
   1  -6   5          5.14          4.87         2.75 o                         
   2  -6   5          3.23          5.40         1.94 o                         
   3  -6   5          9.45         12.62         2.69 o                         
   4  -6   5          7.39          7.29         4.12 o                         
   5  -6   5          2.25          1.29         1.98 o                         
  -5  -5   5         10.50         23.16         6.41 o                         
  -4  -5   5         19.84         26.06         6.19 o                         
  -3  -5   5          6.34         -0.98         2.93 o                         
  -2  -5   5         13.24         12.14         1.16 o                         
  -1  -5   5          6.03          4.37         1.39 o                         
   0  -5   5          5.84          2.67         2.46 o                         
   1  -5   5         13.49         20.48         4.28 o                         
   2  -5   5         38.91         42.10         4.02 o                         
   3  -5   5        132.80        137.19         7.25 o                         
   4  -5   5          3.51          0.30         2.34 o                         
   5  -5   5          0.27         -0.16         2.84 o                         
  -5  -4   5          3.83          1.88         2.76 o                         
  -4  -4   5         14.43         18.83         5.07 o                         
  -3  -4   5         29.18         34.40         6.28 o                         
  -2  -4   5        115.60        141.73        11.10 o                         
  -1  -4   5          1.71          0.69         0.83 o                         
   0  -4   5          1.83          3.51         1.76 o                         
   1  -4   5         15.33         14.40         2.69 o                         
   2  -4   5         22.17         20.28         3.45 o                         
   3  -4   5         18.41         11.82         2.94 o                         
   4  -4   5         27.76         32.52         4.10 o                         
   5  -4   5          1.90          6.53         2.25 o                         
   6  -4   5          0.85         -1.40         1.89 o                         
  -5  -3   5          5.74          9.70         4.14 o                         
  -4  -3   5         53.32         61.53         8.02 o                         
  -3  -3   5         11.57          8.42         3.56 o                         
  -2  -3   5        112.49        103.01         9.10 o                         
  -1  -3   5        195.93        187.31         5.85 o                         
   0  -3   5        403.78        393.23        14.90 o                         
   1  -3   5         22.08         22.61         2.22 o                         
   2  -3   5         41.04         41.12         3.06 o                         
   3  -3   5         44.34         46.73         3.21 o                         
   4  -3   5         10.77          9.85         2.87 o                         
   5  -3   5         52.52         50.85         4.88 o                         
   6  -3   5         11.85          4.93         1.95 o                         
  -6  -2   5          3.33          7.40         3.71 o                         
  -5  -2   5         31.75         29.49         5.82 o                         
  -4  -2   5         15.18         23.15         4.94 o                         
  -3  -2   5         65.81         69.54         7.41 o                         
  -2  -2   5         13.36         12.96         3.25 o                         
  -1  -2   5         36.59         33.67         2.25 o                         
   0  -2   5        273.67        246.89         8.48 o                         
   1  -2   5        723.66        704.07        12.74 o                         
   2  -2   5         35.52         33.37         2.04 o                         
   3  -2   5          3.45          2.68         0.94 o                         
   4  -2   5         23.12         21.82         2.11 o                         
   5  -2   5         46.48         43.17         9.28 o                         
   6  -2   5         10.52         12.58         2.75 o                         
  -6  -1   5         10.56         13.43         3.97 o                         
  -5  -1   5         12.00         14.03         4.08 o                         
  -4  -1   5         17.17         17.78         4.04 o                         
  -3  -1   5         48.29         47.40         5.56 o                         
  -2  -1   5        143.89        143.94         8.84 o                         
  -1  -1   5         40.97         48.51         2.60 o                         
   0  -1   5         17.43         22.13         2.75 o                         
   1  -1   5         18.19         20.74         2.26 o                         
   2  -1   5        117.06        138.47         5.79 o                         
   3  -1   5        148.99        144.77         4.06 o                         
   4  -1   5         10.05         10.32         1.36 o                         
   5  -1   5         23.86         22.51         2.45 o                         
   6  -1   5          5.23          1.30         2.26 o                         
   7  -1   5          4.88          5.46         2.38 o                         
  -6   0   5         10.13          9.64         3.37 o                         
  -5   0   5         11.54         18.55         3.98 o                         
  -4   0   5          0.68          2.81         1.89 o                         
  -3   0   5         37.29         37.96         4.59 o                         
  -2   0   5         89.46         90.08         6.33 o                         
  -1   0   5        437.67        411.87         8.03 o                         
   0   0   5         56.56         55.39         4.33 o                         
   1   0   5        125.45        127.54         7.14 o                         
   2   0   5        125.39        110.63         5.60 o                         
   3   0   5         58.85         56.39         2.29 o                         
   4   0   5        114.35        101.37         4.21 o                         
   5   0   5        118.03        106.70         8.03 o                         
   6   0   5          0.44         -2.43         2.43 o                         
   7   0   5          8.37          5.74         5.00 o                         
  -5   1   5          1.40          2.33         1.66 o                         
  -4   1   5         77.94         68.55         6.01 o                         
  -3   1   5         21.94         21.50         3.10 o                         
  -2   1   5         80.81         72.40         4.74 o                         
  -1   1   5        346.04        351.21         7.66 o                         
   0   1   5        279.46        319.31         7.30 o                         
   1   1   5         49.16         50.64         2.27 o                         
   2   1   5        896.56        931.54        22.95 o                         
   3   1   5         85.02         91.40         4.43 o                         
   4   1   5          2.49          1.24         1.08 o                         
   5   1   5         60.01         64.03         4.16 o                         
   6   1   5         62.82         57.95         5.35 o                         
   7   1   5          5.22          5.95         2.87 o                         
  -4   2   5         58.54         59.63         4.78 o                         
  -3   2   5         35.28         33.12         2.94 o                         
  -2   2   5        161.67        158.37         6.49 o                         
  -1   2   5          8.02         10.13         1.22 o                         
   0   2   5         73.73         92.38         3.37 o                         
   1   2   5        770.45        884.14         8.79 o                         
   2   2   5        252.82        254.57         5.44 o                         
   3   2   5         91.75        105.47         3.92 o                         
   4   2   5         12.86         11.55         3.71 o                         
   5   2   5         23.78         21.75         4.96 o                         
   6   2   5          6.15          5.65         3.08 o                         
   7   2   5         20.87         22.23         3.77 o                         
  -2   3   5         21.68         20.79         2.27 o                         
  -1   3   5        107.07        121.91         3.90 o                         
   0   3   5        747.59        954.26        36.24 o                         
   1   3   5         82.91         88.30         3.93 o                         
   2   3   5         72.81         81.99         4.08 o                         
   3   3   5         37.83         35.02         2.93 o                         
   4   3   5         11.90         13.51         2.52 o                         
   5   3   5          5.64          3.49         2.42 o                         
   6   3   5         21.01         16.43         4.34 o                         
  -3   4   5         27.27         26.77         4.02 o                         
  -2   4   5         55.89         49.67         4.69 o                         
  -1   4   5        111.76         99.18         9.03 o                         
   0   4   5        244.68        254.89         6.33 o                         
   1   4   5        274.67        277.72         7.39 o                         
   2   4   5          3.15          3.01         1.26 o                         
   3   4   5         50.59         51.89         4.68 o                         
   4   4   5         92.03         85.71         8.62 o                         
   5   4   5          9.58         10.80         3.77 o                         
   6   4   5         16.94         18.51         4.99 o                         
  -4   5   5         14.55         12.00         3.42 o                         
  -3   5   5         13.62         16.37         3.53 o                         
  -2   5   5         38.86         35.96         4.56 o                         
   0   5   5        100.80         89.88         4.68 o                         
   1   5   5        129.18        127.49         6.38 o                         
   2   5   5         36.27         36.40         3.86 o                         
   3   5   5         95.70         94.36         9.18 o                         
   4   5   5         31.04         28.67         5.89 o                         
   5   5   5          3.20          6.64         3.48 o                         
   6   5   5          9.17          6.04         3.66 o                         
  -4   6   5         14.18         14.27         3.81 o                         
  -3   6   5         14.21         17.28         3.93 o                         
  -2   6   5          8.86          5.34         2.29 o                         
   0   6   5          8.97         13.98         2.46 o                         
   1   6   5         66.25         67.25         4.99 o                         
   2   6   5         26.28         16.96         4.75 o                         
   3   6   5          2.63         -0.23         2.53 o                         
   4   6   5          7.24         10.14         4.27 o                         
   5   6   5          5.16         17.79         4.68 o                         
  -3   7   5         17.54         16.84         4.26 o                         
  -2   7   5         11.56         13.27         3.66 o                         
   1   7   5         23.78         25.20         4.32 o                         
   2   7   5          1.84         -0.95         2.69 o                         
   3   7   5          7.67          5.97         3.78 o                         
   4   7   5          4.76          4.17         3.22 o                         
  -2   8   5          6.79          2.03         2.86 o                         
   3   8   5         17.88         17.23         5.11 o                         
  -1  -8   6          1.27          4.09         3.72 o                         
   0  -8   6          0.85         -0.46         2.93 o                         
   1  -8   6          0.51          1.18         2.67 o                         
   2  -8   6          0.54          0.83         2.75 o                         
  -3  -7   6          2.10          0.95         2.49 o                         
  -2  -7   6          5.93         10.02         4.41 o                         
  -1  -7   6          5.39          8.51         3.90 o                         
   0  -7   6          1.97         -0.64         2.62 o                         
   1  -7   6          1.96          8.96         4.07 o                         
   2  -7   6          4.89          7.25         2.33 o                         
   3  -7   6          2.13          5.20         2.37 o                         
   4  -7   6          3.40          1.52         3.86 o                         
  -4  -6   6          1.72          5.16         3.55 o                         
  -3  -6   6          2.81          0.68         2.77 o                         
  -2  -6   6          4.35          8.43         3.78 o                         
  -1  -6   6          9.88         13.05         2.29 o                         
   0  -6   6          2.16          2.06         2.33 o                         
   1  -6   6         14.95         20.50         5.21 o                         
   2  -6   6         13.98         14.07         2.92 o                         
   3  -6   6          5.50          3.54         1.95 o                         
   4  -6   6          2.26          1.06         1.79 o                         
   5  -6   6          1.04         -3.45         3.45 o                         
  -4  -5   6          5.08         13.72         4.80 o                         
  -3  -5   6          0.17          2.85         3.12 o                         
  -2  -5   6          0.83          0.64         2.27 o                         
  -1  -5   6         32.44         34.05         2.31 o                         
   0  -5   6          7.53         10.29         3.64 o                         
   1  -5   6         11.09         12.68         4.23 o                         
   2  -5   6         62.23         61.33         4.83 o                         
   3  -5   6          2.09          3.99         1.71 o                         
   4  -5   6          9.63         14.06         2.93 o                         
   5  -5   6          0.28         -1.75         1.75 o                         
  -5  -4   6          1.07          7.21         3.90 o                         
  -4  -4   6         29.76         48.15         8.03 o                         
  -3  -4   6          3.19          9.64         4.31 o                         
  -2  -4   6         57.00         70.94         8.34 o                         
  -1  -4   6         43.44         44.66         3.09 o                         
   0  -4   6         16.21         14.42         1.95 o                         
   1  -4   6          8.16          8.23         2.02 o                         
   2  -4   6         56.70         53.91         3.93 o                         
   3  -4   6         90.89         88.66         5.47 o                         
   4  -4   6         28.30         27.50         3.50 o                         
   5  -4   6         11.56         15.61         3.13 o                         
   6  -4   6          2.79         -0.30         3.65 o                         
  -5  -3   6         28.40         32.30         6.62 o                         
  -4  -3   6         13.03         13.15         4.07 o                         
  -3  -3   6         17.52         17.33         4.58 o                         
  -2  -3   6         31.28         30.89         5.43 o                         
  -1  -3   6         48.67         46.84         2.85 o                         
   0  -3   6        369.68        353.59        11.37 o                         
   1  -3   6        237.46        241.81         7.01 o                         
   2  -3   6         20.03         20.48         1.89 o                         
   3  -3   6         13.51         12.95         2.06 o                         
   4  -3   6         18.31         18.26         2.69 o                         
   5  -3   6         43.70         48.12         4.61 o                         
   6  -3   6          3.74          6.67         3.63 o                         
  -5  -2   6          0.34          2.72         2.78 o                         
  -4  -2   6         10.50          9.65         3.11 o                         
  -3  -2   6          7.78          2.10         2.14 o                         
  -2  -2   6         32.17         29.81         4.76 o                         
  -1  -2   6         35.20         33.23         2.34 o                         
   0  -2   6         38.17         37.78         3.67 o                         
   1  -2   6        172.82        174.85        11.22 o                         
   2  -2   6        131.34        114.74         6.38 o                         
   3  -2   6         12.36         10.69         1.35 o                         
   4  -2   6         28.19         26.64         2.42 o                         
   5  -2   6         17.44         21.43         3.04 o                         
   6  -2   6         12.23         12.01         2.74 o                         
  -6  -1   6         16.48         14.25         4.34 o                         
  -5  -1   6          5.90          4.13         2.59 o                         
  -4  -1   6         12.12         11.04         3.42 o                         
  -3  -1   6         37.53         28.82         4.87 o                         
  -2  -1   6         72.07         73.93         6.77 o                         
  -1  -1   6         59.17         59.77         3.24 o                         
   0  -1   6         16.91         17.73         2.81 o                         
   1  -1   6         76.28         80.04         5.98 o                         
   2  -1   6         79.70         77.95         4.73 o                         
   3  -1   6         76.75         76.48         3.78 o                         
   4  -1   6         30.99         30.75         2.48 o                         
   5  -1   6         48.55         45.07         3.36 o                         
   6  -1   6          2.91          2.92         2.49 o                         
   7  -1   6          4.50          7.31         2.37 o                         
  -5   0   6          0.91         -0.23         1.69 o                         
  -4   0   6          5.15          7.93         2.67 o                         
  -3   0   6         26.44         27.95         4.14 o                         
  -2   0   6        179.80        173.13         9.21 o                         
  -1   0   6         61.39         55.56         3.32 o                         
   0   0   6        120.34        127.31         7.05 o                         
   1   0   6        315.13        313.89        11.88 o                         
   2   0   6        145.87        159.96         6.38 o                         
   3   0   6         99.52         93.18         3.33 o                         
   4   0   6         61.18         55.43         3.15 o                         
   5   0   6         42.90         39.82         3.05 o                         
   6   0   6         27.63         29.94         3.90 o                         
   7   0   6          2.01          2.47         2.01 o                         
  -5   1   6         15.34         19.34         3.74 o                         
  -4   1   6         30.71         27.72         4.10 o                         
  -3   1   6         19.67         22.17         3.36 o                         
  -2   1   6        203.36        201.57         8.60 o                         
  -1   1   6        125.60        115.58         3.99 o                         
   0   1   6         66.41         71.20         3.88 o                         
   1   1   6        236.51        242.81         4.91 o                         
   2   1   6        415.46        414.73         8.17 o                         
   3   1   6          4.63          3.67         0.81 o                         
   4   1   6         49.53         51.90         6.72 o                         
   5   1   6         92.28         96.19         5.32 o                         
   6   1   6          1.48          2.40         1.67 o                         
   7   1   6         21.14         26.68         4.23 o                         
  -4   2   6         12.66          9.38         2.11 o                         
  -3   2   6        395.23        376.47        10.42 o                         
  -2   2   6         34.91         36.38         2.63 o                         
  -1   2   6        119.63        131.91         4.27 o                         
   0   2   6          6.39         11.19         1.94 o                         
   1   2   6         18.37         21.12         1.50 o                         
   2   2   6        130.71        150.14         4.29 o                         
   3   2   6        139.59        157.56         4.84 o                         
   4   2   6         28.04         34.56         4.51 o                         
   5   2   6         22.08         17.26         3.95 o                         
   6   2   6          8.09         10.06         4.12 o                         
   7   2   6          1.76          3.11         3.41 o                         
  -1   3   6         89.10         95.31         3.00 o                         
   0   3   6          4.06          5.88         1.20 o                         
   1   3   6        120.62        137.29         4.99 o                         
   2   3   6         96.18         94.63         4.50 o                         
   3   3   6         92.59         95.53         4.11 o                         
   4   3   6         56.89         54.52         4.69 o                         
   5   3   6          2.40         -2.46         3.31 o                         
   6   3   6         16.78         12.30         4.71 o                         
  -2   4   6         66.24         70.06         4.91 o                         
  -1   4   6        233.81        241.70         8.17 o                         
   0   4   6        188.51        207.75         6.01 o                         
   1   4   6        123.67        119.10         4.98 o                         
   2   4   6          8.73          9.31         1.78 o                         
   3   4   6         47.44         54.38         4.72 o                         
   4   4   6         73.58         87.97         9.07 o                         
   5   4   6         27.31         29.52         5.64 o                         
   6   4   6         16.61         22.80         5.33 o                         
  -3   5   6         17.98         15.32         3.11 o                         
  -2   5   6         10.58          8.96         2.30 o                         
   0   5   6         25.11         22.94         3.16 o                         
   1   5   6         36.93         30.69         3.30 o                         
   2   5   6         62.97         64.47         5.17 o                         
   3   5   6         49.42         51.85         7.22 o                         
   4   5   6          7.22          6.06         3.47 o                         
   5   5   6          1.14          3.65         3.16 o                         
   6   5   6          8.33         11.20         4.10 o                         
  -3   6   6         29.82         30.31         4.63 o                         
  -2   6   6         21.55         21.91         3.80 o                         
   0   6   6         13.89         17.51         2.64 o                         
   1   6   6          8.32          8.01         4.62 o                         
   2   6   6         17.76          9.82         3.98 o                         
   3   6   6          4.93          4.73         3.89 o                         
   4   6   6         29.59         34.78         6.54 o                         
   5   6   6         19.11         16.53         5.11 o                         
  -2   7   6         10.85          8.90         2.93 o                         
   1   7   6         72.99         63.47         8.72 o                         
   2   7   6         13.72         13.98         4.94 o                         
   3   7   6         10.27         10.20         4.20 o                         
   4   7   6         12.67          7.38         3.70 o                         
   2   8   6         14.16         18.35         5.44 o                         
   3   8   6         15.69         18.79         5.52 o                         
  -1  -8   7          2.65          5.37         3.74 o                         
   0  -8   7          0.50         -3.57         3.57 o                         
   1  -8   7          0.92          5.92         3.70 o                         
   2  -8   7          2.20          2.32         2.74 o                         
  -2  -7   7          4.47          2.37         2.80 o                         
  -1  -7   7          1.55          4.88         3.84 o                         
   0  -7   7          2.06          8.96         2.50 o                         
   1  -7   7          3.78          1.99         2.55 o                         
   2  -7   7          0.91          0.75         2.59 o                         
   3  -7   7          3.86          5.13         1.87 o                         
  -3  -6   7          1.25         -1.87         2.59 o                         
  -2  -6   7          5.24          3.43         2.90 o                         
  -1  -6   7          4.22          4.24         1.55 o                         
   0  -6   7          7.94          7.84         3.40 o                         
   1  -6   7          0.16          0.66         1.56 o                         
   2  -6   7          1.98          2.90         1.66 o                         
   3  -6   7          3.63          3.16         1.60 o                         
   4  -6   7          2.69          4.79         1.82 o                         
  -4  -5   7         12.87         17.03         5.38 o                         
  -3  -5   7          6.37         10.46         4.29 o                         
  -2  -5   7          3.93          5.88         3.20 o                         
  -1  -5   7          1.80          0.88         2.16 o                         
   0  -5   7          5.31          4.34         1.53 o                         
   1  -5   7          4.83          5.56         2.06 o                         
   2  -5   7          2.58          2.14         1.68 o                         
   3  -5   7         11.55         11.46         2.19 o                         
   4  -5   7          7.84          8.65         2.30 o                         
   5  -5   7          1.02         -1.42         3.51 o                         
  -5  -4   7          8.11         18.64         5.72 o                         
  -4  -4   7          8.57         18.02         5.06 o                         
  -3  -4   7          1.48          0.73         2.60 o                         
  -2  -4   7         11.38          8.15         3.56 o                         
  -1  -4   7        100.84        102.94         5.21 o                         
   0  -4   7         35.01         33.92         3.32 o                         
   1  -4   7        169.19        166.10         7.84 o                         
   2  -4   7         93.10         95.42         8.60 o                         
   3  -4   7         33.66         33.00         3.22 o                         
   4  -4   7          3.20          3.97         2.41 o                         
   5  -4   7         28.28         34.44         4.10 o                         
   6  -4   7          4.74         -0.18         2.84 o                         
  -5  -3   7          3.64          6.43         3.77 o                         
  -4  -3   7          8.09         15.07         4.51 o                         
  -3  -3   7         21.39         28.82         5.82 o                         
  -2  -3   7         31.74         39.97         6.22 o                         
  -1  -3   7         10.88         10.08         1.58 o                         
   0  -3   7         71.35         76.71         4.58 o                         
   1  -3   7        126.90        127.43         5.44 o                         
   2  -3   7         26.33         25.25         4.59 o                         
   3  -3   7          0.28          0.64         0.98 o                         
   4  -3   7          8.34          7.63         2.19 o                         
   5  -3   7          5.03          6.99         3.69 o                         
   6  -3   7         15.22         13.68         5.19 o                         
  -5  -2   7          6.46         14.74         4.53 o                         
  -4  -2   7          8.79         11.70         4.04 o                         
  -3  -2   7         27.16         28.57         5.24 o                         
  -2  -2   7        110.40        104.92         9.28 o                         
  -1  -2   7          5.98          7.32         1.44 o                         
   0  -2   7          2.13          1.06         1.19 o                         
   1  -2   7          1.48         -0.19         1.76 o                         
   2  -2   7         62.58         57.45         4.50 o                         
   3  -2   7          1.31          1.76         0.59 o                         
   4  -2   7          7.32          9.36         1.81 o                         
   5  -2   7         23.46         20.09         2.80 o                         
   6  -2   7          1.80          0.81         1.70 o                         
  -5  -1   7          4.47          3.47         2.20 o                         
  -4  -1   7          2.01          3.30         2.36 o                         
  -3  -1   7         41.00         38.68         5.58 o                         
  -2  -1   7         33.47         28.86         4.65 o                         
  -1  -1   7         38.68         45.61         3.10 o                         
   0  -1   7         51.34         50.19         3.65 o                         
   1  -1   7         40.08         43.46         5.01 o                         
   2  -1   7         43.47         37.94         4.97 o                         
   3  -1   7         48.03         49.41         4.23 o                         
   4  -1   7         67.80         67.54         3.35 o                         
   5  -1   7         45.86         45.16         3.99 o                         
   6  -1   7          6.30          5.32         1.94 o                         
  -5   0   7          1.03          0.49         1.57 o                         
  -4   0   7          5.33          4.76         2.24 o                         
  -3   0   7         23.33         19.81         3.72 o                         
  -2   0   7         26.67         25.66         4.02 o                         
  -1   0   7        142.87        138.67         5.56 o                         
   0   0   7        241.79        249.65        10.69 o                         
   1   0   7         22.09         14.58         3.16 o                         
   2   0   7         57.19         57.30         6.11 o                         
   3   0   7         67.95         58.78         3.89 o                         
   4   0   7          8.94          8.08         1.35 o                         
   5   0   7         48.52         50.23         3.37 o                         
   6   0   7         15.80         17.91         3.11 o                         
   7   0   7          8.46         12.80         4.75 o                         
  -4   1   7         36.03         41.66         5.06 o                         
  -3   1   7        116.01         99.06         7.03 o                         
  -2   1   7         10.52         11.72         2.50 o                         
  -1   1   7         53.83         55.94         3.21 o                         
   0   1   7        125.45        132.66         5.47 o                         
   1   1   7        157.42        143.00         5.15 o                         
   2   1   7         18.30         15.60         1.38 o                         
   3   1   7        288.78        280.94         9.86 o                         
   4   1   7        107.62         90.42         5.01 o                         
   5   1   7          7.61          6.44         1.97 o                         
   6   1   7          2.26          5.26         1.91 o                         
   7   1   7          7.14         19.68         6.14 o                         
  -4   2   7         21.36         19.29         2.96 o                         
  -3   2   7        176.43        172.58         7.59 o                         
  -2   2   7         19.05         13.96         2.20 o                         
  -1   2   7         20.69         23.29         2.06 o                         
   0   2   7         10.23         10.52         2.29 o                         
   1   2   7        103.70        107.08         3.25 o                         
   2   2   7        221.64        225.93         7.19 o                         
   3   2   7          4.49          5.75         1.18 o                         
   4   2   7         26.38         26.93         3.18 o                         
   5   2   7          5.77          7.51         2.02 o                         
   6   2   7         14.65         27.23         6.13 o                         
  -2   3   7         23.18         19.73         1.46 o                         
  -1   3   7        316.54        315.58         5.82 o                         
   0   3   7        411.91        544.65        12.20 o                         
   1   3   7         49.83         60.14         2.68 o                         
   2   3   7         47.65         44.73         3.19 o                         
   3   3   7         94.39         93.95         5.93 o                         
   4   3   7         89.22         90.40         7.87 o                         
   5   3   7         12.04         13.99         4.66 o                         
   6   3   7         24.51         27.71         6.07 o                         
  -1   4   7         68.99         66.52         5.91 o                         
   0   4   7         32.60         34.51         2.62 o                         
   1   4   7        286.91        300.64         8.11 o                         
   2   4   7         30.82         32.88         3.09 o                         
   3   4   7         26.54         34.06         3.09 o                         
   4   4   7         45.88         66.20         8.40 o                         
   5   4   7         11.30          7.47         3.65 o                         
   6   4   7         12.66         14.82         5.09 o                         
  -2   5   7         10.42         10.10         2.01 o                         
  -1   5   7          8.48          9.37         1.88 o                         
   0   5   7         21.46         18.05         2.59 o                         
   1   5   7         33.83         34.91         3.53 o                         
   2   5   7         50.20         54.08         4.82 o                         
   3   5   7          2.20         -1.27         3.41 o                         
   4   5   7         20.03         18.54         5.35 o                         
   5   5   7          9.29          9.99         4.31 o                         
   6   5   7          5.20          6.49         4.12 o                         
  -2   6   7          7.23          9.09         2.24 o                         
  -1   6   7         19.51         24.03         3.56 o                         
   0   6   7         12.91         12.93         2.27 o                         
   1   6   7         15.85         14.67         2.87 o                         
   2   6   7          7.31          5.42         3.45 o                         
   3   6   7         24.62         30.82         6.13 o                         
   4   6   7          6.46         12.67         4.78 o                         
   5   6   7         17.36         36.94         7.23 o                         
   1   7   7         12.36         11.12         4.78 o                         
   2   7   7         20.52         15.92         5.23 o                         
   3   7   7         13.90         25.79         6.61 o                         
   4   7   7         10.99         11.34         4.82 o                         
   2   8   7         13.81          4.22         3.25 o                         
   3   8   7          5.30          3.31         3.91 o                         
  -2  -7   8          2.22          6.10         4.25 o                         
  -1  -7   8          3.93          5.92         3.73 o                         
   0  -7   8          1.36         -0.82         3.21 o                         
   1  -7   8          0.99          1.63         1.78 o                         
   2  -7   8          4.27          4.27         2.26 o                         
   3  -7   8          3.92          3.90         2.62 o                         
  -3  -6   8          0.54         -3.51         3.51 o                         
  -2  -6   8          0.94         -0.99         2.81 o                         
  -1  -6   8          0.59          0.02         2.27 o                         
   0  -6   8          2.95          2.33         2.10 o                         
   1  -6   8          0.04         -0.96         1.62 o                         
   2  -6   8          2.19          5.32         2.86 o                         
   3  -6   8          6.81          7.33         2.55 o                         
   4  -6   8          2.51          1.62         3.93 o                         
  -4  -5   8          5.50         12.88         5.36 o                         
  -3  -5   8          4.43          9.28         4.66 o                         
  -2  -5   8          2.94          6.27         3.88 o                         
  -1  -5   8          2.55          1.98         1.14 o                         
   0  -5   8          9.33          9.13         2.13 o                         
   1  -5   8         18.53         16.99         2.96 o                         
   2  -5   8          2.96          1.89         1.58 o                         
   3  -5   8          3.06          3.50         4.49 o                         
   4  -5   8          1.18         -3.28         3.28 o                         
   5  -5   8          3.67         -1.62         2.67 o                         
  -4  -4   8          4.53          6.18         3.70 o                         
  -3  -4   8          1.57         -2.81         3.71 o                         
  -2  -4   8         11.81         19.96         5.33 o                         
  -1  -4   8         45.79         50.50         3.52 o                         
   0  -4   8         76.08         80.19         6.66 o                         
   1  -4   8        133.24        134.37         7.31 o                         
   2  -4   8         20.89         23.04         3.36 o                         
   3  -4   8          1.91          1.21         2.50 o                         
   4  -4   8         21.73         23.37         2.86 o                         
   5  -4   8          8.08         10.87         4.69 o                         
  -4  -3   8          6.96          3.40         2.79 o                         
  -3  -3   8          3.26          4.17         2.67 o                         
  -2  -3   8         13.92         15.42         4.48 o                         
  -1  -3   8         23.23         21.93         2.34 o                         
   0  -3   8         14.89         14.37         3.06 o                         
   1  -3   8          7.94          6.97         2.16 o                         
   2  -3   8         19.31         22.23         4.27 o                         
   3  -3   8          5.38          4.40         2.75 o                         
   4  -3   8         10.64          9.85         1.70 o                         
   5  -3   8         24.33         26.88         6.34 o                         
   6  -3   8          3.83          2.51         3.65 o                         
  -5  -2   8          4.35         10.09         4.19 o                         
  -4  -2   8          9.91         10.26         3.78 o                         
  -3  -2   8         38.62         34.86         6.44 o                         
  -2  -2   8         26.90         24.68         4.76 o                         
  -1  -2   8         25.51         30.07         2.73 o                         
   0  -2   8          5.23          5.38         1.72 o                         
   1  -2   8         11.55         10.92         2.83 o                         
   2  -2   8         19.22         20.84         2.97 o                         
   3  -2   8         74.02         77.75         8.19 o                         
   4  -2   8         30.68         24.76         3.50 o                         
   5  -2   8          9.94          9.37         1.82 o                         
   6  -2   8          2.32         -1.56         3.21 o                         
  -5  -1   8          1.83          3.84         3.09 o                         
  -4  -1   8         10.08         11.89         3.76 o                         
  -3  -1   8          6.13          7.14         2.65 o                         
  -2  -1   8         37.15         34.00         5.22 o                         
  -1  -1   8         69.85         70.34         4.25 o                         
   0  -1   8         37.13         38.82         3.55 o                         
   1  -1   8          1.95          5.82         2.81 o                         
   2  -1   8         75.19         77.36         7.50 o                         
   3  -1   8         27.91         26.58         3.41 o                         
   4  -1   8         17.86         16.77         1.03 o                         
   5  -1   8         48.26         53.43         3.96 o                         
   6  -1   8         13.92         18.03         5.57 o                         
  -5   0   8          7.65          5.14         2.30 o                         
  -4   0   8         11.69         17.84         4.09 o                         
  -3   0   8         34.99         39.74         5.49 o                         
  -2   0   8         14.40         12.26         2.95 o                         
  -1   0   8        112.66        106.12         6.57 o                         
   0   0   8         14.17         16.87         3.25 o                         
   1   0   8        143.32        143.91         9.26 o                         
   2   0   8        142.78        150.33        10.22 o                         
   3   0   8         34.95         33.52         5.45 o                         
   4   0   8         13.00         13.10         1.70 o                         
   5   0   8         12.91          9.64         1.57 o                         
   6   0   8          4.32          3.57         1.77 o                         
  -4   1   8         22.50         22.09         3.99 o                         
  -3   1   8         19.61         26.25         3.97 o                         
  -2   1   8          0.91         -0.28         1.49 o                         
  -1   1   8         29.73         34.08         3.14 o                         
   0   1   8         10.29         11.04         1.87 o                         
   1   1   8         35.75         35.04         2.82 o                         
   2   1   8        172.57        151.65         9.19 o                         
   3   1   8         73.23         69.56         3.22 o                         
   4   1   8          4.51          2.60         1.32 o                         
   5   1   8          4.08          1.62         0.92 o                         
   6   1   8         14.11         17.79         2.98 o                         
  -3   2   8         25.24         19.06         2.84 o                         
  -2   2   8        179.22        163.65         7.84 o                         
  -1   2   8         75.33         71.16         3.67 o                         
   0   2   8         14.29         15.42         2.40 o                         
   1   2   8         11.66         12.43         1.69 o                         
   2   2   8         54.97         51.58         2.65 o                         
   3   2   8          2.75          3.31         1.16 o                         
   4   2   8        220.00        226.66        14.40 o                         
   5   2   8         14.70         17.71         2.86 o                         
   6   2   8          9.84          7.54         3.72 o                         
  -2   3   8         12.35          9.79         1.51 o                         
  -1   3   8        171.47        177.34         5.87 o                         
   0   3   8         95.43        129.33         6.57 o                         
   1   3   8        209.73        233.83        13.41 o                         
   2   3   8         38.55         41.18         2.68 o                         
   3   3   8        121.38        131.47         5.57 o                         
   4   3   8         46.00         47.65         7.43 o                         
   5   3   8         21.27         14.14         4.69 o                         
   6   3   8         13.81         12.79         4.84 o                         
  -1   4   8          0.23          0.96         0.75 o                         
   0   4   8         73.21         81.90         4.71 o                         
   1   4   8        137.62        136.97         4.37 o                         
   2   4   8         56.27         50.91         3.05 o                         
   3   4   8         35.32         36.32         3.21 o                         
   4   4   8          8.40         10.44         4.15 o                         
   5   4   8          3.73          5.66         4.16 o                         
   6   4   8         10.01          8.00         4.20 o                         
  -1   5   8         37.26         31.35         2.44 o                         
   0   5   8          5.81          5.09         1.42 o                         
   1   5   8          8.48          8.98         2.01 o                         
   2   5   8         21.18         21.59         3.31 o                         
   3   5   8         19.94         17.02         4.80 o                         
   4   5   8         21.29         23.18         6.09 o                         
   5   5   8          9.77          2.28         3.71 o                         
   0   6   8          4.37          3.29         2.75 o                         
   1   6   8         19.09         16.94         2.89 o                         
   2   6   8         24.86         32.45         6.63 o                         
   3   6   8         23.59         25.78         6.38 o                         
   4   6   8         14.66         16.40         5.05 o                         
   5   6   8         13.42         19.02         6.10 o                         
   1   7   8         11.32          5.74         3.70 o                         
   2   7   8         11.23          7.12         4.35 o                         
   3   7   8         19.33         16.28         5.80 o                         
   4   7   8          6.20          7.30         3.90 o                         
   2   8   8          0.70          1.09         3.52 o                         
  -1  -7   9          3.61          8.29         4.55 o                         
   0  -7   9          0.47         -0.16         2.53 o                         
   1  -7   9          2.20          0.05         2.10 o                         
   2  -7   9          1.62          2.75         1.80 o                         
  -2  -6   9          0.33          8.58         4.16 o                         
  -1  -6   9          0.14         -4.15         4.15 o                         
   0  -6   9          0.25          0.60         1.18 o                         
   1  -6   9          7.28          8.87         4.14 o                         
   2  -6   9          0.04          3.00         3.50 o                         
   3  -6   9          2.75          2.31         2.06 o                         
   4  -6   9          1.88          2.58         2.20 o                         
  -3  -5   9          3.37          8.15         4.58 o                         
  -2  -5   9          5.53         17.00         5.45 o                         
  -1  -5   9          4.04          2.82         2.45 o                         
   0  -5   9         17.24         22.90         3.22 o                         
   1  -5   9         10.88          8.26         2.40 o                         
   2  -5   9          1.40          1.49         1.77 o                         
   3  -5   9          7.70          9.87         2.92 o                         
   4  -5   9          3.45          4.57         2.93 o                         
   5  -5   9          7.15         11.31         4.46 o                         
  -4  -4   9          3.42          4.04         3.80 o                         
  -3  -4   9          5.16          5.17         3.54 o                         
  -2  -4   9          3.74          3.47         3.14 o                         
  -1  -4   9          0.81         -0.94         2.04 o                         
   0  -4   9        104.51        104.72         6.12 o                         
   1  -4   9          9.09          7.32         2.11 o                         
   2  -4   9         11.67         15.55         4.57 o                         
   3  -4   9          2.61          5.10         3.30 o                         
   4  -4   9          1.95          2.30         3.01 o                         
   5  -4   9          8.95          3.27         3.18 o                         
  -4  -3   9          0.06          0.32         2.88 o                         
  -3  -3   9          2.12          1.64         2.58 o                         
  -2  -3   9          5.26          6.08         3.23 o                         
  -1  -3   9         23.37         22.50         2.57 o                         
   0  -3   9         73.03         74.85         5.17 o                         
   1  -3   9         79.44         83.15         5.79 o                         
   2  -3   9         27.11         26.12         4.80 o                         
   3  -3   9          2.96          3.85         2.68 o                         
   4  -3   9         11.84         12.52         4.36 o                         
   5  -3   9          8.89          7.52         4.40 o                         
   6  -3   9          1.71          7.77         4.32 o                         
  -4  -2   9          3.27          3.05         2.62 o                         
  -3  -2   9         13.01         19.41         4.81 o                         
  -2  -2   9          7.77          8.51         3.07 o                         
  -1  -2   9         21.41         19.51         2.41 o                         
   0  -2   9         24.03         23.52         5.09 o                         
   1  -2   9          6.50         10.43         2.98 o                         
   2  -2   9         31.43         27.00         4.63 o                         
   3  -2   9         47.05         46.38         6.79 o                         
   4  -2   9          7.54          9.57         4.15 o                         
   5  -2   9         11.72          8.89         3.64 o                         
   6  -2   9          9.45          9.93         4.32 o                         
  -4  -1   9          0.44          1.76         2.48 o                         
  -3  -1   9          2.37          0.94         1.92 o                         
  -2  -1   9         52.49         53.09         6.79 o                         
  -1  -1   9         31.97         31.88         3.66 o                         
   0  -1   9         16.29         15.70         2.65 o                         
   1  -1   9         63.19         60.07         6.35 o                         
   2  -1   9         36.94         35.25         5.34 o                         
   3  -1   9         17.58         15.22         4.17 o                         
   4  -1   9         12.51          7.29         3.58 o                         
   5  -1   9         34.69         26.02         5.79 o                         
   6  -1   9          5.38          1.02         3.16 o                         
  -4   0   9         14.80         14.90         3.73 o                         
  -3   0   9         25.36         24.95         4.64 o                         
  -2   0   9         11.42          6.89         1.55 o                         
  -1   0   9         14.03         16.54         2.48 o                         
   0   0   9         33.83         35.89         4.64 o                         
   1   0   9         67.75         69.80         7.18 o                         
   2   0   9         24.86         31.97         5.41 o                         
   3   0   9         23.04         29.39         5.45 o                         
   4   0   9         14.64          9.37         3.52 o                         
   5   0   9          0.75          0.33         2.06 o                         
   6   0   9          1.51         -3.74         3.74 o                         
  -4   1   9          4.83          5.75         2.33 o                         
  -3   1   9         30.64         26.72         4.29 o                         
  -2   1   9         13.36         16.02         3.39 o                         
  -1   1   9         83.13         85.15         5.07 o                         
   0   1   9          9.84         14.51         3.76 o                         
   1   1   9         13.64         13.43         1.88 o                         
   2   1   9         23.69         21.75         5.84 o                         
   3   1   9          0.86          0.31         0.59 o                         
   4   1   9         25.61         25.51         2.53 o                         
   5   1   9          4.21          2.55         1.47 o                         
   6   1   9          4.43         13.74         5.03 o                         
  -3   2   9         18.71         15.05         2.81 o                         
  -2   2   9         16.16         17.74         3.05 o                         
  -1   2   9         66.00         61.73         3.66 o                         
   0   2   9         19.52         19.86         3.02 o                         
   1   2   9         76.04         75.36         6.95 o                         
   2   2   9         14.78         17.33         1.62 o                         
   3   2   9        433.02        424.75         9.06 o                         
   4   2   9         65.94         66.54         8.10 o                         
   5   2   9          7.05          3.79         3.51 o                         
   6   2   9         17.60         20.34         5.79 o                         
  -2   3   9        120.65        101.42         5.32 o                         
  -1   3   9         29.07         29.18         2.18 o                         
   0   3   9         71.71         78.31         4.47 o                         
   1   3   9        141.76        140.44         4.48 o                         
   2   3   9         51.64         51.35         2.91 o                         
   3   3   9         78.24         78.84         4.36 o                         
   4   3   9         16.77         23.09         3.32 o                         
   5   3   9          3.56          1.10         2.94 o                         
   6   3   9          7.59          4.34         3.71 o                         
  -1   4   9         63.76         57.63         3.08 o                         
   0   4   9         15.36         20.65         5.29 o                         
   1   4   9          7.77          6.59         1.32 o                         
   2   4   9         65.66         68.05         3.46 o                         
   3   4   9          7.05          6.72         1.57 o                         
   4   4   9          3.68          5.37         3.72 o                         
   5   4   9          3.44          2.36         3.94 o                         
   6   4   9         10.28         19.36         6.29 o                         
   0   5   9          0.76          1.13         0.70 o                         
   1   5   9         50.85         44.35         2.92 o                         
   2   5   9          1.56          2.46         1.62 o                         
   3   5   9          1.93          3.33         3.53 o                         
   4   5   9         23.71         30.07         6.98 o                         
   5   5   9         15.36         19.29         5.93 o                         
   0   6   9         20.02         22.80         5.80 o                         
   1   6   9         23.96         28.26         6.74 o                         
   2   6   9          7.64         10.19         4.32 o                         
   3   6   9         28.83         39.85         7.52 o                         
   4   6   9         22.32         24.17         6.39 o                         
   1   7   9         10.83         13.27         4.61 o                         
   2   7   9         15.27         14.16         5.00 o                         
   3   7   9          9.68          8.36         4.88 o                         
   1  -7  10          0.29          4.86         3.41 o                         
  -2  -6  10          0.72          1.59         3.63 o                         
  -1  -6  10          2.67          7.04         3.98 o                         
   0  -6  10          2.67          5.72         3.50 o                         
   1  -6  10          3.57          5.08         2.19 o                         
   2  -6  10          1.53          5.07         2.15 o                         
   3  -6  10          0.78         -1.93         2.01 o                         
  -3  -5  10          0.05          3.40         4.07 o                         
  -2  -5  10          1.22          1.62         2.79 o                         
  -1  -5  10          2.95          9.52         4.50 o                         
   0  -5  10          7.76          5.71         3.47 o                         
   1  -5  10         16.00         19.36         3.35 o                         
   2  -5  10         10.26         13.45         3.16 o                         
   3  -5  10          1.03          1.19         2.06 o                         
  -3  -4  10          4.95          8.03         4.05 o                         
  -2  -4  10          1.28         -2.94         3.31 o                         
  -1  -4  10          0.86          0.13         1.30 o                         
   0  -4  10          7.99          6.74         2.32 o                         
   1  -4  10         13.13         12.91         3.14 o                         
   2  -4  10          0.23         -1.14         1.75 o                         
   3  -4  10          1.61          1.25         3.16 o                         
   4  -4  10          5.76          4.64         3.42 o                         
   5  -4  10          4.39         -1.37         3.64 o                         
  -4  -3  10          0.58         -3.30         3.30 o                         
  -3  -3  10          4.38          4.25         3.11 o                         
  -2  -3  10         15.69         18.71         4.98 o                         
  -1  -3  10         45.68         54.73         3.92 o                         
   0  -3  10         17.54         21.75         2.98 o                         
   1  -3  10         13.12         14.11         4.29 o                         
   2  -3  10          0.72         -0.46         2.57 o                         
   3  -3  10         13.33          8.41         3.70 o                         
   4  -3  10          7.29          5.84         3.80 o                         
   5  -3  10          0.93          8.46         4.20 o                         
  -4  -2  10          0.15         -3.23         3.23 o                         
  -3  -2  10          1.20          1.30         2.40 o                         
  -2  -2  10         15.87         14.26         4.36 o                         
  -1  -2  10         26.23         26.04         4.49 o                         
   0  -2  10         20.88         24.43         3.17 o                         
   1  -2  10          1.55          2.86         2.40 o                         
   2  -2  10         13.27         16.17         4.12 o                         
   3  -2  10          1.89         -0.09         2.44 o                         
   4  -2  10         18.66         18.89         5.09 o                         
   5  -2  10         34.73         29.79         6.91 o                         
   6  -2  10          5.59          6.96         3.57 o                         
  -4  -1  10          8.54         13.54         4.01 o                         
  -3  -1  10         31.16         27.38         5.62 o                         
  -2  -1  10         13.74         15.24         2.13 o                         
  -1  -1  10         25.43         25.06         2.93 o                         
   0  -1  10         17.69         16.19         4.41 o                         
   1  -1  10         24.11         17.58         3.88 o                         
   2  -1  10         20.52         18.29         4.22 o                         
   3  -1  10         95.62         84.98         9.19 o                         
   4  -1  10          4.80          4.87         3.13 o                         
   5  -1  10          0.38         -1.65         3.71 o                         
   6  -1  10          3.39         -0.49         3.13 o                         
  -4   0  10          4.71          4.59         2.66 o                         
  -3   0  10         16.44         25.94         5.16 o                         
  -2   0  10          8.03          7.29         1.81 o                         
  -1   0  10          3.65          3.91         1.49 o                         
   0   0  10         28.03         28.81         3.50 o                         
   1   0  10          3.87          6.70         3.12 o                         
   2   0  10         25.87         23.56         4.53 o                         
   3   0  10         20.71         23.56         5.26 o                         
   4   0  10          7.65          8.97         4.09 o                         
   5   0  10          2.53          5.20         3.67 o                         
   6   0  10          4.65          7.72         4.05 o                         
  -3   1  10         31.09         30.19         4.75 o                         
  -2   1  10         14.90         17.86         3.68 o                         
  -1   1  10         31.04         32.50         3.45 o                         
   0   1  10          7.34          7.42         2.96 o                         
   1   1  10         42.71         38.38         6.10 o                         
   2   1  10          9.71          6.17         1.14 o                         
   3   1  10         48.28         44.91         6.89 o                         
   4   1  10         23.47         19.23         2.91 o                         
   5   1  10          8.74          8.27         3.57 o                         
   6   1  10          4.32          8.80         4.66 o                         
  -2   2  10         33.17         28.43         3.95 o                         
  -1   2  10        134.74        126.92         6.71 o                         
   0   2  10        165.19        174.88         7.87 o                         
   1   2  10         85.57         81.71         5.97 o                         
   2   2  10        203.46        185.53         7.22 o                         
   3   2  10         44.27         44.81         3.00 o                         
   4   2  10         20.39         22.92         5.61 o                         
   5   2  10         16.07         19.09         5.79 o                         
   6   2  10         13.51         23.74         6.54 o                         
  -2   3  10         16.74         17.22         2.57 o                         
  -1   3  10         13.05         10.02         3.14 o                         
   0   3  10          4.22          5.25         1.38 o                         
   1   3  10         47.51         53.47         3.71 o                         
   2   3  10         29.60         24.91         2.94 o                         
   3   3  10          1.26          2.16         1.08 o                         
   4   3  10         33.98         39.57         7.35 o                         
   5   3  10          0.20         -1.93         3.90 o                         
   6   3  10         13.20         15.80         5.09 o                         
  -1   4  10         22.24         26.11         3.52 o                         
   0   4  10          2.16          3.14         1.70 o                         
   1   4  10         31.99         34.68         3.94 o                         
   2   4  10         64.21         64.14         3.82 o                         
   3   4  10         17.55         18.28         2.43 o                         
   4   4  10         15.72         21.37         5.93 o                         
   5   4  10         15.08         18.53         5.96 o                         
   0   5  10         28.83         34.06         6.53 o                         
   1   5  10          4.30          5.21         1.84 o                         
   2   5  10         21.21         19.41         5.27 o                         
   3   5  10         11.97         15.36         5.03 o                         
   4   5  10         21.12         27.08         6.76 o                         
   5   5  10          9.05          9.48         4.99 o                         
   0   6  10         18.88          8.36         4.43 o                         
   1   6  10          9.07         10.57         4.70 o                         
   2   6  10         20.50         24.80         6.38 o                         
   3   6  10         31.76         33.69         7.40 o                         
   4   6  10          7.90         11.12         5.46 o                         
   1   7  10         11.85          2.59         3.85 o                         
   2   7  10         10.96          9.37         4.33 o                         
   3   7  10          2.33          0.15         3.74 o                         
   0  -6  11          7.79          6.83         4.33 o                         
   1  -6  11          4.53          7.91         2.62 o                         
   2  -6  11          1.15          0.08         3.01 o                         
  -2  -5  11          0.79         -3.91         3.91 o                         
  -1  -5  11          1.23          0.63         2.98 o                         
   0  -5  11          2.26          8.50         4.31 o                         
   1  -5  11         14.30         15.88         3.18 o                         
   2  -5  11          0.32          1.68         2.01 o                         
   3  -5  11          0.76         -2.33         2.33 o                         
   4  -5  11          1.43          3.65         3.62 o                         
  -3  -4  11          1.76          5.23         3.57 o                         
  -2  -4  11          2.87          5.63         4.25 o                         
  -1  -4  11          3.54          3.65         3.09 o                         
   0  -4  11          1.43          1.48         1.68 o                         
   1  -4  11          3.27          5.55         2.24 o                         
   2  -4  11          1.56          1.08         1.74 o                         
   3  -4  11          2.08          0.70         2.69 o                         
   4  -4  11          0.16          0.57         3.39 o                         
  -3  -3  11          2.17          1.95         2.74 o                         
  -2  -3  11          7.61          8.08         4.45 o                         
  -1  -3  11         17.47         17.89         2.48 o                         
   0  -3  11         32.33         33.67         3.85 o                         
   1  -3  11         11.51         12.60         3.42 o                         
   2  -3  11          1.40          3.36         2.79 o                         
   3  -3  11         10.05          6.79         3.11 o                         
   4  -3  11          5.91          9.38         4.18 o                         
   5  -3  11         12.45         13.72         5.44 o                         
  -3  -2  11          4.27          0.17         2.68 o                         
  -2  -2  11         13.80         15.16         4.87 o                         
  -1  -2  11          3.95          4.04         1.46 o                         
   0  -2  11         16.94         16.61         2.76 o                         
   1  -2  11         27.65         30.25         3.85 o                         
   2  -2  11          3.80          6.81         3.26 o                         
   3  -2  11         17.50         18.82         4.94 o                         
   4  -2  11          7.76          7.01         3.20 o                         
   5  -2  11         12.37         16.65         5.39 o                         
  -3  -1  11          7.12          4.44         2.98 o                         
  -2  -1  11          0.60         -1.01         1.30 o                         
  -1  -1  11         27.97         24.80         3.07 o                         
   0  -1  11          8.14          8.72         3.54 o                         
   1  -1  11         10.33         10.04         3.40 o                         
   2  -1  11         65.49         70.94         8.16 o                         
   3  -1  11          6.30          5.45         3.09 o                         
   4  -1  11          0.29         -3.34         3.34 o                         
   5  -1  11          0.21         -1.88         2.74 o                         
  -3   0  11          4.98          8.94         3.10 o                         
  -2   0  11          9.39         10.47         3.91 o                         
  -1   0  11          2.34          1.75         1.44 o                         
   0   0  11         31.37         29.81         3.77 o                         
   1   0  11          5.10          6.29         2.83 o                         
   2   0  11         15.48          8.88         3.64 o                         
   3   0  11         15.64         15.41         4.63 o                         
   4   0  11         15.99         19.13         5.04 o                         
   5   0  11          0.79          4.08         3.45 o                         
   6   0  11          9.25          7.02         3.93 o                         
  -3   1  11          5.11          9.52         2.92 o                         
  -2   1  11          4.34         -0.23         1.83 o                         
  -1   1  11         40.54         35.04         3.72 o                         
   0   1  11        101.76        111.25         9.56 o                         
   1   1  11         15.54         21.20         4.96 o                         
   2   1  11          3.25          2.20         2.95 o                         
   3   1  11         10.98         10.68         4.08 o                         
   4   1  11         43.90         43.01         7.23 o                         
   5   1  11          5.40          9.09         4.45 o                         
   6   1  11         14.25         18.51         6.09 o                         
  -2   2  11          4.11          1.73         1.26 o                         
  -1   2  11         20.18         22.05         5.49 o                         
   0   2  11         23.86         20.07         6.51 o                         
   1   2  11         85.20         78.74         6.90 o                         
   2   2  11          3.27          2.45         1.93 o                         
   3   2  11         18.19         13.92         4.27 o                         
   4   2  11         40.45         45.24         7.80 o                         
   5   2  11          2.96          4.19         3.59 o                         
  -1   3  11         20.40         20.84         2.83 o                         
   0   3  11          4.13          2.78         1.33 o                         
   1   3  11         35.91         38.37         3.24 o                         
   2   3  11        145.69        141.11         7.38 o                         
   3   3  11         43.84         40.02         4.29 o                         
   4   3  11          5.42         -0.11         3.45 o                         
   5   3  11          6.19         10.42         5.06 o                         
  -1   4  11         33.72         28.86         6.34 o                         
   0   4  11         14.10          9.78         4.24 o                         
   1   4  11         24.64         30.78         3.80 o                         
   2   4  11          6.88         11.95         5.03 o                         
   3   4  11          3.39         -4.26         4.26 o                         
   4   4  11         47.43         70.85        10.04 o                         
   5   4  11          2.34         -3.05         3.82 o                         
  -1   5  11         18.48         15.10         5.07 o                         
   0   5  11          2.86          4.27         3.94 o                         
   1   5  11         11.80         13.38         4.97 o                         
   2   5  11         27.38         28.74         6.80 o                         
   3   5  11         20.21         26.43         6.77 o                         
   4   5  11          6.04          4.58         4.30 o                         
   0   6  11          5.40          1.75         3.25 o                         
   1   6  11         14.90         11.68         5.22 o                         
   2   6  11          8.26         18.36         5.85 o                         
   3   6  11          1.00         -0.68         3.47 o                         
  -1  -5  12          0.97         -1.34         2.89 o                         
   0  -5  12          0.56          3.58         3.18 o                         
   1  -5  12          0.98          0.72         3.60 o                         
   2  -5  12          2.19          1.01         2.07 o                         
   3  -5  12          0.23         -2.38         2.38 o                         
  -2  -4  12          3.11          3.97         4.04 o                         
  -1  -4  12          3.43          4.26         3.63 o                         
   0  -4  12          0.95         -1.13         2.30 o                         
   1  -4  12          1.87          1.24         3.02 o                         
   2  -4  12          1.04          0.93         6.04 o                         
   3  -4  12          1.07         -1.92         3.74 o                         
   4  -4  12          4.18          5.31         3.81 o                         
  -2  -3  12          3.00          2.88         2.63 o                         
  -1  -3  12          4.64          3.61         3.10 o                         
   0  -3  12         12.91         12.58         3.34 o                         
   1  -3  12         11.52         14.96         3.09 o                         
   2  -3  12          3.62          6.12         3.18 o                         
   3  -3  12          7.75         11.87         4.41 o                         
   4  -3  12          1.40          6.86         4.23 o                         
  -3  -2  12          1.49         -0.52         2.15 o                         
  -2  -2  12          1.08         -1.46         3.39 o                         
  -1  -2  12         13.18         14.21         2.83 o                         
   0  -2  12         25.68         29.80         5.85 o                         
   1  -2  12          9.33          9.03         5.65 o                         
   2  -2  12         18.30         15.85         4.37 o                         
   3  -2  12         13.79         15.33         4.69 o                         
   4  -2  12          2.16          3.37         3.74 o                         
   5  -2  12          0.10          2.05         3.88 o                         
  -3  -1  12          6.83          4.44         2.58 o                         
  -2  -1  12         14.84         15.03         4.51 o                         
  -1  -1  12          1.78          6.60         2.84 o                         
   0  -1  12          4.19          4.04         3.78 o                         
   1  -1  12         10.11          6.20         2.98 o                         
   2  -1  12          1.15         -2.73         3.49 o                         
   3  -1  12          2.43          2.48         2.82 o                         
   4  -1  12         14.35         21.26         6.02 o                         
   5  -1  12          0.09         -1.10         2.84 o                         
  -3   0  12          5.25          7.30         3.16 o                         
  -2   0  12         11.86         11.44         2.31 o                         
  -1   0  12         29.46         32.84         3.87 o                         
   0   0  12          9.98         11.29         2.59 o                         
   1   0  12          3.20          1.13         3.44 o                         
   2   0  12         16.15         18.52         4.81 o                         
   3   0  12         30.93         24.46         5.36 o                         
   4   0  12          6.27          9.40         4.16 o                         
   5   0  12          1.16          0.11         3.19 o                         
  -2   1  12          1.82          1.46         2.04 o                         
  -1   1  12         36.33         36.52         4.03 o                         
   0   1  12         16.29         17.26         3.07 o                         
   1   1  12         24.64         37.06         6.30 o                         
   2   1  12         16.02         15.09         4.85 o                         
   3   1  12          7.58         13.58         5.67 o                         
   4   1  12         34.24         34.55         7.27 o                         
   5   1  12         15.56         17.41         5.78 o                         
  -1   2  12          6.90          7.52         2.20 o                         
   0   2  12         12.26         11.26         3.97 o                         
   1   2  12         21.57         24.35         4.04 o                         
   2   2  12         61.94         56.45         8.14 o                         
   3   2  12          7.01          4.94         3.80 o                         
   4   2  12          2.19         -2.43         4.05 o                         
   5   2  12          0.61         -4.92         4.92 o                         
  -1   3  12         67.87         72.26         5.28 o                         
   0   3  12          1.90          2.91         2.83 o                         
   1   3  12         39.35         41.72         6.90 o                         
   2   3  12         28.35         32.74         6.53 o                         
   3   3  12         15.24          8.33         4.64 o                         
   4   3  12         37.81         36.94         7.64 o                         
   5   3  12          3.59          4.04         3.73 o                         
  -1   4  12          0.60         -1.01         3.18 o                         
   0   4  12         23.57         30.02         6.40 o                         
   1   4  12         26.21         21.92         5.71 o                         
   2   4  12          3.68          7.20         4.09 o                         
   3   4  12         10.42         12.42         5.27 o                         
   4   4  12          7.88         19.00         6.32 o                         
  -1   5  12          5.80          5.61         3.67 o                         
   0   5  12          6.72         11.57         4.54 o                         
   1   5  12         22.07         22.48         6.00 o                         
   2   5  12         10.91         13.73         5.52 o                         
   3   5  12         23.82         21.65         6.48 o                         
   4   5  12         21.63         17.16         5.47 o                         
   0   6  12          0.52         -1.77         3.28 o                         
   1   6  12          0.19         -0.87         3.31 o                         
   2   6  12          2.59          3.70         4.63 o                         
  -1  -4  13          1.16          2.39         3.37 o                         
   0  -4  13          0.37          1.79         3.24 o                         
   1  -4  13          0.31          2.10         3.73 o                         
   2  -4  13          0.13         -2.49         2.49 o                         
   3  -4  13          6.31          7.70         2.94 o                         
  -1  -3  13          5.17         13.09         4.83 o                         
   0  -3  13          7.60         11.55         3.48 o                         
   1  -3  13          8.39          7.35         2.36 o                         
   2  -3  13          2.81          3.66         2.48 o                         
   3  -3  13          0.12          0.12         3.03 o                         
   4  -3  13          1.69          4.99         3.94 o                         
  -2  -2  13          8.02          7.02         3.49 o                         
  -1  -2  13         11.13         29.94         6.74 o                         
   0  -2  13          4.04          4.70         2.54 o                         
   1  -2  13          1.27          3.08         2.23 o                         
   2  -2  13         15.50         14.79         4.49 o                         
   3  -2  13          6.90          8.03         4.18 o                         
   4  -2  13          1.29          2.53         3.01 o                         
  -2  -1  13          1.17         -1.94         3.02 o                         
  -1  -1  13          2.39          2.79         1.58 o                         
   0  -1  13          7.57          5.29         2.03 o                         
   1  -1  13          0.48          1.94         2.14 o                         
   2  -1  13          7.49          7.84         3.70 o                         
   3  -1  13         19.02         21.07         5.66 o                         
   4  -1  13          6.43          8.77         4.73 o                         
   5  -1  13          0.83         -0.15         3.01 o                         
  -2   0  13          0.27         -0.82         3.21 o                         
  -1   0  13         43.00         47.60         4.78 o                         
   0   0  13         22.83         34.88         6.52 o                         
   1   0  13         13.46         11.49         4.62 o                         
   2   0  13         17.88         17.38         4.72 o                         
   3   0  13          1.28          4.80         2.85 o                         
   4   0  13         14.82         18.40         5.83 o                         
   5   0  13          7.17         12.70         5.20 o                         
  -2   1  13          2.49          0.58         1.69 o                         
  -1   1  13          3.51         -0.51         1.59 o                         
   0   1  13          8.20          6.99         2.36 o                         
   1   1  13         51.76         53.60         7.67 o                         
   2   1  13         14.71         19.47         5.23 o                         
   3   1  13          4.49          7.95         3.71 o                         
   4   1  13          6.20         13.70         5.19 o                         
   5   1  13          4.11          6.46         4.57 o                         
  -1   2  13          9.31          5.93         3.13 o                         
   0   2  13          2.00          5.32         2.27 o                         
   1   2  13         20.22         25.05         5.79 o                         
   2   2  13          9.54         16.35         4.89 o                         
   3   2  13          3.18          5.57         4.67 o                         
   4   2  13          8.39          6.93         3.88 o                         
   5   2  13          0.70         -4.87         4.87 o                         
  -1   3  13          0.57          6.19         2.90 o                         
   0   3  13         28.89         28.14         3.99 o                         
   1   3  13         37.72         36.18         7.53 o                         
   2   3  13          6.56          5.70         4.25 o                         
   3   3  13          5.52          9.51         4.71 o                         
   4   3  13         23.35         25.55         7.27 o                         
  -1   4  13         27.30         27.51         6.32 o                         
   0   4  13          1.20          0.11         3.00 o                         
   1   4  13          5.65          5.91         4.10 o                         
   2   4  13         23.52         21.56         6.09 o                         
   3   4  13          5.26          6.29         4.80 o                         
   4   4  13          4.75          8.26         4.40 o                         
   0   5  13          7.95          8.51         4.38 o                         
   1   5  13          9.65          9.62         4.93 o                         
   2   5  13         15.91         13.56         5.61 o                         
   3   5  13         15.66         12.93         5.04 o                         
   0  -3  14          1.61          8.58         4.36 o                         
   1  -3  14          0.22         -0.46         1.91 o                         
   2  -3  14          1.50         -1.15         2.83 o                         
   3  -3  14          2.40          4.63         3.82 o                         
  -1  -2  14          0.77         -1.56         2.56 o                         
   0  -2  14          6.75          6.10         2.38 o                         
   1  -2  14          8.30          5.23         2.51 o                         
   2  -2  14          2.79          2.03         2.63 o                         
   3  -2  14          2.42          3.38         3.60 o                         
  -1  -1  14         10.80         17.48         4.95 o                         
   0  -1  14          2.05          1.40         2.17 o                         
   1  -1  14         14.13         18.29         3.58 o                         
   2  -1  14          8.41          5.62         3.40 o                         
   3  -1  14          3.96          1.76         3.38 o                         
   4  -1  14          5.39         11.77         4.99 o                         
  -1   0  14          1.87          0.74         1.41 o                         
   0   0  14         29.78         31.48         4.24 o                         
   1   0  14         24.12         24.15         5.39 o                         
   2   0  14          0.70          0.24         2.94 o                         
   3   0  14          0.92         -1.07         3.20 o                         
   4   0  14         14.14         10.02         4.60 o                         
  -1   1  14          2.94          2.77         1.81 o                         
   0   1  14          3.31         -1.25         2.77 o                         
   1   1  14         15.48         13.01         4.32 o                         
   2   1  14         12.37         15.15         4.84 o                         
   3   1  14          0.07          5.54         4.59 o                         
   4   1  14          4.21          5.58         3.38 o                         
  -1   2  14          2.07          2.81         2.57 o                         
   0   2  14          2.47          4.67         2.23 o                         
   1   2  14          3.34          1.22         3.18 o                         
   2   2  14         14.60         17.33         5.95 o                         
   3   2  14          1.87          1.56         3.43 o                         
   4   2  14         10.86         10.02         5.79 o                         
  -1   3  14         12.81          6.66         3.44 o                         
   0   3  14          3.55          5.58         4.06 o                         
   1   3  14          1.56         10.41         4.85 o                         
   2   3  14          4.38          2.70         3.27 o                         
   3   3  14         11.80         13.39         5.86 o                         
   0   4  14          0.92         -3.67         4.45 o                         
   1   4  14         33.65         43.88         8.48 o                         
   2   4  14          9.32         16.66         5.98 o                         
   1  -2  15          1.54          1.61         2.75 o                         
   2  -2  15          1.83          4.51         2.87 o                         
   0  -1  15          4.78          5.10         3.23 o                         
   1  -1  15          5.00          9.89         3.68 o                         
   2  -1  15          7.83          2.63         3.11 o                         
   3  -1  15          1.70          1.91         3.52 o                         
   0   0  15          2.81          7.54         2.81 o                         
   1   0  15          4.32          7.14         3.03 o                         
   2   0  15          4.59          7.74         3.98 o                         
   3   0  15          0.38         -1.31         3.31 o                         
   0   1  15          1.12         -1.03         2.02 o                         
   1   1  15          3.56          1.33         3.04 o                         
   2   1  15         14.67         15.95         5.33 o                         
   3   1  15          0.56          3.21         4.15 o                         
   0   2  15          2.34          3.89         4.37 o                         
   1   2  15          3.55          1.60         3.44 o                         
   2   2  15          0.18         -2.15         3.12 o                         
   3   2  15          0.16         -4.39         4.39 o                         
                                                                                
