# Supplementary material for: Crystal structures of four chiral imine-substituted thio­phene derivatives
Source: Acta Crystallogr E Crystallogr Commun. 2016 Feb 17;72(Pt 3):350–4. doi: 10.1107/S2056989016002516 (PMC4778840; doi:10.1107/S2056989016002516)
Supplement: Supplementary file 3 [file e-72-00350-IIsup3.hkl]

data_II                                                                         
_shelx_title ' BIMIVI_Mo in C2 No5' 
_shelx_refln_list_code          4                                               
_shelx_F_calc_maximum      139.21                                               
_exptl_crystal_F_000       432.00                                               
_reflns_d_resolution_high  0.8090                                               
                                                                                
loop_                                                                           
 _space_group_symop_operation_xyz                                               
 'x, y, z'                                                                      
 '-x, y, -z'                                                                    
 'x+1/2, y+1/2, z'                                                              
 '-x+1/2, y+1/2, -z'                                                            
                                                                                
_cell_length_a    25.3917                                                       
_cell_length_b     5.9488                                                       
_cell_length_c     7.5623                                                       
_cell_angle_alpha  90.000                                                       
_cell_angle_beta   97.174                                                       
_cell_angle_gamma  90.000                                                       
                                                                                
_shelx_F_squared_multiplier     1.000                                           
                                                                                
loop_                                                                           
 _refln_index_h                                                                 
 _refln_index_k                                                                 
 _refln_index_l                                                                 
 _refln_F_squared_calc                                                          
 _refln_F_squared_meas                                                          
 _refln_F_squared_sigma                                                         
 _refln_observed_status                                                         
   7  -7   0         30.05         52.85         9.80 o                         
   9  -7   0          8.10         10.99         6.82 o                         
   0  -6   0        115.17         92.95         9.16 o                         
   2  -6   0         73.19         66.33         7.43 o                         
   4  -6   0        107.58        105.40        11.54 o                         
   6  -6   0         36.45         32.58         7.73 o                         
   8  -6   0         50.91         58.25        10.22 o                         
  10  -6   0          4.91         -4.76         4.76 o                         
  12  -6   0         20.60         21.00         8.34 o                         
  14  -6   0         29.13         27.45         8.78 o                         
  16  -6   0         30.14         28.88        11.18 o                         
  18  -6   0         34.00         31.39         8.98 o                         
   1  -5   0        175.91        157.26         7.78 o                         
   3  -5   0        600.97        592.06        13.97 o                         
   5  -5   0        276.20        274.51        17.79 o                         
   7  -5   0        333.87        326.10         6.23 o                         
   9  -5   0        249.84        285.67        20.26 o                         
  11  -5   0         50.11         45.69         9.31 o                         
  13  -5   0         17.18         11.77         5.47 o                         
  15  -5   0         84.54         85.27         9.55 o                         
  17  -5   0         43.73         36.65         6.52 o                         
  19  -5   0          2.83         -4.49         4.49 o                         
  21  -5   0          1.95          6.75         4.52 o                         
   0  -4   0        755.19        712.59        20.73 o                         
   2  -4   0        727.03        692.17        16.49 o                         
   4  -4   0        163.18        145.11         5.91 o                         
   6  -4   0         24.04         26.34         6.14 o                         
   8  -4   0        107.95         98.27         7.39 o                         
  10  -4   0        160.54        146.25         7.47 o                         
  12  -4   0        118.38        127.48         4.63 o                         
  14  -4   0        132.71        116.69         9.87 o                         
  16  -4   0        141.21        123.40        16.85 o                         
  18  -4   0         74.26         82.55         9.19 o                         
  20  -4   0         37.78         33.96         6.74 o                         
  22  -4   0          8.19          4.58        16.72 o                         
  24  -4   0         44.39         59.94         9.42 o                         
  26  -4   0         13.61         17.14         9.51 o                         
   1  -3   0        271.68        267.92         7.88 o                         
   3  -3   0         94.68         96.58         4.60 o                         
   5  -3   0       1349.87       1442.26        22.38 o                         
   7  -3   0        166.22        197.07         7.20 o                         
   9  -3   0        517.13        534.38        12.43 o                         
  11  -3   0        422.17        438.44        12.00 o                         
  13  -3   0        301.14        301.28        10.70 o                         
  15  -3   0        118.18        117.15         5.78 o                         
  17  -3   0        458.58        456.22        13.20 o                         
  19  -3   0        140.50        141.80         8.10 o                         
  21  -3   0        146.00        150.53         8.79 o                         
  23  -3   0         38.65         46.43         7.82 o                         
  25  -3   0         32.18         36.29         7.36 o                         
  27  -3   0         46.94         43.45         8.49 o                         
   0  -2   0        125.64        128.11         6.50 o                         
   2  -2   0        542.23        517.51         7.20 o                         
   4  -2   0        549.78        557.41        12.83 o                         
   6  -2   0         26.03         20.19         2.40 o                         
   8  -2   0        805.81        807.55        10.59 o                         
  10  -2   0        447.62        456.25        11.36 o                         
  12  -2   0        369.27        403.38        12.08 o                         
  14  -2   0        224.18        234.74         7.50 o                         
  16  -2   0        482.99        473.06        11.30 o                         
  18  -2   0         19.03         16.47         3.91 o                         
  20  -2   0        533.87        536.86        15.76 o                         
  22  -2   0          0.62          5.62         4.42 o                         
  24  -2   0         50.51         40.63         7.86 o                         
  26  -2   0         18.18          9.59         5.39 o                         
  28  -2   0         28.45         41.14        14.56 o                         
   1  -1   0       5266.23       4882.11        30.98 o                         
   3  -1   0        435.96        412.72         6.02 o                         
   5  -1   0       3262.35       3139.24        43.63 o                         
   7  -1   0        549.13        622.35        20.12 o                         
   9  -1   0        260.67        280.72         7.29 o                         
  11  -1   0        236.30        251.45         7.67 o                         
  13  -1   0        893.07        911.12        19.14 o                         
  15  -1   0        211.00        200.72         8.15 o                         
  17  -1   0         88.61         94.52         5.44 o                         
  19  -1   0        555.80        555.24        15.35 o                         
  21  -1   0         95.29         98.51         9.44 o                         
  23  -1   0         59.27         46.69         7.21 o                         
  25  -1   0         27.64         29.82         7.04 o                         
  27  -1   0         32.81         31.26         6.71 o                         
  29  -1   0         21.00         30.28         7.24 o                         
   4   0   0       4415.37       4098.76        45.84 o                         
   6   0   0        909.42        921.65        13.15 o                         
   8   0   0        560.16        549.83        11.83 o                         
  10   0   0          1.56          1.19         1.72 o                         
  12   0   0       4803.76       4916.11        53.21 o                         
  14   0   0         85.59        107.12         5.96 o                         
  16   0   0        505.73        505.17        13.15 o                         
  18   0   0        100.35        100.06         4.47 o                         
  20   0   0         17.08         13.42         2.77 o                         
  22   0   0         19.97         19.52         3.14 o                         
  24   0   0         29.03         25.07         4.19 o                         
  26   0   0          6.09          2.42         4.55 o                         
  28   0   0          0.78         -0.80         5.82 o                         
  30   0   0          4.88         10.77         8.95 o                         
   1   1   0       5278.34       4836.89        61.25 o                         
   3   1   0        456.37        437.32         5.30 o                         
   5   1   0       3311.37       3214.90        17.70 o                         
   7   1   0        568.88        624.62         9.41 o                         
   9   1   0        254.24        282.37         7.31 o                         
  11   1   0        237.16        269.19         9.55 o                         
  13   1   0        873.81        902.23        17.02 o                         
  15   1   0        212.66        200.35         8.11 o                         
  17   1   0         92.44         96.69         6.97 o                         
  19   1   0        552.74        526.03        17.87 o                         
  21   1   0         98.12         80.59         6.57 o                         
  23   1   0         56.60         58.07         6.11 o                         
  25   1   0         27.45         30.21         4.75 o                         
  27   1   0         31.35         23.58         3.90 o                         
  29   1   0         20.43         19.57         5.71 o                         
   0   2   0        129.07        122.69         4.29 o                         
   2   2   0        535.82        526.15         7.31 o                         
   4   2   0        558.04        567.97         5.97 o                         
   6   2   0         23.15         16.02         1.36 o                         
   8   2   0        797.38        792.56        11.29 o                         
  10   2   0        439.91        426.95         9.37 o                         
  12   2   0        360.51        387.13         8.81 o                         
  14   2   0        222.22        228.17         8.47 o                         
  16   2   0        481.77        472.52        14.90 o                         
  18   2   0         19.64         23.91         4.47 o                         
  20   2   0        531.93        530.11        14.47 o                         
  22   2   0          0.94          4.55         2.88 o                         
  24   2   0         52.37         59.84         6.13 o                         
  26   2   0         17.56         25.56         4.78 o                         
  28   2   0         27.97         25.71         3.97 o                         
   1   3   0        272.37        267.77         5.54 o                         
   3   3   0         88.39         90.55         2.85 o                         
   5   3   0       1372.30       1429.46        14.07 o                         
   7   3   0        160.03        194.68         3.83 o                         
   9   3   0        520.86        546.13        12.69 o                         
  11   3   0        426.69        424.45         7.54 o                         
  13   3   0        299.41        291.60         5.99 o                         
  15   3   0        118.70        126.15         7.37 o                         
  17   3   0        464.34        458.97        14.86 o                         
  19   3   0        136.03        139.25         7.01 o                         
  21   3   0        148.24        145.38         7.71 o                         
  23   3   0         40.20         43.44         6.41 o                         
  25   3   0         33.15         37.75         5.20 o                         
  27   3   0         46.85         43.57         6.95 o                         
   0   4   0        736.91        702.90        14.89 o                         
   2   4   0        711.65        677.87        11.46 o                         
   4   4   0        164.71        157.22         5.48 o                         
   6   4   0         23.04         24.44         1.33 o                         
   8   4   0        109.96         97.27         5.30 o                         
  10   4   0        161.46        157.10         3.93 o                         
  12   4   0        115.65        124.64         3.63 o                         
  14   4   0        129.64        122.90         3.47 o                         
  16   4   0        145.18        154.30         4.62 o                         
  18   4   0         70.93         69.64         4.44 o                         
  20   4   0         39.89         44.39         5.27 o                         
  22   4   0          8.88          5.72         6.19 o                         
  24   4   0         45.34         46.83        10.64 o                         
  26   4   0         14.31         17.12         8.20 o                         
   1   5   0        170.54        160.23         5.80 o                         
   3   5   0        600.74        593.89        18.62 o                         
   5   5   0        279.62        276.97         6.22 o                         
   7   5   0        337.59        334.24         5.98 o                         
   9   5   0        253.96        233.66        21.11 o                         
  11   5   0         50.77         50.94         4.75 o                         
  13   5   0         16.02         11.25         3.40 o                         
  15   5   0         85.22         78.98         4.95 o                         
  17   5   0         41.77         33.95        11.17 o                         
  19   5   0          2.39          3.02         5.08 o                         
  21   5   0          2.06          0.75         3.14 o                         
   0   6   0        120.15        104.67        11.85 o                         
   2   6   0         70.00         71.17         8.89 o                         
   4   6   0        109.82        118.49        10.25 o                         
   6   6   0         38.53         44.52         8.62 o                         
   8   6   0         52.64         65.48         9.66 o                         
  10   6   0          5.58         -0.76         4.50 o                         
  12   6   0         22.25         22.74         7.93 o                         
  14   6   0         27.87         18.97         7.13 o                         
  16   6   0         29.45         30.60         8.39 o                         
  18   6   0         32.89         32.67         9.92 o                         
   1   7   0         22.84         21.52        10.58 o                         
   3   7   0         51.20         40.24         8.79 o                         
   5   7   0         26.77         31.07         5.92 o                         
   7   7   0         30.49         31.92         8.53 o                         
  -9  -7   1         33.08         39.83        10.22 o                         
  -7  -7   1         15.05         22.83         7.88 o                         
  -5  -7   1         23.15         27.20         7.55 o                         
 -18  -6   1         26.45         23.89         6.29 o                         
 -16  -6   1          9.01         14.41         5.10 o                         
 -14  -6   1         61.49         67.16        10.86 o                         
 -12  -6   1         93.79        114.47        15.52 o                         
 -10  -6   1         32.36         34.98         9.41 o                         
  -8  -6   1         14.22         25.34         6.76 o                         
  -6  -6   1         13.61          6.74         4.88 o                         
  -4  -6   1         97.07         79.47        10.79 o                         
  -2  -6   1         71.42         49.49         8.26 o                         
   0  -6   1        116.56        105.66         6.87 o                         
   2  -6   1         25.65         21.09         3.76 o                         
   4  -6   1         40.34         49.97         8.18 o                         
   6  -6   1         16.30         18.27         6.50 o                         
   8  -6   1         18.82         20.46         7.02 o                         
  10  -6   1         61.10         66.85        11.85 o                         
  12  -6   1         26.48         15.17         7.81 o                         
  14  -6   1         24.48         32.79         9.96 o                         
  16  -6   1          3.87         -2.11         7.08 o                         
 -23  -5   1          9.63         16.17         5.52 o                         
 -21  -5   1          6.25          2.70         4.17 o                         
 -19  -5   1         67.94         58.55         8.55 o                         
 -17  -5   1         33.02         29.12         6.60 o                         
 -15  -5   1          1.92          4.02         3.68 o                         
 -13  -5   1         60.54         69.23         8.06 o                         
 -11  -5   1         49.88         48.62         6.40 o                         
  -9  -5   1         32.49         32.89         3.45 o                         
  -7  -5   1        175.48        175.82         8.24 o                         
  -5  -5   1         61.47         60.84         6.71 o                         
  -3  -5   1        373.66        369.42         9.68 o                         
  -1  -5   1        899.09        908.36        17.89 o                         
   1  -5   1        269.54        257.13        10.14 o                         
   3  -5   1        238.54        232.74        18.81 o                         
   5  -5   1        303.47        322.59        18.70 o                         
   7  -5   1        156.26        150.46         5.55 o                         
   9  -5   1        134.31        126.97         7.45 o                         
  11  -5   1        297.65        299.94        11.89 o                         
  13  -5   1        175.25        187.10        13.37 o                         
  15  -5   1         33.36         51.19         6.80 o                         
  17  -5   1         60.39         53.57         7.15 o                         
  19  -5   1         14.60         14.92         4.95 o                         
  21  -5   1         23.52         19.00         9.87 o                         
 -26  -4   1         38.02         53.94        15.63 o                         
 -24  -4   1         23.82         11.71         4.68 o                         
 -22  -4   1         36.65         53.73         8.16 o                         
 -20  -4   1        182.21        208.06        14.59 o                         
 -18  -4   1         75.11         68.63         8.66 o                         
 -16  -4   1         52.38         58.76         5.49 o                         
 -14  -4   1         55.16         49.44         2.91 o                         
 -12  -4   1          4.78          1.98         1.25 o                         
 -10  -4   1         67.21         65.35         5.02 o                         
  -8  -4   1        284.70        286.42        12.28 o                         
  -6  -4   1         60.29         58.26         3.82 o                         
  -4  -4   1        449.50        458.62         9.04 o                         
  -2  -4   1        314.10        315.95         7.04 o                         
   0  -4   1         97.81         90.42         5.63 o                         
   2  -4   1        257.54        225.66         8.87 o                         
   4  -4   1        406.49        373.81        23.98 o                         
   6  -4   1        673.49        673.28        13.08 o                         
   8  -4   1        196.69        188.79         8.24 o                         
  10  -4   1         45.71         43.79         4.14 o                         
  12  -4   1        103.26        103.37         4.74 o                         
  14  -4   1        118.78        116.37        10.00 o                         
  16  -4   1          7.42          7.41         6.22 o                         
  18  -4   1        227.38        232.30        15.23 o                         
  20  -4   1         20.60         21.69         5.46 o                         
  22  -4   1          8.34          7.73         4.89 o                         
  24  -4   1          3.26          1.95         4.20 o                         
 -27  -3   1         67.15         81.86        17.13 o                         
 -25  -3   1         81.10        105.07        11.52 o                         
 -23  -3   1        123.10        129.38        12.05 o                         
 -21  -3   1        103.48        118.43         8.12 o                         
 -19  -3   1        109.72        113.39         7.57 o                         
 -17  -3   1        151.53        144.23         6.69 o                         
 -15  -3   1         54.29         53.26         4.99 o                         
 -13  -3   1        157.85        167.83         7.81 o                         
 -11  -3   1        232.23        243.57         5.95 o                         
  -9  -3   1        329.38        342.41         9.56 o                         
  -7  -3   1        743.80        786.26        13.33 o                         
  -5  -3   1        491.43        487.97        13.18 o                         
  -3  -3   1        783.62        805.85        13.50 o                         
  -1  -3   1        145.76        156.78         3.82 o                         
   1  -3   1         98.32        106.05         5.79 o                         
   3  -3   1        437.09        439.28        15.32 o                         
   5  -3   1        159.62        152.04         5.36 o                         
   7  -3   1         93.56        103.30         6.90 o                         
   9  -3   1        116.40        104.09         4.09 o                         
  11  -3   1         83.04         99.43         6.31 o                         
  13  -3   1         93.85        104.51         4.65 o                         
  15  -3   1        267.70        265.85         9.07 o                         
  17  -3   1         69.03         67.55         6.03 o                         
  19  -3   1        194.91        193.50         9.21 o                         
  21  -3   1         84.79         82.84         6.73 o                         
  23  -3   1         12.90          5.52         5.58 o                         
  25  -3   1         12.23         22.80         6.86 o                         
  27  -3   1          5.91         11.28         6.09 o                         
 -30  -2   1          5.52         -2.60         4.56 o                         
 -28  -2   1         25.42         23.49         7.13 o                         
 -26  -2   1         31.07         41.44         7.80 o                         
 -24  -2   1        269.18        270.50        16.59 o                         
 -22  -2   1        125.20        132.95        11.61 o                         
 -20  -2   1        252.85        231.06        10.68 o                         
 -18  -2   1         97.43         95.26         5.63 o                         
 -16  -2   1         22.76         22.07         3.00 o                         
 -14  -2   1        731.61        743.67        13.24 o                         
 -12  -2   1        435.83        454.05         9.64 o                         
 -10  -2   1       1328.77       1396.27        11.42 o                         
  -8  -2   1        796.63        774.75        10.55 o                         
  -6  -2   1       1760.33       1750.77        22.53 o                         
  -4  -2   1         19.52         16.89         1.88 o                         
  -2  -2   1        850.22        816.67         7.87 o                         
   0  -2   1          9.18         21.09         1.66 o                         
   2  -2   1       2391.42       2355.04        23.27 o                         
   4  -2   1       3209.23       3374.04        69.22 o                         
   6  -2   1       1139.52       1265.70        28.01 o                         
   8  -2   1         18.85         11.38         1.47 o                         
  10  -2   1         17.02         13.55         2.40 o                         
  12  -2   1        115.81        130.58         6.58 o                         
  14  -2   1        188.86        185.27         7.42 o                         
  16  -2   1       1130.62       1113.26        22.76 o                         
  18  -2   1        386.24        374.91        12.43 o                         
  20  -2   1        149.98        170.96         9.14 o                         
  22  -2   1        184.32        194.15        10.21 o                         
  24  -2   1         14.16          7.26         5.37 o                         
  26  -2   1         36.30         31.08         7.21 o                         
  28  -2   1         18.84         12.23         8.57 o                         
 -31  -1   1         14.32         16.79         6.54 o                         
 -29  -1   1         33.57         38.30         8.02 o                         
 -27  -1   1         35.06         27.44         7.12 o                         
 -25  -1   1        140.41        136.46        11.99 o                         
 -23  -1   1        152.40        162.96        12.34 o                         
 -21  -1   1        275.49        279.74        18.27 o                         
 -19  -1   1        193.46        204.39         9.53 o                         
 -17  -1   1        141.86        136.17         6.35 o                         
 -15  -1   1       1064.82       1115.28        25.58 o                         
 -13  -1   1        775.02        759.08        17.48 o                         
 -11  -1   1        780.72        766.03        18.26 o                         
  -9  -1   1        804.90        800.60        16.40 o                         
  -7  -1   1       1014.07        972.72        12.15 o                         
  -5  -1   1       2259.31       2197.91        10.65 o                         
  -3  -1   1       4424.38       4257.33        24.43 o                         
  -1  -1   1      19274.04      17086.98       344.37 o                         
   1  -1   1       1568.74       1616.74        13.63 o                         
   3  -1   1       3144.24       3068.94        13.88 o                         
   5  -1   1       3449.21       3326.37        35.17 o                         
   7  -1   1       1149.65       1097.21        15.01 o                         
   9  -1   1         13.48         12.15         1.21 o                         
  11  -1   1       1668.30       1760.84        29.78 o                         
  13  -1   1        201.22        207.09         9.50 o                         
  15  -1   1         42.54         43.98         3.66 o                         
  17  -1   1        321.12        326.11        13.27 o                         
  19  -1   1        104.83        123.09        11.07 o                         
  21  -1   1         24.26         18.52         7.80 o                         
  23  -1   1        194.85        185.19        15.35 o                         
  25  -1   1         15.66         13.78         9.24 o                         
  27  -1   1          6.59          7.46         5.53 o                         
  29  -1   1          7.08          9.09         5.50 o                         
 -30   0   1         30.02         33.36         7.60 o                         
 -28   0   1         30.80         32.77         6.70 o                         
 -26   0   1         15.51         16.45         3.31 o                         
 -24   0   1          3.73          3.20         2.28 o                         
 -22   0   1         15.19         14.09         2.97 o                         
 -20   0   1        469.01        482.83        16.22 o                         
 -18   0   1        264.48        262.26         8.89 o                         
 -16   0   1         82.75         83.08         5.13 o                         
 -14   0   1         31.59         33.04         2.59 o                         
 -12   0   1        700.73        672.99        11.64 o                         
 -10   0   1         88.37         84.31         4.05 o                         
  -8   0   1        614.93        602.61         8.57 o                         
  -6   0   1       3263.33       3125.69        16.07 o                         
  -4   0   1       1600.24       1507.42        26.06 o                         
  -2   0   1         83.62         84.30         2.28 o                         
   2   0   1       6006.81       5762.36        20.70 o                         
   4   0   1      10760.39      10376.73        33.07 o                         
   6   0   1      16990.87      16060.60        88.33 o                         
   8   0   1       4674.61       4594.86        28.04 o                         
  10   0   1        799.26        735.20        12.72 o                         
  12   0   1        105.84        137.38         6.24 o                         
  14   0   1        117.41        129.58         6.52 o                         
  16   0   1         96.50        121.94         6.86 o                         
  18   0   1        164.64        173.63         8.53 o                         
  20   0   1         90.77         84.54         8.01 o                         
  22   0   1        110.61        107.94         9.75 o                         
  24   0   1         41.53         31.19         6.33 o                         
  26   0   1          0.01          1.11         4.63 o                         
  28   0   1          0.86         -3.11         7.89 o                         
  30   0   1          5.38         -0.80         3.86 o                         
 -31   1   1         14.78         16.78         5.36 o                         
 -29   1   1         33.38         27.95        10.14 o                         
 -27   1   1         34.54         36.25         4.74 o                         
 -25   1   1        138.92        140.44         9.16 o                         
 -23   1   1        152.56        148.90         6.78 o                         
 -21   1   1        268.99        259.26        10.09 o                         
 -19   1   1        196.49        203.90         7.55 o                         
 -17   1   1        135.43        127.07         4.04 o                         
 -15   1   1       1055.43       1052.17        18.53 o                         
 -13   1   1        791.24        749.96         9.47 o                         
 -11   1   1        779.65        776.29         7.52 o                         
  -9   1   1        786.99        786.75         6.97 o                         
  -7   1   1       1025.56        977.51        10.69 o                         
  -5   1   1       2224.37       2145.10        12.11 o                         
  -3   1   1       4371.48       4224.11        19.38 o                         
  -1   1   1      19380.63      18460.30       184.37 o                         
   1   1   1       1569.00       1591.75         8.94 o                         
   3   1   1       3181.91       3096.17        14.92 o                         
   5   1   1       3479.79       3350.61        12.83 o                         
   7   1   1       1158.01       1140.97         8.97 o                         
   9   1   1         13.06         13.48         1.40 o                         
  11   1   1       1694.33       1794.36        13.50 o                         
  13   1   1        200.65        194.73         8.88 o                         
  15   1   1         42.20         38.53         3.47 o                         
  17   1   1        321.75        339.46        13.71 o                         
  19   1   1        100.17        107.77         8.53 o                         
  21   1   1         24.58         16.12         4.31 o                         
  23   1   1        193.44        210.93        13.03 o                         
  25   1   1         16.52         14.39         4.91 o                         
  27   1   1          6.45         15.14         5.19 o                         
  29   1   1          7.03         10.60         4.46 o                         
 -30   2   1          6.00          3.65         6.73 o                         
 -28   2   1         25.31         11.39         3.96 o                         
 -26   2   1         30.16         32.72         4.57 o                         
 -24   2   1        268.21        279.38        13.88 o                         
 -22   2   1        121.05        112.77         6.37 o                         
 -20   2   1        259.94        252.34        10.00 o                         
 -18   2   1         96.11         93.61         5.89 o                         
 -16   2   1         21.34         24.06         3.15 o                         
 -14   2   1        735.71        718.78         9.61 o                         
 -12   2   1        435.10        452.89         6.77 o                         
 -10   2   1       1311.00       1395.53        15.90 o                         
  -8   2   1        805.58        769.94         7.95 o                         
  -6   2   1       1731.93       1763.18        16.00 o                         
  -4   2   1         17.30         15.84         2.46 o                         
  -2   2   1        845.02        792.68        11.92 o                         
   0   2   1          9.49         17.40         1.16 o                         
   2   2   1       2398.79       2363.40        15.35 o                         
   4   2   1       3172.93       3245.95        25.19 o                         
   6   2   1       1164.42       1251.43         9.96 o                         
   8   2   1         19.40         14.01         1.25 o                         
  10   2   1         15.48         13.52         2.14 o                         
  12   2   1        120.72        131.57         6.44 o                         
  14   2   1        186.43        185.64         6.68 o                         
  16   2   1       1116.26       1125.98        26.70 o                         
  18   2   1        393.94        394.26        15.69 o                         
  20   2   1        145.17        154.76        10.05 o                         
  22   2   1        184.50        185.13        13.65 o                         
  24   2   1         14.78         13.92         5.90 o                         
  26   2   1         36.10         40.24         6.70 o                         
  28   2   1         18.68         21.18         4.79 o                         
 -27   3   1         66.76         76.82         7.07 o                         
 -25   3   1         78.72         81.58         5.90 o                         
 -23   3   1        122.14        125.09         7.61 o                         
 -21   3   1        104.66        106.66         6.56 o                         
 -19   3   1        113.54        105.19         9.73 o                         
 -17   3   1        153.02        145.59         8.58 o                         
 -15   3   1         55.85         55.95         2.75 o                         
 -13   3   1        160.75        154.25         5.68 o                         
 -11   3   1        230.04        242.66         7.89 o                         
  -9   3   1        329.98        332.08         7.81 o                         
  -7   3   1        750.21        784.63        11.11 o                         
  -5   3   1        489.84        478.76         9.65 o                         
  -3   3   1        798.18        836.44        11.86 o                         
  -1   3   1        154.04        171.24         5.08 o                         
   1   3   1        104.64        117.97         3.65 o                         
   3   3   1        422.10        428.02         7.36 o                         
   5   3   1        155.21        146.54         4.64 o                         
   7   3   1         99.25        100.76         4.16 o                         
   9   3   1        119.71        114.10         3.66 o                         
  11   3   1         88.29        102.81         3.09 o                         
  13   3   1         98.05        105.33         4.48 o                         
  15   3   1        262.34        249.79         8.29 o                         
  17   3   1         69.12         67.68         5.15 o                         
  19   3   1        197.84        192.01         8.67 o                         
  21   3   1         84.19         89.44         7.68 o                         
  23   3   1         13.56         16.73         3.55 o                         
  25   3   1         12.58         15.54         3.76 o                         
  27   3   1          6.10         25.38         6.92 o                         
 -26   4   1         37.27         36.21         7.25 o                         
 -24   4   1         24.78         18.58         7.66 o                         
 -22   4   1         37.30         29.89         5.28 o                         
 -20   4   1        184.53        203.13        11.27 o                         
 -18   4   1         78.67         77.31         6.96 o                         
 -16   4   1         50.06         57.21         5.62 o                         
 -14   4   1         58.39         60.88         6.68 o                         
 -12   4   1          5.00          4.46         2.11 o                         
 -10   4   1         65.94         63.43         4.33 o                         
  -8   4   1        284.42        285.67         8.31 o                         
  -6   4   1         60.30         50.01         2.49 o                         
  -4   4   1        442.97        447.90        10.31 o                         
  -2   4   1        323.09        317.25         7.11 o                         
   0   4   1         95.57         95.58         3.58 o                         
   2   4   1        250.64        233.26        10.65 o                         
   4   4   1        394.12        399.95        10.48 o                         
   6   4   1        660.92        660.91        10.36 o                         
   8   4   1        190.21        183.20         5.91 o                         
  10   4   1         44.38         50.18         3.24 o                         
  12   4   1        105.82        117.16         4.41 o                         
  14   4   1        117.47        116.75         4.46 o                         
  16   4   1          7.54          3.70         1.34 o                         
  18   4   1        227.34        218.35         7.66 o                         
  20   4   1         19.70         23.30         5.59 o                         
  22   4   1          8.72          3.10         4.69 o                         
  24   4   1          2.84         -1.89         4.66 o                         
 -23   5   1         10.20         12.24         7.75 o                         
 -21   5   1          5.92          4.10         5.64 o                         
 -19   5   1         69.81         69.19        11.61 o                         
 -17   5   1         31.25         18.84         5.83 o                         
 -15   5   1          1.66          1.36         1.82 o                         
 -13   5   1         58.95         63.79         4.20 o                         
 -11   5   1         48.63         53.52         3.49 o                         
  -9   5   1         31.32         26.07         2.10 o                         
  -7   5   1        178.00        175.83         5.80 o                         
  -5   5   1         59.33         61.27         7.34 o                         
  -3   5   1        383.64        394.12         8.26 o                         
  -1   5   1        899.46        919.42        12.52 o                         
   1   5   1        274.02        274.03         6.38 o                         
   3   5   1        235.93        225.26         5.07 o                         
   5   5   1        299.38        299.16         9.63 o                         
   7   5   1        153.70        147.51         5.47 o                         
   9   5   1        135.58        123.70         5.40 o                         
  11   5   1        298.89        290.80         9.41 o                         
  13   5   1        178.41        198.21         7.89 o                         
  15   5   1         33.72         41.20         6.61 o                         
  17   5   1         61.42         73.48         7.66 o                         
  19   5   1         14.08         12.16         4.40 o                         
  21   5   1         22.90         26.52         5.95 o                         
 -14   6   1         59.90         70.78        10.38 o                         
 -12   6   1         91.37        121.38        12.54 o                         
 -10   6   1         31.07         34.47         7.00 o                         
  -8   6   1         13.64         18.16         5.35 o                         
  -6   6   1         13.60         13.33         3.06 o                         
  -4   6   1        101.42         97.48         7.93 o                         
  -2   6   1         73.55         74.86         7.04 o                         
   0   6   1        116.38        126.58         8.94 o                         
   2   6   1         27.88         26.28         5.20 o                         
   4   6   1         38.65         55.60         6.44 o                         
   6   6   1         16.42         17.53         6.73 o                         
   8   6   1         20.38         21.19         6.98 o                         
  10   6   1         62.28         66.71         7.74 o                         
  12   6   1         27.25         28.56         8.18 o                         
  14   6   1         26.02         19.41         7.43 o                         
  16   6   1          3.81          6.41         6.05 o                         
  -7   7   1         14.55         20.57         8.31 o                         
  -5   7   1         23.29         47.56        10.32 o                         
  -3   7   1         32.87         55.54        11.18 o                         
  -1   7   1         32.52         28.20         8.85 o                         
   1   7   1         54.62         55.07        10.84 o                         
   3   7   1          3.05         -3.16         5.44 o                         
   5   7   1         36.84         30.81         8.25 o                         
   7   7   1         18.37         30.38         5.94 o                         
  -7  -7   2         55.39         63.75        11.70 o                         
  -5  -7   2         30.22         46.33         9.62 o                         
 -16  -6   2         33.24         31.07         6.92 o                         
 -14  -6   2         37.14         32.58         6.55 o                         
 -12  -6   2         48.83         52.52         9.05 o                         
 -10  -6   2         38.68         26.05         6.43 o                         
  -8  -6   2         53.21         58.58        11.24 o                         
  -6  -6   2         93.52         95.14        12.93 o                         
  -4  -6   2        155.31        143.41        14.98 o                         
  -2  -6   2         29.35         17.11         5.99 o                         
   0  -6   2          0.04          1.65         2.41 o                         
   2  -6   2         87.17         88.03         9.56 o                         
   4  -6   2         39.03         37.02         7.52 o                         
   6  -6   2         47.72         42.06         8.36 o                         
   8  -6   2         27.23         38.68         8.20 o                         
  10  -6   2          7.14         -6.63         6.63 o                         
  12  -6   2         16.82          7.36         6.33 o                         
  14  -6   2         35.38         36.64        10.62 o                         
 -21  -5   2          3.13          5.47         7.55 o                         
 -19  -5   2         33.92         27.82         6.68 o                         
 -17  -5   2        130.95        129.77        14.54 o                         
 -15  -5   2          6.04         12.17         8.56 o                         
 -13  -5   2          6.24          5.28         3.87 o                         
 -11  -5   2          7.52          8.91         2.23 o                         
  -9  -5   2         32.55         26.82         3.43 o                         
  -7  -5   2         51.82         47.52         4.10 o                         
  -5  -5   2        297.09        316.58         8.98 o                         
  -3  -5   2         58.12         55.81         3.05 o                         
  -1  -5   2         95.95         98.23         4.55 o                         
   1  -5   2        179.36        196.76         9.41 o                         
   3  -5   2        209.12        196.82        13.64 o                         
   5  -5   2        189.33        197.69        14.89 o                         
   7  -5   2        290.20        281.22         9.73 o                         
   9  -5   2        148.30        154.60         7.97 o                         
  11  -5   2         64.96         64.17         4.50 o                         
  13  -5   2        135.02        124.33         9.12 o                         
  15  -5   2         65.40         71.66         7.64 o                         
  17  -5   2         64.10         66.00        11.66 o                         
  19  -5   2         28.57         33.43         9.69 o                         
  21  -5   2         22.43         13.13         6.77 o                         
 -26  -4   2         31.28         17.08         6.49 o                         
 -24  -4   2         33.32         35.13         7.81 o                         
 -22  -4   2         42.64         28.79         6.62 o                         
 -20  -4   2        157.50        139.34        12.34 o                         
 -18  -4   2        162.59        165.31         9.24 o                         
 -16  -4   2        211.54        194.60        10.94 o                         
 -14  -4   2         71.52         76.59         4.22 o                         
 -12  -4   2         52.31         49.78         3.49 o                         
 -10  -4   2        101.94         97.09         4.64 o                         
  -8  -4   2        166.09        162.18         7.17 o                         
  -6  -4   2        144.20        135.40         6.12 o                         
  -4  -4   2        316.15        288.31         6.57 o                         
  -2  -4   2          9.72          8.94         1.46 o                         
   0  -4   2        162.76        147.12         4.32 o                         
   2  -4   2        410.61        391.30         9.37 o                         
   4  -4   2        171.49        168.12         6.43 o                         
   6  -4   2        158.15        182.20        10.38 o                         
   8  -4   2        163.77        168.51         6.62 o                         
  10  -4   2        186.74        181.52         7.90 o                         
  12  -4   2        180.79        193.15         6.64 o                         
  14  -4   2         96.15         97.82         8.59 o                         
  16  -4   2         47.21         55.35         7.26 o                         
  18  -4   2         11.59         12.64         4.75 o                         
  20  -4   2         25.62         23.82         6.06 o                         
  22  -4   2         23.85         26.80         6.60 o                         
  24  -4   2          1.91         -1.74         4.12 o                         
 -27  -3   2          3.72          7.11         5.06 o                         
 -25  -3   2         14.09         10.90         8.70 o                         
 -23  -3   2         58.65         58.89         8.77 o                         
 -21  -3   2        151.16        160.02        12.71 o                         
 -19  -3   2        202.15        207.89        10.28 o                         
 -17  -3   2        156.79        158.67         9.65 o                         
 -15  -3   2         79.11         77.11         5.68 o                         
 -13  -3   2        160.32        156.37         5.59 o                         
 -11  -3   2        353.07        368.35         8.19 o                         
  -9  -3   2         98.66         88.14         3.93 o                         
  -7  -3   2        582.62        631.47        11.87 o                         
  -5  -3   2         88.74         96.47         4.88 o                         
  -3  -3   2        821.02        820.59        12.57 o                         
  -1  -3   2        411.02        436.13         8.46 o                         
   1  -3   2         48.91         45.78         2.40 o                         
   3  -3   2       2530.20       2726.99        32.90 o                         
   5  -3   2         19.07         29.62         4.40 o                         
   7  -3   2         84.86         66.29         4.06 o                         
   9  -3   2        108.15         99.83         4.80 o                         
  11  -3   2         69.53         59.16         2.56 o                         
  13  -3   2         41.13         39.20         4.50 o                         
  15  -3   2        970.64        986.02        34.20 o                         
  17  -3   2        186.99        182.64         8.97 o                         
  19  -3   2        158.70        156.30         7.99 o                         
  21  -3   2         25.71         36.29         5.53 o                         
  23  -3   2         23.08         22.77         4.98 o                         
  25  -3   2         22.30         18.55         4.81 o                         
 -30  -2   2         23.46         29.36         7.37 o                         
 -28  -2   2          0.66          2.63         4.48 o                         
 -26  -2   2        127.06        124.95        15.85 o                         
 -24  -2   2         11.24          3.13         3.86 o                         
 -22  -2   2        278.61        269.99        15.81 o                         
 -20  -2   2         54.44         59.63         7.67 o                         
 -18  -2   2        356.25        348.85        10.58 o                         
 -16  -2   2        212.87        223.64         8.03 o                         
 -14  -2   2        104.52        110.06         5.40 o                         
 -12  -2   2        193.82        195.01         9.16 o                         
 -10  -2   2        725.57        761.72        10.88 o                         
  -8  -2   2        100.20        111.51         3.18 o                         
  -6  -2   2       2087.94       2047.82        12.02 o                         
  -4  -2   2       1229.10       1230.20        16.90 o                         
  -2  -2   2       2371.54       2462.53        27.00 o                         
   0  -2   2       1226.56       1236.87        14.83 o                         
   2  -2   2        201.00        203.00         4.30 o                         
   4  -2   2         73.39         81.13         2.18 o                         
   6  -2   2        164.69        140.87         4.00 o                         
   8  -2   2        805.84        786.52        10.15 o                         
  10  -2   2        437.22        457.85        11.05 o                         
  12  -2   2        155.77        160.83         6.96 o                         
  14  -2   2         32.72         26.13         3.38 o                         
  16  -2   2        104.84        121.20         7.97 o                         
  18  -2   2         91.48         92.97         9.31 o                         
  20  -2   2         79.48         75.80         7.33 o                         
  22  -2   2         88.24        100.97         8.92 o                         
  24  -2   2         39.28         42.24        10.03 o                         
  26  -2   2         15.44         16.49         7.75 o                         
  28  -2   2          8.30          4.06         4.81 o                         
 -29  -1   2         18.65         15.56         6.36 o                         
 -27  -1   2         77.70         90.98        10.61 o                         
 -25  -1   2         43.34         42.78         8.01 o                         
 -23  -1   2         63.17         62.20         8.31 o                         
 -21  -1   2       1164.74       1113.56        29.54 o                         
 -19  -1   2         16.47         11.66         3.10 o                         
 -17  -1   2        138.17        134.55         6.51 o                         
 -15  -1   2        285.80        315.91        10.33 o                         
 -13  -1   2        133.72        135.94         6.48 o                         
 -11  -1   2        206.92        197.51         5.94 o                         
  -9  -1   2       2276.97       2380.33        25.19 o                         
  -7  -1   2        547.36        537.32         7.72 o                         
  -5  -1   2       3490.53       3429.17        15.11 o                         
  -3  -1   2       1784.81       1786.91        12.47 o                         
  -1  -1   2       5016.86       4820.05        20.09 o                         
   1  -1   2       2712.43       2689.70        14.83 o                         
   3  -1   2        970.73        997.30         9.88 o                         
   5  -1   2        346.97        344.42         5.34 o                         
   7  -1   2        748.73        795.70         9.73 o                         
   9  -1   2        781.10        752.52         9.97 o                         
  11  -1   2       1904.94       1912.93        16.58 o                         
  13  -1   2         84.87         85.94         3.60 o                         
  15  -1   2        132.46        127.20         4.71 o                         
  17  -1   2         36.78         43.12         3.03 o                         
  19  -1   2         24.40         22.91         3.42 o                         
  21  -1   2          6.32          4.76         1.48 o                         
  23  -1   2         46.42         29.35         8.44 o                         
  25  -1   2         12.51         18.28         7.86 o                         
  27  -1   2          9.95          8.95         6.92 o                         
  29  -1   2         19.31         15.57         4.97 o                         
 -30   0   2          9.13          1.88         4.89 o                         
 -28   0   2          2.62          5.74         4.55 o                         
 -26   0   2         58.80         59.31         8.09 o                         
 -24   0   2         33.29         31.42         4.55 o                         
 -22   0   2        188.48        185.14         8.72 o                         
 -20   0   2        198.25        214.95         9.07 o                         
 -18   0   2          5.36          3.78         1.84 o                         
 -16   0   2        685.68        706.91        13.00 o                         
 -14   0   2          0.97          0.04         1.54 o                         
 -12   0   2         89.13         80.97         3.31 o                         
 -10   0   2         38.73         40.68         2.53 o                         
  -8   0   2       2269.90       2370.52        15.19 o                         
  -6   0   2       1382.99       1364.29        15.82 o                         
  -4   0   2       6290.81       6316.36        26.35 o                         
  -2   0   2      15207.50      14755.07        62.16 o                         
   0   0   2        348.42        369.94         7.92 o                         
   2   0   2         46.75         35.31         2.20 o                         
   4   0   2       1286.95       1262.22        12.38 o                         
   6   0   2        981.51       1033.48        11.58 o                         
   8   0   2        290.94        241.61         7.42 o                         
  10   0   2       8914.27       9180.53        41.08 o                         
  12   0   2        403.20        357.85        14.46 o                         
  14   0   2       1083.58       1089.59        14.77 o                         
  16   0   2         89.15         86.66         6.01 o                         
  18   0   2          4.35          2.32         5.13 o                         
  20   0   2        151.80        140.03        13.30 o                         
  22   0   2         49.38         33.11         6.60 o                         
  24   0   2        121.24         99.52        10.12 o                         
  26   0   2         11.54          8.86         4.76 o                         
  28   0   2          9.01         13.62         4.99 o                         
 -29   1   2         19.49         20.37         6.01 o                         
 -27   1   2         79.47         76.45         6.57 o                         
 -25   1   2         42.29         47.58         4.05 o                         
 -23   1   2         65.58         55.38         4.25 o                         
 -21   1   2       1156.20       1154.41        16.87 o                         
 -19   1   2         16.30         16.12         2.51 o                         
 -17   1   2        140.15        133.48         5.55 o                         
 -15   1   2        274.78        278.40         5.35 o                         
 -13   1   2        133.00        132.04         3.75 o                         
 -11   1   2        199.82        196.34         4.56 o                         
  -9   1   2       2257.05       2412.17        16.21 o                         
  -7   1   2        556.05        538.85         8.13 o                         
  -5   1   2       3520.41       3471.90        40.45 o                         
  -3   1   2       1751.50       1739.44        18.71 o                         
  -1   1   2       5040.45       4875.11        31.07 o                         
   1   1   2       2675.65       2674.88        13.56 o                         
   3   1   2        969.31       1006.36         8.40 o                         
   5   1   2        357.29        353.07         6.05 o                         
   7   1   2        765.17        820.30         9.73 o                         
   9   1   2        793.59        773.19        11.52 o                         
  11   1   2       1916.11       1906.65        16.61 o                         
  13   1   2         89.98         89.21         3.61 o                         
  15   1   2        137.13        141.31         4.71 o                         
  17   1   2         37.27         41.61         3.45 o                         
  19   1   2         26.00         24.21         2.92 o                         
  21   1   2          5.61          8.50         2.50 o                         
  23   1   2         46.96         43.49         5.64 o                         
  25   1   2         12.10         11.29         3.95 o                         
  27   1   2          9.49          8.25         4.55 o                         
  29   1   2         19.10         20.42         6.18 o                         
 -30   2   2         24.49         20.27         5.45 o                         
 -28   2   2          0.87          5.44         3.13 o                         
 -26   2   2        130.56        125.74         8.28 o                         
 -24   2   2         11.94          5.98         3.75 o                         
 -22   2   2        277.55        292.82        11.31 o                         
 -20   2   2         51.92         55.27         5.20 o                         
 -18   2   2        352.87        349.85         8.26 o                         
 -16   2   2        218.41        228.66         5.98 o                         
 -14   2   2         99.28        103.67         3.91 o                         
 -12   2   2        201.63        206.16         4.83 o                         
 -10   2   2        728.36        772.83        10.08 o                         
  -8   2   2         94.86        105.04         3.43 o                         
  -6   2   2       2088.94       2048.91        22.69 o                         
  -4   2   2       1225.43       1255.56        15.40 o                         
  -2   2   2       2340.01       2464.30        37.15 o                         
   0   2   2       1225.92       1227.37        11.12 o                         
   2   2   2        197.54        199.37         3.94 o                         
   4   2   2         74.26         83.22         4.24 o                         
   6   2   2        166.59        152.62         4.05 o                         
   8   2   2        796.99        787.40        12.39 o                         
  10   2   2        435.19        466.89        10.30 o                         
  12   2   2        158.00        153.30         6.46 o                         
  14   2   2         34.70         33.77         4.31 o                         
  16   2   2        109.50        113.66         7.42 o                         
  18   2   2         88.91         84.45         6.20 o                         
  20   2   2         77.52         84.65         6.50 o                         
  22   2   2         87.47         94.93         7.35 o                         
  24   2   2         38.66         49.42         5.69 o                         
  26   2   2         15.16         20.76         4.12 o                         
  28   2   2          8.59         10.02         6.42 o                         
 -27   3   2          3.92          1.82         3.25 o                         
 -25   3   2         14.76         18.40         4.74 o                         
 -23   3   2         57.57         57.31         5.94 o                         
 -21   3   2        147.70        157.77         7.00 o                         
 -19   3   2        198.92        204.26         5.66 o                         
 -17   3   2        157.45        154.28         4.82 o                         
 -15   3   2         79.81         76.15         3.21 o                         
 -13   3   2        163.76        162.56         7.10 o                         
 -11   3   2        359.96        393.30         9.26 o                         
  -9   3   2         98.11         92.43         4.29 o                         
  -7   3   2        588.61        624.51         9.82 o                         
  -5   3   2         88.35         96.98         3.32 o                         
  -3   3   2        815.13        815.50         7.98 o                         
  -1   3   2        412.56        436.33         5.47 o                         
   1   3   2         49.18         41.36         3.94 o                         
   3   3   2       2554.49       2728.78        19.73 o                         
   5   3   2         19.11         25.23         2.03 o                         
   7   3   2         82.25         64.20         3.03 o                         
   9   3   2        105.29        101.16         3.80 o                         
  11   3   2         65.40         57.98         3.20 o                         
  13   3   2         39.63         33.35         4.08 o                         
  15   3   2        981.28       1013.86        25.72 o                         
  17   3   2        183.72        173.49        11.60 o                         
  19   3   2        159.67        169.25        12.26 o                         
  21   3   2         25.15         34.22         6.99 o                         
  23   3   2         22.65         21.67         6.00 o                         
  25   3   2         22.32         18.23         5.86 o                         
 -26   4   2         31.61         27.36         9.14 o                         
 -24   4   2         32.56         44.76         5.59 o                         
 -22   4   2         43.50         56.10         6.78 o                         
 -20   4   2        154.27        151.36         8.79 o                         
 -18   4   2        166.82        170.49         8.81 o                         
 -16   4   2        215.33        220.57        13.77 o                         
 -14   4   2         74.57         83.99         6.53 o                         
 -12   4   2         54.38         48.03         4.19 o                         
 -10   4   2        105.55        100.75         5.37 o                         
  -8   4   2        159.05        152.96         5.20 o                         
  -6   4   2        151.41        149.43         4.40 o                         
  -4   4   2        314.57        290.53         9.19 o                         
  -2   4   2          7.92          4.70         1.33 o                         
   0   4   2        164.51        149.62         4.22 o                         
   2   4   2        410.59        405.93        10.01 o                         
   4   4   2        174.79        177.54         6.37 o                         
   6   4   2        152.16        160.06         4.89 o                         
   8   4   2        159.44        159.19         5.35 o                         
  10   4   2        180.13        171.90         5.68 o                         
  12   4   2        174.81        173.01         5.77 o                         
  14   4   2         96.17         90.19         8.24 o                         
  16   4   2         46.58         53.82         6.10 o                         
  18   4   2         10.82          8.02         4.27 o                         
  20   4   2         25.99         30.69         6.25 o                         
  22   4   2         23.72         23.63         6.10 o                         
  24   4   2          1.79          1.92         8.23 o                         
 -21   5   2          3.38         -6.77         6.77 o                         
 -19   5   2         32.34         35.00         6.59 o                         
 -17   5   2        133.86        120.39         8.37 o                         
 -15   5   2          6.55          0.59         3.70 o                         
 -13   5   2          6.53          6.26         2.64 o                         
 -11   5   2          6.89         15.58         3.20 o                         
  -9   5   2         29.89         28.32         3.23 o                         
  -7   5   2         48.25         42.30         3.70 o                         
  -5   5   2        299.36        321.28        10.25 o                         
  -3   5   2         54.73         47.77         3.11 o                         
  -1   5   2        100.25        103.90         4.10 o                         
   1   5   2        181.80        182.29         6.25 o                         
   3   5   2        212.54        208.28         7.98 o                         
   5   5   2        191.86        194.02         8.71 o                         
   7   5   2        289.86        290.12         7.39 o                         
   9   5   2        145.89        149.78         5.59 o                         
  11   5   2         64.02         62.47         5.10 o                         
  13   5   2        134.45        147.02         7.71 o                         
  15   5   2         66.07         59.76        12.75 o                         
  17   5   2         64.72         82.88         8.68 o                         
  19   5   2         29.28         15.32         6.28 o                         
  21   5   2         22.79         19.87         5.22 o                         
  -8   6   2         51.34         40.58         6.83 o                         
  -6   6   2         91.60         95.25         7.98 o                         
  -4   6   2        150.91        179.60        17.73 o                         
  -2   6   2         31.64         28.67         4.50 o                         
   0   6   2          0.06          0.94         2.11 o                         
   2   6   2         89.91         82.39         6.63 o                         
   4   6   2         41.41         43.24         5.27 o                         
   6   6   2         48.51         48.31        15.36 o                         
   8   6   2         25.88         30.53         6.60 o                         
  10   6   2          7.88          4.02         7.89 o                         
  12   6   2         16.22         23.32         7.58 o                         
  14   6   2         36.53         18.41         8.57 o                         
  -7   7   2         54.59         67.31        12.89 o                         
  -5   7   2         29.30         28.73         7.57 o                         
  -3   7   2         61.37         70.63        11.52 o                         
  -1   7   2          8.86          5.87         3.97 o                         
   1   7   2         38.77         48.95        10.04 o                         
   3   7   2         35.27         37.26         6.85 o                         
   5   7   2         19.97         22.36         5.49 o                         
 -16  -6   3         19.54         13.52         7.06 o                         
 -14  -6   3         13.09         24.80        11.58 o                         
 -12  -6   3         44.10         49.82         7.47 o                         
 -10  -6   3         77.01         77.36         8.18 o                         
  -8  -6   3         58.22         59.86        13.28 o                         
  -6  -6   3         32.10         40.69        10.47 o                         
  -4  -6   3         34.26         26.48         7.74 o                         
  -2  -6   3        143.75        167.79        16.29 o                         
   0  -6   3         33.75         30.14         7.23 o                         
   2  -6   3         17.75         16.50         5.02 o                         
   4  -6   3         14.60          6.14         3.92 o                         
   6  -6   3         20.81         26.22         7.09 o                         
   8  -6   3         38.47         27.97         8.13 o                         
  10  -6   3         18.76         19.63         7.27 o                         
  12  -6   3          7.13          0.57         5.60 o                         
 -21  -5   3         70.38         80.20        10.59 o                         
 -19  -5   3         15.52         11.31         5.50 o                         
 -17  -5   3         13.87          8.42         4.80 o                         
 -15  -5   3         20.96         18.29         4.78 o                         
 -13  -5   3         13.08         11.62         4.07 o                         
 -11  -5   3         29.05         36.06         5.85 o                         
  -9  -5   3        171.80        186.40         7.42 o                         
  -7  -5   3         51.71         44.66         4.93 o                         
  -5  -5   3         15.89          0.72         2.09 o                         
  -3  -5   3        130.69        129.16         4.58 o                         
  -1  -5   3         48.23         44.54         3.86 o                         
   1  -5   3         28.44         26.66         3.39 o                         
   3  -5   3         32.79         37.41         7.12 o                         
   5  -5   3         99.64        111.81        12.49 o                         
   7  -5   3        131.48        141.32         6.51 o                         
   9  -5   3        173.05        177.53         7.69 o                         
  11  -5   3         55.49         53.12         4.52 o                         
  13  -5   3         70.58         75.81         7.60 o                         
  15  -5   3         48.68         54.19         6.95 o                         
  17  -5   3         49.67         50.82         7.46 o                         
  19  -5   3         52.25         85.18        15.80 o                         
 -24  -4   3          5.83          1.48         5.12 o                         
 -22  -4   3         34.35         51.79         8.41 o                         
 -20  -4   3         42.37         45.54         7.77 o                         
 -18  -4   3        126.35        137.16        11.76 o                         
 -16  -4   3        132.37        137.49         7.71 o                         
 -14  -4   3        160.41        160.78         6.28 o                         
 -12  -4   3        165.99        169.12         6.07 o                         
 -10  -4   3        233.64        217.37         7.81 o                         
  -8  -4   3        321.47        311.24         8.94 o                         
  -6  -4   3        205.78        208.78         8.19 o                         
  -4  -4   3        202.24        197.07         4.67 o                         
  -2  -4   3        215.98        220.44         8.62 o                         
   0  -4   3        127.45        129.55         6.34 o                         
   2  -4   3          6.42          4.59         3.59 o                         
   4  -4   3        146.08        140.75         6.85 o                         
   6  -4   3         60.66         62.88         9.78 o                         
   8  -4   3         99.91        105.46         6.69 o                         
  10  -4   3        167.13        180.44         8.50 o                         
  12  -4   3        146.68        154.02         7.75 o                         
  14  -4   3         99.89         96.56        11.15 o                         
  16  -4   3        121.15        136.96        14.08 o                         
  18  -4   3          1.15         -5.15         5.62 o                         
  20  -4   3         23.71         29.27         6.43 o                         
  22  -4   3          6.91          2.03         7.16 o                         
 -27  -3   3         42.20         47.28        13.41 o                         
 -25  -3   3          1.82          2.83         5.23 o                         
 -23  -3   3          0.97          1.57         5.59 o                         
 -21  -3   3          8.17          6.31         5.36 o                         
 -19  -3   3         93.83         95.66         7.19 o                         
 -17  -3   3        245.41        251.12        10.47 o                         
 -15  -3   3        385.64        367.74        11.71 o                         
 -13  -3   3        156.92        162.57         6.02 o                         
 -11  -3   3        185.81        189.21         5.97 o                         
  -9  -3   3        145.16        138.41         3.56 o                         
  -7  -3   3        249.98        236.63         5.49 o                         
  -5  -3   3         60.45         53.85         2.97 o                         
  -3  -3   3       1125.78       1179.65        17.00 o                         
  -1  -3   3        151.58        156.53         6.04 o                         
   1  -3   3        311.36        334.80         6.87 o                         
   3  -3   3        331.05        327.62         6.30 o                         
   5  -3   3         81.86         78.42         2.18 o                         
   7  -3   3        202.58        190.20        11.38 o                         
   9  -3   3        212.65        200.07         9.26 o                         
  11  -3   3        123.66        116.23         4.40 o                         
  13  -3   3        146.24        120.22        12.57 o                         
  15  -3   3         74.85         69.72         5.48 o                         
  17  -3   3         27.84         31.28         4.80 o                         
  19  -3   3          2.68          7.11         6.44 o                         
  21  -3   3         24.65         26.89         9.63 o                         
  23  -3   3          8.83         23.13         8.55 o                         
  25  -3   3         19.72         27.99         7.35 o                         
 -28  -2   3          4.64         -7.40         9.11 o                         
 -26  -2   3          9.63          7.05         4.58 o                         
 -24  -2   3         14.23         14.07         5.89 o                         
 -22  -2   3        156.45        176.86        13.48 o                         
 -20  -2   3        102.19         95.97         9.34 o                         
 -18  -2   3         24.06         18.17         3.93 o                         
 -16  -2   3        334.82        322.12        11.32 o                         
 -14  -2   3         74.64         79.65         6.71 o                         
 -12  -2   3        229.47        240.23         6.03 o                         
 -10  -2   3        232.69        252.15         5.75 o                         
  -8  -2   3        387.78        386.29         6.48 o                         
  -6  -2   3          0.29          0.14         0.59 o                         
  -4  -2   3       2057.69       2087.93        16.81 o                         
  -2  -2   3        236.43        228.10         5.79 o                         
   0  -2   3       1326.32       1338.34        11.98 o                         
   2  -2   3       2354.18       2557.63        17.42 o                         
   4  -2   3        426.32        435.80         7.36 o                         
   6  -2   3        128.87        128.11         3.64 o                         
   8  -2   3        212.20        213.71         5.17 o                         
  10  -2   3         79.88         76.57         3.50 o                         
  12  -2   3        249.67        243.64         6.73 o                         
  14  -2   3        901.57        929.61        13.30 o                         
  16  -2   3        330.44        340.96        13.42 o                         
  18  -2   3          6.36          5.78         3.41 o                         
  20  -2   3          5.15          3.71         3.63 o                         
  22  -2   3         14.86         21.77         9.22 o                         
  24  -2   3          2.41          8.42         7.34 o                         
  26  -2   3         47.39         52.33        13.81 o                         
 -29  -1   3         19.14         26.06         7.21 o                         
 -27  -1   3         25.37         14.04         5.42 o                         
 -25  -1   3        163.08        169.90        13.49 o                         
 -23  -1   3         12.00          9.62         5.36 o                         
 -21  -1   3        248.92        250.48        18.83 o                         
 -19  -1   3        222.33        234.02        10.57 o                         
 -17  -1   3        870.74        864.30        18.88 o                         
 -15  -1   3        279.57        275.58         8.41 o                         
 -13  -1   3        385.08        396.62        12.33 o                         
 -11  -1   3        359.00        393.18         9.88 o                         
  -9  -1   3        503.85        491.60         8.11 o                         
  -7  -1   3        207.43        225.33         5.76 o                         
  -5  -1   3       3958.80       4144.80        24.31 o                         
  -3  -1   3        680.46        658.43         7.39 o                         
  -1  -1   3       1655.20       1663.26        11.69 o                         
   1  -1   3       1653.76       1644.35        13.20 o                         
   3  -1   3         29.22         32.94         2.26 o                         
   5  -1   3         68.50         70.09         3.48 o                         
   7  -1   3        106.98        104.62         4.27 o                         
   9  -1   3        278.65        293.63         7.31 o                         
  11  -1   3        174.06        186.14         5.63 o                         
  13  -1   3        473.67        494.46        10.23 o                         
  15  -1   3        273.83        279.94        12.78 o                         
  17  -1   3        333.77        315.27         9.83 o                         
  19  -1   3        133.36        114.64         6.21 o                         
  21  -1   3         41.23         36.97         6.93 o                         
  23  -1   3         15.04          6.82         5.22 o                         
  25  -1   3          2.27         -5.34         5.34 o                         
  27  -1   3         15.77         31.75        10.95 o                         
 -30   0   3         39.84         54.04        25.15 o                         
 -28   0   3         38.14         33.75         5.86 o                         
 -26   0   3          3.79         -0.73         3.93 o                         
 -24   0   3        444.39        451.02        12.36 o                         
 -22   0   3        468.25        477.51        12.32 o                         
 -20   0   3        592.76        612.35        13.90 o                         
 -18   0   3        271.99        253.82         7.00 o                         
 -16   0   3        180.42        191.10         6.05 o                         
 -14   0   3        268.21        249.55         5.81 o                         
 -12   0   3         38.16         44.37         2.80 o                         
 -10   0   3       2591.94       2737.17        18.79 o                         
  -8   0   3        158.65        135.52         6.19 o                         
  -6   0   3          4.57          2.78         1.81 o                         
  -4   0   3       1045.13       1092.59        19.21 o                         
  -2   0   3       1537.32       1567.29        14.89 o                         
   0   0   3        202.23        199.02         9.02 o                         
   2   0   3        305.09        297.81         6.54 o                         
   4   0   3          2.13          2.13         1.34 o                         
   6   0   3          6.07          6.82         1.80 o                         
   8   0   3         66.85         63.53         3.35 o                         
  10   0   3         15.69         10.76         1.91 o                         
  12   0   3       1100.97       1132.00        14.75 o                         
  14   0   3        592.07        594.53        11.31 o                         
  16   0   3        506.37        495.66        14.72 o                         
  18   0   3        172.36        172.94        11.90 o                         
  20   0   3         40.89         34.44         6.85 o                         
  22   0   3         60.24         55.68         5.82 o                         
  24   0   3         19.42         32.96         6.88 o                         
  26   0   3          1.72          3.34         6.58 o                         
  28   0   3          3.28          3.09         9.47 o                         
 -29   1   3         18.89          8.52         3.68 o                         
 -27   1   3         25.48         26.70         4.68 o                         
 -25   1   3        164.69        172.09         7.74 o                         
 -23   1   3         13.20         14.92         2.84 o                         
 -21   1   3        255.10        268.40         8.92 o                         
 -19   1   3        222.22        218.40         6.73 o                         
 -17   1   3        861.85        842.94        12.53 o                         
 -15   1   3        277.21        280.39         6.22 o                         
 -13   1   3        381.41        402.13         7.13 o                         
 -11   1   3        345.49        370.27         6.60 o                         
  -9   1   3        517.89        498.16         8.45 o                         
  -7   1   3        196.92        220.20         7.00 o                         
  -5   1   3       3928.39       4141.89        38.12 o                         
  -3   1   3        697.82        647.56        19.26 o                         
  -1   1   3       1629.17       1625.27        18.25 o                         
   1   1   3       1663.04       1652.10        16.18 o                         
   3   1   3         27.18         30.85         2.38 o                         
   5   1   3         71.13         74.35         3.30 o                         
   7   1   3        100.89         96.11         4.01 o                         
   9   1   3        284.04        299.76         7.08 o                         
  11   1   3        169.38        174.63         5.78 o                         
  13   1   3        480.89        504.84        10.07 o                         
  15   1   3        275.08        274.40         9.82 o                         
  17   1   3        338.94        323.48        20.27 o                         
  19   1   3        136.85        124.21         7.21 o                         
  21   1   3         40.19         31.68         4.06 o                         
  23   1   3         15.93         23.54         6.74 o                         
  25   1   3          2.04         11.59         6.21 o                         
  27   1   3         15.52         32.98         8.10 o                         
 -28   2   3          5.05          5.64         2.94 o                         
 -26   2   3         10.37          7.31         3.47 o                         
 -24   2   3         15.57         19.32         3.14 o                         
 -22   2   3        161.53        157.01         6.58 o                         
 -20   2   3        106.17        108.90         4.65 o                         
 -18   2   3         22.75         20.07         2.28 o                         
 -16   2   3        333.40        322.52         7.40 o                         
 -14   2   3         75.08         72.45         3.81 o                         
 -12   2   3        223.83        233.42         5.91 o                         
 -10   2   3        238.17        248.60         7.80 o                         
  -8   2   3        389.35        394.42        20.78 o                         
  -6   2   3          0.80          2.12         2.08 o                         
  -4   2   3       2056.73       2043.77        24.24 o                         
  -2   2   3        244.05        224.38         9.45 o                         
   0   2   3       1331.01       1324.43        13.73 o                         
   2   2   3       2328.61       2575.81        15.57 o                         
   4   2   3        426.60        436.72         7.00 o                         
   6   2   3        126.14        128.21         4.67 o                         
   8   2   3        206.87        204.19         6.89 o                         
  10   2   3         83.57         82.48         4.86 o                         
  12   2   3        254.17        254.56         9.88 o                         
  14   2   3        890.29        927.46        23.89 o                         
  16   2   3        336.76        348.32        16.20 o                         
  18   2   3          5.95          7.31         4.19 o                         
  20   2   3          5.80         -1.54         4.45 o                         
  22   2   3         15.82         14.69         5.70 o                         
  24   2   3          2.17          7.66         6.92 o                         
  26   2   3         46.46         55.14         9.18 o                         
 -27   3   3         40.61         40.85         7.24 o                         
 -25   3   3          1.97          1.58         6.31 o                         
 -23   3   3          0.67          2.63         7.59 o                         
 -21   3   3          8.21         10.20         3.05 o                         
 -19   3   3         93.70         82.00         4.46 o                         
 -17   3   3        238.60        226.46         6.86 o                         
 -15   3   3        383.95        391.52         8.36 o                         
 -13   3   3        155.13        149.20         8.14 o                         
 -11   3   3        183.20        182.78         8.48 o                         
  -9   3   3        149.69        154.07         6.69 o                         
  -7   3   3        252.38        246.12         6.71 o                         
  -5   3   3         56.93         51.28         3.52 o                         
  -3   3   3       1139.50       1185.54        16.12 o                         
  -1   3   3        155.70        181.99         6.23 o                         
   1   3   3        308.88        323.55         5.17 o                         
   3   3   3        327.25        325.37         6.69 o                         
   5   3   3         83.63         86.74         3.60 o                         
   7   3   3        204.81        194.99         5.46 o                         
   9   3   3        217.51        227.08         6.49 o                         
  11   3   3        127.87        143.17         7.05 o                         
  13   3   3        142.03        123.94         6.37 o                         
  15   3   3         71.66         82.12         8.62 o                         
  17   3   3         29.52         39.26         7.07 o                         
  19   3   3          2.22          6.66         4.17 o                         
  21   3   3         25.70         25.58         9.02 o                         
  23   3   3          9.29          2.61         4.99 o                         
  25   3   3         19.34         32.71         7.27 o                         
 -24   4   3          6.10          6.88         3.58 o                         
 -22   4   3         34.81         42.48         7.11 o                         
 -20   4   3         43.99         38.11         6.26 o                         
 -18   4   3        123.02        130.11        10.59 o                         
 -16   4   3        132.07        133.48        10.29 o                         
 -14   4   3        161.49        163.20        11.17 o                         
 -12   4   3        168.70        177.94        11.17 o                         
 -10   4   3        239.82        240.77         7.95 o                         
  -8   4   3        330.31        304.53         8.38 o                         
  -6   4   3        198.24        209.26         7.36 o                         
  -4   4   3        210.07        200.14         6.18 o                         
  -2   4   3        211.31        206.07         5.59 o                         
   0   4   3        127.68        125.75         5.87 o                         
   2   4   3          7.71          5.11         1.28 o                         
   4   4   3        146.20        144.11         5.04 o                         
   6   4   3         62.51         61.21         3.64 o                         
   8   4   3        102.15        108.16         4.83 o                         
  10   4   3        165.77        165.84         6.06 o                         
  12   4   3        144.02        135.09         6.72 o                         
  14   4   3         96.98         91.27         8.40 o                         
  16   4   3        118.74        111.72        10.11 o                         
  18   4   3          1.03          4.25         3.71 o                         
  20   4   3         23.18         29.38         6.73 o                         
  22   4   3          6.83         11.99         5.44 o                         
 -21   5   3         70.76         73.94        15.12 o                         
 -19   5   3         14.29         15.59         5.07 o                         
 -17   5   3         12.68         24.08         9.90 o                         
 -15   5   3         20.16         18.87         4.83 o                         
 -13   5   3         13.75          6.98         3.52 o                         
 -11   5   3         30.56         37.09         8.73 o                         
  -9   5   3        175.70        177.04         5.55 o                         
  -7   5   3         48.40         46.93         3.27 o                         
  -5   5   3         16.77         12.62         3.33 o                         
  -3   5   3        126.95        123.15        10.44 o                         
  -1   5   3         45.27         37.83         2.01 o                         
   1   5   3         29.05         28.75         2.14 o                         
   3   5   3         33.14         41.00         2.81 o                         
   5   5   3        101.18        103.53         5.74 o                         
   7   5   3        135.68        134.47         6.49 o                         
   9   5   3        173.81        174.68         9.12 o                         
  11   5   3         55.66         57.62         5.23 o                         
  13   5   3         70.16         85.48         8.54 o                         
  15   5   3         47.40         68.80         8.01 o                         
  17   5   3         49.95         40.38         7.14 o                         
  19   5   3         52.02         61.09        13.10 o                         
 -16   6   3         19.17         23.64        10.36 o                         
 -14   6   3         12.75         20.35         8.98 o                         
 -12   6   3         45.05         63.33        13.13 o                         
 -10   6   3         76.09         69.95         9.02 o                         
  -8   6   3         58.05         54.97         7.49 o                         
  -6   6   3         31.29         22.80         8.34 o                         
  -4   6   3         33.00         32.69        11.65 o                         
  -2   6   3        141.09        174.17        12.75 o                         
   0   6   3         32.15         27.40         8.64 o                         
   2   6   3         16.56          3.83         3.64 o                         
   4   6   3         14.00          7.99         6.69 o                         
   6   6   3         22.34         17.20         4.92 o                         
   8   6   3         40.00         33.36         5.72 o                         
  10   6   3         19.16         20.04         8.52 o                         
  12   6   3          7.65          1.19         6.36 o                         
 -12  -6   4         11.54         26.44         9.40 o                         
 -10  -6   4         14.33         12.89         7.41 o                         
  -8  -6   4         31.44         38.12        11.01 o                         
  -6  -6   4         46.48         54.55        12.24 o                         
  -4  -6   4         65.40         63.06        12.06 o                         
  -2  -6   4         14.25         11.57         6.51 o                         
   4  -6   4         29.63         35.90         8.61 o                         
   6  -6   4         35.88         32.86         5.53 o                         
   8  -6   4          1.61         11.52         6.62 o                         
  10  -6   4          0.01          5.53         6.30 o                         
 -19  -5   4         48.70         49.32        16.33 o                         
 -17  -5   4         22.67         26.80         6.11 o                         
 -15  -5   4         25.44         26.03         7.75 o                         
 -13  -5   4         64.53         70.11         8.41 o                         
 -11  -5   4          4.15          6.39         3.64 o                         
  -9  -5   4         19.81         15.25         4.79 o                         
  -7  -5   4        139.49        142.94         9.85 o                         
  -5  -5   4         12.13         17.01         4.59 o                         
  -3  -5   4         33.40         35.97         3.05 o                         
  -1  -5   4          1.46          3.44         1.40 o                         
   1  -5   4         67.72         72.45         9.33 o                         
   3  -5   4          4.80          2.83         4.48 o                         
   5  -5   4         40.57         37.09         4.48 o                         
   7  -5   4         16.22         16.48         4.93 o                         
   9  -5   4         37.71         39.42         5.04 o                         
  11  -5   4         36.55         32.61         7.05 o                         
  15  -5   4         45.39         60.44        14.11 o                         
 -24  -4   4         38.43         50.17         9.19 o                         
 -22  -4   4         60.27         54.29        11.62 o                         
 -20  -4   4          6.05          0.72         4.30 o                         
 -18  -4   4        110.10        119.00        11.53 o                         
 -16  -4   4          7.39         11.83         4.60 o                         
 -14  -4   4         49.85         46.00         5.18 o                         
 -12  -4   4        127.24        135.30         8.12 o                         
 -10  -4   4        275.10        281.60        11.12 o                         
  -8  -4   4        133.64        132.15         4.46 o                         
  -6  -4   4        745.41        719.64        11.99 o                         
  -4  -4   4         25.63         20.63         2.47 o                         
  -2  -4   4        109.11        101.39         5.78 o                         
   0  -4   4         39.99         36.43         3.41 o                         
   2  -4   4         54.42         53.77         3.10 o                         
   4  -4   4         23.98         24.08         3.39 o                         
   6  -4   4        146.26        150.64         7.27 o                         
   8  -4   4          2.49          2.70         2.61 o                         
  10  -4   4         28.59         29.83         7.26 o                         
  12  -4   4         44.82         46.68         5.23 o                         
  14  -4   4        121.68        127.05        13.66 o                         
  16  -4   4         81.63         80.00        11.45 o                         
  18  -4   4         32.62         56.40        10.94 o                         
  20  -4   4         22.54         16.99         7.81 o                         
 -25  -3   4         46.40         54.14         9.61 o                         
 -23  -3   4         34.25         39.35         8.30 o                         
 -21  -3   4         37.59         43.79         8.26 o                         
 -19  -3   4         11.62          8.07         4.92 o                         
 -17  -3   4          6.42          2.28         2.37 o                         
 -15  -3   4         68.98         76.47         4.67 o                         
 -13  -3   4        102.69        107.02         4.15 o                         
 -11  -3   4        301.83        318.48         6.67 o                         
  -9  -3   4        375.64        388.58         8.43 o                         
  -7  -3   4        200.85        204.75         6.12 o                         
  -5  -3   4        311.70        306.41         7.45 o                         
  -3  -3   4        103.58        103.49         4.48 o                         
  -1  -3   4         13.68         16.01         4.96 o                         
   1  -3   4        405.83        421.53         9.08 o                         
   3  -3   4         93.08         91.01         4.70 o                         
   5  -3   4        127.21        143.67         5.24 o                         
   7  -3   4        269.73        266.76         5.72 o                         
   9  -3   4         77.39         75.81         3.42 o                         
  11  -3   4         20.79         21.00         2.60 o                         
  13  -3   4        461.65        470.28        13.37 o                         
  15  -3   4         11.11         22.38         7.91 o                         
  17  -3   4         60.99         70.86        11.76 o                         
  19  -3   4          7.40          4.19         6.49 o                         
  21  -3   4          4.26         20.41         8.13 o                         
  23  -3   4          6.33          2.20         7.18 o                         
 -28  -2   4         21.46          6.88         4.94 o                         
 -26  -2   4         27.56         28.12         7.56 o                         
 -24  -2   4         11.03         -3.60        23.33 o                         
 -22  -2   4         13.96         18.21         6.10 o                         
 -20  -2   4         10.45         -1.22         2.51 o                         
 -18  -2   4        411.57        382.27        13.34 o                         
 -16  -2   4         17.48         20.08         2.88 o                         
 -14  -2   4        142.79        134.04         7.82 o                         
 -12  -2   4        301.25        293.61         7.21 o                         
 -10  -2   4         96.45         90.21         3.87 o                         
  -8  -2   4        194.31        194.26         4.92 o                         
  -6  -2   4        793.28        743.68        12.66 o                         
  -4  -2   4        715.63        750.93         9.87 o                         
  -2  -2   4       1292.03       1306.91        22.83 o                         
   0  -2   4         21.25         20.22         1.60 o                         
   2  -2   4        533.91        567.45         8.60 o                         
   4  -2   4        179.39        173.06         5.33 o                         
   6  -2   4         99.95         99.15         4.00 o                         
   8  -2   4        325.65        333.97         6.88 o                         
  10  -2   4        428.29        447.54         9.86 o                         
  12  -2   4         66.65         61.79         4.13 o                         
  14  -2   4        156.34        156.98         6.40 o                         
  16  -2   4          5.92          6.05         2.07 o                         
  18  -2   4         23.59         17.55         4.27 o                         
  20  -2   4         33.12         38.12         9.98 o                         
  22  -2   4          5.47         13.49         8.39 o                         
  24  -2   4          3.28         11.40         8.02 o                         
 -29  -1   4         13.36         15.67         4.72 o                         
 -27  -1   4         74.70         81.94         8.12 o                         
 -25  -1   4         45.51         37.42         6.46 o                         
 -23  -1   4        430.02        443.93        28.64 o                         
 -21  -1   4         43.00         40.08         9.71 o                         
 -19  -1   4        104.09         95.89         6.01 o                         
 -17  -1   4        118.41        124.98         6.47 o                         
 -15  -1   4        367.46        362.95         9.16 o                         
 -13  -1   4        405.92        376.95         8.17 o                         
 -11  -1   4       1770.90       1791.29        22.29 o                         
  -9  -1   4        150.18        149.31         5.16 o                         
  -7  -1   4        473.73        458.52         9.20 o                         
  -5  -1   4        870.43        877.99        12.02 o                         
  -3  -1   4        906.64        922.68        14.31 o                         
  -1  -1   4        737.16        765.60        10.27 o                         
   1  -1   4         21.00         20.01         2.16 o                         
   3  -1   4        973.20        978.12        11.37 o                         
   5  -1   4        443.85        442.54        10.27 o                         
   7  -1   4        124.69        123.55         4.87 o                         
   9  -1   4        406.42        406.47         7.56 o                         
  11  -1   4          8.96          9.17         1.98 o                         
  13  -1   4        185.60        183.65        10.30 o                         
  15  -1   4         74.74         66.85         4.67 o                         
  17  -1   4         15.87         13.02         3.15 o                         
  19  -1   4         84.87         73.65         9.21 o                         
  21  -1   4         54.39         54.10         8.58 o                         
  23  -1   4         63.64         72.78         9.44 o                         
  25  -1   4         11.60          7.77         5.17 o                         
 -28   0   4         35.40         30.45         5.44 o                         
 -26   0   4          0.19          0.78         3.13 o                         
 -24   0   4         32.83         28.95         5.26 o                         
 -22   0   4        315.12        314.37        13.39 o                         
 -20   0   4         31.70         26.55         4.50 o                         
 -18   0   4          1.52         -2.11         2.15 o                         
 -16   0   4         78.45         81.90         4.69 o                         
 -14   0   4        200.39        184.27         6.56 o                         
 -12   0   4        207.86        223.89         6.40 o                         
 -10   0   4       1111.32       1141.80        16.59 o                         
  -8   0   4          6.70          2.25         1.83 o                         
  -6   0   4        734.47        861.32        13.81 o                         
  -4   0   4        165.24        170.53         5.35 o                         
  -2   0   4          5.75          6.24         1.70 o                         
   0   0   4          1.52         -0.33         1.73 o                         
   2   0   4        378.18        388.53        12.56 o                         
   4   0   4        685.59        679.08        13.25 o                         
   6   0   4         81.96         84.90         4.53 o                         
   8   0   4        211.54        213.01         6.44 o                         
  10   0   4         43.58         49.89         3.50 o                         
  12   0   4          0.44          0.13         1.87 o                         
  14   0   4         14.12         11.35         3.38 o                         
  16   0   4        106.31        103.40         7.23 o                         
  18   0   4        620.12        612.45        17.31 o                         
  20   0   4         12.19         14.87         5.89 o                         
  22   0   4        160.25        160.23        13.47 o                         
  24   0   4         14.62         22.12         7.90 o                         
  26   0   4          0.16          2.96         4.91 o                         
 -29   1   4         12.99         12.82         4.45 o                         
 -27   1   4         74.38         71.23         6.85 o                         
 -25   1   4         47.75         41.71         4.43 o                         
 -23   1   4        425.91        447.59        12.55 o                         
 -21   1   4         45.09         45.35         4.03 o                         
 -19   1   4        107.27        111.67         5.87 o                         
 -17   1   4        121.53        118.69         5.42 o                         
 -15   1   4        371.73        362.79         8.86 o                         
 -13   1   4        410.17        388.53         7.76 o                         
 -11   1   4       1756.94       1816.88        16.10 o                         
  -9   1   4        143.68        145.44         4.95 o                         
  -7   1   4        473.53        463.83         9.92 o                         
  -5   1   4        856.48        841.29        18.79 o                         
  -3   1   4        916.31        916.00        19.06 o                         
  -1   1   4        727.67        742.63        17.43 o                         
   1   1   4         22.14         19.55         2.06 o                         
   3   1   4        966.55        957.60        12.17 o                         
   5   1   4        443.09        432.81         8.58 o                         
   7   1   4        119.16        118.43         4.80 o                         
   9   1   4        408.39        408.62         9.07 o                         
  11   1   4          7.74          8.97         2.15 o                         
  13   1   4        187.91        176.79         8.47 o                         
  15   1   4         74.03         73.27         5.98 o                         
  17   1   4         15.70         10.33         3.46 o                         
  19   1   4         85.31         88.07         7.58 o                         
  21   1   4         55.46         73.95        13.90 o                         
  23   1   4         64.80         61.68         9.29 o                         
  25   1   4         12.12          0.53         9.40 o                         
 -28   2   4         21.87         17.80        14.11 o                         
 -26   2   4         27.12         27.12         4.69 o                         
 -24   2   4         10.80         14.61         2.98 o                         
 -22   2   4         14.88         17.83         2.55 o                         
 -20   2   4         11.44         10.24         2.28 o                         
 -18   2   4        421.03        399.10         9.42 o                         
 -16   2   4         19.15         20.80         2.58 o                         
 -14   2   4        146.96        147.92         6.37 o                         
 -12   2   4        302.47        300.84         7.91 o                         
 -10   2   4         92.39         85.76         6.04 o                         
  -8   2   4        189.85        193.28         6.47 o                         
  -6   2   4        811.05        782.94        17.94 o                         
  -4   2   4        699.32        730.64        18.07 o                         
  -2   2   4       1299.36       1327.11        17.70 o                         
   0   2   4         20.67         15.70         3.22 o                         
   2   2   4        534.64        568.29         8.33 o                         
   4   2   4        182.31        173.52         7.73 o                         
   6   2   4         99.68        102.26         4.53 o                         
   8   2   4        319.59        331.25         9.29 o                         
  10   2   4        426.46        457.28        14.36 o                         
  12   2   4         64.23         53.22         5.07 o                         
  14   2   4        158.01        146.94        10.95 o                         
  16   2   4          5.19          2.76         4.18 o                         
  18   2   4         22.85         30.40         6.61 o                         
  20   2   4         33.35         48.12         7.88 o                         
  22   2   4          5.67         -1.50         5.29 o                         
  24   2   4          3.56         12.10         5.43 o                         
 -25   3   4         44.82         45.54        10.70 o                         
 -23   3   4         33.60         29.68         6.81 o                         
 -21   3   4         35.42         21.02         5.69 o                         
 -19   3   4         13.00         11.14         2.42 o                         
 -17   3   4          7.46          5.44         2.29 o                         
 -15   3   4         65.12         77.04         6.16 o                         
 -13   3   4         98.61         97.76         8.89 o                         
 -11   3   4        297.86        298.97         9.51 o                         
  -9   3   4        368.52        378.90        10.31 o                         
  -7   3   4        205.51        194.06         8.09 o                         
  -5   3   4        314.35        311.64         9.75 o                         
  -3   3   4         99.03         92.21         5.12 o                         
  -1   3   4         13.08          7.91         2.21 o                         
   1   3   4        409.33        413.66        10.29 o                         
   3   3   4         95.41         98.38         3.64 o                         
   5   3   4        129.49        144.08         5.18 o                         
   7   3   4        271.25        276.66         7.49 o                         
   9   3   4         76.15         72.78         7.61 o                         
  11   3   4         19.23         13.21         3.32 o                         
  13   3   4        465.89        473.64        14.76 o                         
  15   3   4         10.44          2.43         4.45 o                         
  17   3   4         61.08         69.65         8.66 o                         
  19   3   4          7.01          3.80         5.65 o                         
  21   3   4          3.88          7.30         4.66 o                         
  23   3   4          6.23          1.74         6.70 o                         
 -24   4   4         38.10         39.87         7.30 o                         
 -22   4   4         58.97         44.27         7.90 o                         
 -20   4   4          6.20          3.76         4.81 o                         
 -18   4   4        111.36        111.05        12.08 o                         
 -16   4   4          8.00         19.55         5.58 o                         
 -14   4   4         48.66         46.45         4.94 o                         
 -12   4   4        127.95        133.31         8.97 o                         
 -10   4   4        270.57        271.06         9.06 o                         
  -8   4   4        138.18        140.83         6.73 o                         
  -6   4   4        750.56        735.02        20.76 o                         
  -4   4   4         28.16         28.24         3.18 o                         
  -2   4   4        113.92        113.65         6.46 o                         
   0   4   4         38.83         34.18         3.90 o                         
   2   4   4         56.46         55.95         5.19 o                         
   4   4   4         22.34         21.16         2.32 o                         
   6   4   4        146.03        139.32         5.81 o                         
   8   4   4          2.56          6.24         2.16 o                         
  10   4   4         30.30         33.28         6.97 o                         
  12   4   4         44.97         54.07        10.04 o                         
  14   4   4        123.93        142.30        11.48 o                         
  16   4   4         79.60         79.87         9.33 o                         
  18   4   4         31.72         27.87         6.68 o                         
  20   4   4         21.80         36.43         7.38 o                         
 -19   5   4         49.24         71.57         8.80 o                         
 -17   5   4         22.45         43.22        12.92 o                         
 -15   5   4         25.09         27.10         6.43 o                         
 -13   5   4         62.71         71.89         8.55 o                         
 -11   5   4          3.41          1.47         3.26 o                         
  -9   5   4         18.06         26.14         5.68 o                         
  -7   5   4        142.84        127.83        16.59 o                         
  -5   5   4         12.06         16.23        12.04 o                         
  -3   5   4         35.28         43.05         7.16 o                         
  -1   5   4          1.45         -3.13         4.28 o                         
   1   5   4         65.21         59.58         7.55 o                         
   3   5   4          4.15         -1.44         3.44 o                         
   5   5   4         39.02         40.75         4.97 o                         
   7   5   4         15.08         15.48         3.91 o                         
   9   5   4         39.45         44.23         4.99 o                         
  11   5   4         37.48         47.84         5.12 o                         
  13   5   4         76.17         73.68         8.93 o                         
  15   5   4         46.08         43.74         8.93 o                         
 -12   6   4         10.95          6.63         3.45 o                         
 -10   6   4         14.82         20.64         5.46 o                         
  -8   6   4         31.31         31.18         5.55 o                         
  -6   6   4         47.01         41.03         7.06 o                         
  -4   6   4         65.30         69.96         8.95 o                         
  -2   6   4         13.66         19.55         5.69 o                         
   0   6   4         77.59         89.29        10.14 o                         
   2   6   4         46.00         59.21         8.35 o                         
   4   6   4         28.71         32.82         7.10 o                         
   6   6   4         34.50         32.40        10.69 o                         
   8   6   4          1.52          2.10         3.54 o                         
  10   6   4          0.03          8.24         8.37 o                         
  -8  -6   5         43.97         66.89        13.63 o                         
  -6  -6   5          6.99         13.45         8.05 o                         
  -4  -6   5         31.64         23.51         9.03 o                         
  -2  -6   5         31.37         45.36        11.69 o                         
   0  -6   5         27.03         46.20        11.08 o                         
   2  -6   5         22.64         13.52         7.09 o                         
   4  -6   5         31.26         41.42         9.55 o                         
 -17  -5   5         35.05         36.52        12.47 o                         
 -15  -5   5          6.96         13.31         6.95 o                         
 -13  -5   5         21.99         29.26         6.24 o                         
 -11  -5   5         74.42         89.80         9.12 o                         
  -9  -5   5         29.70         33.79         6.43 o                         
  -7  -5   5         16.28         31.96         5.36 o                         
  -5  -5   5          7.47          9.12         3.04 o                         
  -3  -5   5         16.45         22.71         6.09 o                         
  -1  -5   5         28.31         18.41         7.59 o                         
   1  -5   5          6.59         -4.02         5.28 o                         
   3  -5   5         25.83         34.93         8.64 o                         
   5  -5   5          1.12         -4.53         5.39 o                         
   7  -5   5         19.40         21.35         6.28 o                         
   9  -5   5         15.46         16.27         4.91 o                         
 -22  -4   5         48.89         66.22         9.85 o                         
 -20  -4   5         34.13         39.93        16.33 o                         
 -18  -4   5         38.66         54.49         8.89 o                         
 -16  -4   5         73.06         82.79         9.84 o                         
 -14  -4   5         25.91         16.45         9.70 o                         
 -12  -4   5         39.87         41.48         6.75 o                         
 -10  -4   5        117.84        119.39        10.18 o                         
  -8  -4   5        144.34        158.62        14.39 o                         
  -6  -4   5         22.77         22.82         3.49 o                         
  -4  -4   5        216.28        216.50         8.01 o                         
  -2  -4   5        178.65        178.66         7.20 o                         
   0  -4   5        107.35        101.42         7.14 o                         
   2  -4   5        118.52        115.52        11.24 o                         
   4  -4   5          2.34         -0.65         1.52 o                         
   6  -4   5         27.82         27.87         2.53 o                         
   8  -4   5         32.06         35.11        12.78 o                         
  10  -4   5         21.94         26.68         4.81 o                         
  12  -4   5          0.10          3.44         3.14 o                         
  14  -4   5         35.62         39.27         9.02 o                         
  16  -4   5         53.79         58.97        11.53 o                         
  18  -4   5         15.93         28.09         9.25 o                         
 -25  -3   5         31.06         25.62         7.09 o                         
 -23  -3   5         20.37         21.67         6.63 o                         
 -21  -3   5        110.26        103.15        12.94 o                         
 -19  -3   5        159.38        161.14        13.61 o                         
 -17  -3   5         69.11         74.50         9.38 o                         
 -15  -3   5          5.49          3.50         3.99 o                         
 -13  -3   5          3.72          4.26         1.22 o                         
 -11  -3   5          6.43          4.51         2.28 o                         
  -9  -3   5        179.10        173.20         7.38 o                         
  -7  -3   5       1015.77        987.38        16.97 o                         
  -5  -3   5        588.47        589.86        13.00 o                         
  -3  -3   5         33.03         37.71         3.81 o                         
  -1  -3   5        147.23        155.09         9.30 o                         
   1  -3   5        137.02        147.44         7.10 o                         
   3  -3   5         35.06         31.16         3.55 o                         
   5  -3   5         51.77         52.13         3.87 o                         
   7  -3   5        109.47        108.29         4.44 o                         
   9  -3   5         40.58         37.46         2.81 o                         
  11  -3   5         80.38         85.47         6.47 o                         
  13  -3   5         41.24         50.54        10.06 o                         
  15  -3   5         23.38         20.61         8.37 o                         
  17  -3   5         13.61         10.47         7.70 o                         
  19  -3   5          8.01          6.37         6.59 o                         
 -26  -2   5         17.65          5.53         3.82 o                         
 -24  -2   5         39.88         38.34         7.42 o                         
 -22  -2   5         14.87         19.85         9.14 o                         
 -20  -2   5         88.84        106.62         8.84 o                         
 -18  -2   5         46.19         47.83         4.04 o                         
 -16  -2   5         43.45         42.04         3.61 o                         
 -14  -2   5        141.03        135.13         5.73 o                         
 -12  -2   5        126.94        107.04         5.61 o                         
 -10  -2   5        214.60        203.79         5.75 o                         
  -8  -2   5        101.89        107.31         3.29 o                         
  -6  -2   5        807.81        796.61         9.57 o                         
  -4  -2   5         52.27         48.94         2.61 o                         
  -2  -2   5         70.44         69.10         4.79 o                         
   0  -2   5         48.94         58.96         3.01 o                         
   2  -2   5         69.02         69.45         3.69 o                         
   4  -2   5         92.88         90.51         4.30 o                         
   6  -2   5        482.25        466.38        16.29 o                         
   8  -2   5         29.18         24.87         2.62 o                         
  10  -2   5        194.61        184.25         7.16 o                         
  12  -2   5        246.61        258.02         8.60 o                         
  14  -2   5         18.71         20.84         3.17 o                         
  16  -2   5         46.30         58.41         7.70 o                         
  18  -2   5          5.72          0.26         4.48 o                         
  20  -2   5         19.53         21.25         6.81 o                         
  22  -2   5          2.93         11.53         9.24 o                         
 -27  -1   5         23.41         31.27         6.74 o                         
 -25  -1   5         76.44         98.66         8.73 o                         
 -23  -1   5          0.75          3.40         3.47 o                         
 -21  -1   5        104.96        108.29         8.67 o                         
 -19  -1   5        156.55        135.52        10.25 o                         
 -17  -1   5         35.30         32.01         3.45 o                         
 -15  -1   5        113.33        116.21         5.74 o                         
 -13  -1   5         84.80         87.24         5.75 o                         
 -11  -1   5        214.00        214.81         8.39 o                         
  -9  -1   5        553.94        550.06        11.46 o                         
  -7  -1   5       1049.03       1057.96        13.06 o                         
  -5  -1   5        316.96        318.97         6.29 o                         
  -3  -1   5        213.05        203.40         5.27 o                         
  -1  -1   5         78.63         85.10         3.34 o                         
   1  -1   5        154.72        167.30         4.96 o                         
   3  -1   5         90.38         79.95         4.61 o                         
   5  -1   5        254.18        250.34         7.29 o                         
   7  -1   5        140.23        144.50         7.36 o                         
   9  -1   5        129.57        130.22         6.23 o                         
  11  -1   5        217.64        212.47         8.06 o                         
  13  -1   5        255.34        265.21         9.28 o                         
  15  -1   5         24.43         25.68         4.32 o                         
  17  -1   5         51.64         36.94         6.83 o                         
  19  -1   5         17.84         24.61         6.67 o                         
  21  -1   5          9.99         -1.67         4.68 o                         
  23  -1   5         14.69          4.94         4.92 o                         
 -28   0   5          2.73          3.47         3.08 o                         
 -26   0   5        339.27        353.79        15.09 o                         
 -24   0   5         86.50         76.45         7.30 o                         
 -22   0   5         89.35         82.07         7.29 o                         
 -20   0   5         52.85         48.22         5.79 o                         
 -18   0   5         24.29         19.35         3.95 o                         
 -16   0   5         71.13         65.71         6.02 o                         
 -14   0   5        489.16        522.51        15.30 o                         
 -12   0   5        148.23        159.56         7.28 o                         
 -10   0   5        632.88        638.79        13.88 o                         
  -8   0   5        113.51        114.46         4.83 o                         
  -6   0   5        195.78        196.54         5.70 o                         
  -4   0   5        368.82        382.30         7.54 o                         
  -2   0   5        400.84        428.24         8.54 o                         
   0   0   5         87.65         86.98         3.75 o                         
   2   0   5        157.71        159.57         5.40 o                         
   4   0   5          1.79          1.37         1.84 o                         
   6   0   5         73.20         81.53         4.89 o                         
   8   0   5         34.39         37.63         4.37 o                         
  10   0   5         40.93         45.96         6.14 o                         
  12   0   5        310.32        310.68        15.24 o                         
  14   0   5         13.30         15.10         5.22 o                         
  16   0   5          0.41          0.57         4.81 o                         
  18   0   5         29.66         29.10         6.12 o                         
  20   0   5          0.81          1.12         4.79 o                         
  22   0   5         51.61         53.80         9.04 o                         
  24   0   5         52.17         41.54         8.63 o                         
 -27   1   5         22.46          5.36         4.35 o                         
 -25   1   5         76.34         91.60         6.53 o                         
 -23   1   5          0.48          0.72         3.37 o                         
 -21   1   5        105.77         94.98         6.44 o                         
 -19   1   5        155.31        131.85         7.12 o                         
 -17   1   5         36.02         32.47         3.94 o                         
 -15   1   5        114.72        115.73         6.44 o                         
 -13   1   5         85.09         75.08         5.19 o                         
 -11   1   5        220.53        217.47         8.25 o                         
  -9   1   5        558.19        554.76        10.35 o                         
  -7   1   5       1044.80       1060.63        15.65 o                         
  -5   1   5        317.59        325.04         7.84 o                         
  -3   1   5        205.04        186.99         8.29 o                         
  -1   1   5         76.77         72.61         5.38 o                         
   1   1   5        148.57        157.22         6.02 o                         
   3   1   5         89.89         89.73         4.36 o                         
   5   1   5        253.46        259.56         8.27 o                         
   7   1   5        141.39        142.27         6.38 o                         
   9   1   5        125.65        130.08         6.36 o                         
  11   1   5        219.75        229.07        10.33 o                         
  13   1   5        250.33        248.95        11.04 o                         
  15   1   5         25.08         26.79         5.84 o                         
  17   1   5         52.87         51.02         7.63 o                         
  19   1   5         17.01         19.10         6.05 o                         
  21   1   5         10.45         11.48         6.05 o                         
  23   1   5         14.81         12.51         6.73 o                         
 -26   2   5         17.26         18.08         6.86 o                         
 -24   2   5         39.99         36.63         4.22 o                         
 -22   2   5         14.61         21.02         3.53 o                         
 -20   2   5         87.81         90.74         5.92 o                         
 -18   2   5         45.15         42.63         4.42 o                         
 -16   2   5         46.27         42.08         4.90 o                         
 -14   2   5        146.47        142.68         8.05 o                         
 -12   2   5        132.58        117.27         9.83 o                         
 -10   2   5        221.57        205.24        12.42 o                         
  -8   2   5        102.46        112.00         7.15 o                         
  -6   2   5        801.60        786.53        21.27 o                         
  -4   2   5         56.22         47.06         4.76 o                         
  -2   2   5         74.05         69.40         5.50 o                         
   0   2   5         46.05         47.01         4.68 o                         
   2   2   5         70.83         65.43         5.31 o                         
   4   2   5         93.45         97.89         5.00 o                         
   6   2   5        479.91        493.44        12.97 o                         
   8   2   5         30.83         22.19         3.57 o                         
  10   2   5        197.89        185.98         9.02 o                         
  12   2   5        242.31        221.54        10.33 o                         
  14   2   5         19.47         18.69         5.35 o                         
  16   2   5         45.80         50.72         8.12 o                         
  18   2   5          5.30          8.72         5.02 o                         
  20   2   5         19.31         23.28         6.51 o                         
  22   2   5          3.14         12.63         6.67 o                         
 -25   3   5         30.92         32.11         9.88 o                         
 -23   3   5         19.59         31.29        16.39 o                         
 -21   3   5        110.13        116.59        11.20 o                         
 -19   3   5        154.94        139.14        13.39 o                         
 -17   3   5         68.13         76.92        16.24 o                         
 -15   3   5          6.53          6.12         4.73 o                         
 -13   3   5          3.17          5.62         8.61 o                         
 -11   3   5          6.69          0.34         3.92 o                         
  -9   3   5        180.08        179.61         7.85 o                         
  -7   3   5       1000.83       1061.17        25.32 o                         
  -5   3   5        590.36        601.46        15.90 o                         
  -3   3   5         31.65         37.37         4.62 o                         
  -1   3   5        148.35        152.93         7.99 o                         
   1   3   5        138.17        153.32         7.08 o                         
   3   3   5         35.60         28.45         2.45 o                         
   5   3   5         49.19         46.39         3.63 o                         
   7   3   5        111.01        111.55         6.38 o                         
   9   3   5         42.01         43.85         4.59 o                         
  11   3   5         81.15         83.67         6.58 o                         
  13   3   5         40.70         47.39         7.65 o                         
  15   3   5         24.13         19.40         5.64 o                         
  17   3   5         13.78         11.64         6.43 o                         
  19   3   5          7.89         -3.60         4.91 o                         
 -22   4   5         49.28         47.56         8.37 o                         
 -20   4   5         33.69         26.42         9.07 o                         
 -18   4   5         37.94         37.72        11.83 o                         
 -16   4   5         73.15         57.04         8.37 o                         
 -14   4   5         25.70         23.57         5.73 o                         
 -12   4   5         40.12         42.49         6.98 o                         
 -10   4   5        120.10        120.93         7.77 o                         
  -8   4   5        139.73        146.50         7.20 o                         
  -6   4   5         23.71         15.86         3.76 o                         
  -4   4   5        217.04        225.16        10.10 o                         
  -2   4   5        180.25        181.63         9.15 o                         
   0   4   5        110.42         96.42         6.78 o                         
   2   4   5        120.11        125.92         6.60 o                         
   4   4   5          2.29          6.15         3.20 o                         
   6   4   5         29.57         32.95         4.54 o                         
   8   4   5         31.66         37.38         6.15 o                         
  10   4   5         21.96         23.94        10.32 o                         
  12   4   5          0.17         -1.91         4.12 o                         
  14   4   5         35.02         35.41         7.02 o                         
  16   4   5         55.15         65.35         8.93 o                         
  18   4   5         15.93         21.58         6.33 o                         
 -17   5   5         34.76         22.86        15.32 o                         
 -15   5   5          7.01          9.92         6.91 o                         
 -13   5   5         22.10         36.69         8.46 o                         
 -11   5   5         73.91         74.61         9.28 o                         
  -9   5   5         28.24         29.55         6.55 o                         
  -7   5   5         15.10         17.31         5.86 o                         
  -5   5   5          7.23          9.23         5.18 o                         
  -3   5   5         16.60         26.72         6.31 o                         
  -1   5   5         29.67         21.52         5.64 o                         
   1   5   5          7.43          3.89         7.49 o                         
   3   5   5         25.16         30.61         6.31 o                         
   5   5   5          1.42         -0.01         2.87 o                         
   7   5   5         18.64         13.07         4.44 o                         
   9   5   5         14.53          9.58         4.91 o                         
  11   5   5          4.82          8.40         4.40 o                         
  13   5   5         15.02         12.45         5.69 o                         
  -8   6   5         43.14         56.40         7.13 o                         
  -6   6   5          6.45          2.65         5.11 o                         
  -4   6   5         32.11         43.12         7.99 o                         
  -2   6   5         31.28         30.19         7.00 o                         
   0   6   5         28.02         29.39        13.76 o                         
   2   6   5         22.21         21.48         6.24 o                         
   4   6   5         30.74         38.01         7.30 o                         
 -13  -5   6          7.60         17.63         5.30 o                         
 -11  -5   6         24.43         21.02         4.74 o                         
  -9  -5   6         22.56         23.89        29.36 o                         
  -7  -5   6         33.55         49.09         9.25 o                         
  -5  -5   6         45.31         61.97        17.48 o                         
  -3  -5   6          4.42          5.20         6.35 o                         
  -1  -5   6         42.54         63.09        12.37 o                         
   1  -5   6          9.84         20.34         7.29 o                         
   3  -5   6         13.10          8.50         5.42 o                         
   5  -5   6          8.48          2.66         4.75 o                         
   7  -5   6          1.71          3.76         4.87 o                         
 -18  -4   6         15.96         20.56         6.59 o                         
 -16  -4   6         56.67         63.40         7.65 o                         
 -14  -4   6         62.59         57.95         6.92 o                         
 -12  -4   6         34.31         37.83         8.81 o                         
 -10  -4   6          0.20          8.18         4.06 o                         
  -8  -4   6        236.44        234.83        11.78 o                         
  -6  -4   6          3.40         10.64         3.67 o                         
  -4  -4   6         63.78         70.43         9.26 o                         
  -2  -4   6         30.22         32.27         5.21 o                         
   0  -4   6         49.11         51.61         8.91 o                         
   2  -4   6         24.79         27.80         4.36 o                         
   4  -4   6        163.46        154.03        10.78 o                         
   6  -4   6         17.89         19.96         5.02 o                         
   8  -4   6         26.91         25.81         5.41 o                         
  10  -4   6         11.53         11.89         6.57 o                         
  12  -4   6         41.64         48.29        10.39 o                         
  14  -4   6          3.32          5.42         7.13 o                         
 -21  -3   6         16.22         20.74         5.18 o                         
 -19  -3   6         61.83         58.78         7.63 o                         
 -17  -3   6         84.65         91.35         8.62 o                         
 -15  -3   6         65.11         63.88         7.16 o                         
 -13  -3   6         58.27         52.18         6.62 o                         
 -11  -3   6        134.27        147.51         9.72 o                         
  -9  -3   6         21.81         25.23         4.14 o                         
  -7  -3   6        124.00        122.47         6.85 o                         
  -5  -3   6        100.75        108.12         6.42 o                         
  -3  -3   6         32.52         31.57         4.28 o                         
  -1  -3   6        140.42        144.77         9.98 o                         
   1  -3   6         78.09         87.13         6.31 o                         
   3  -3   6         25.29         23.65         3.70 o                         
   5  -3   6        123.62        133.72         7.43 o                         
   7  -3   6         28.03         25.97         3.69 o                         
   9  -3   6          4.13          4.45         2.72 o                         
  11  -3   6         34.28         29.78         5.08 o                         
  13  -3   6          3.81          2.60         5.93 o                         
  15  -3   6         17.04         31.02         9.86 o                         
  17  -3   6          6.74         -2.24         6.80 o                         
 -24  -2   6         61.39         58.76         9.47 o                         
 -22  -2   6         17.23         21.91         5.07 o                         
 -20  -2   6         37.89         32.95         5.60 o                         
 -18  -2   6         45.70         35.72         6.00 o                         
 -16  -2   6         81.24         74.91         9.21 o                         
 -14  -2   6         17.88         17.59         3.46 o                         
 -12  -2   6         77.16         75.12         4.38 o                         
 -10  -2   6         25.68         25.06         2.30 o                         
  -8  -2   6        981.92        997.34        13.48 o                         
  -6  -2   6         14.83         16.75         2.21 o                         
  -4  -2   6        182.84        169.08         7.17 o                         
  -2  -2   6         62.49         51.78         3.84 o                         
   0  -2   6        148.13        140.51         5.90 o                         
   2  -2   6         53.99         51.74         4.00 o                         
   4  -2   6         61.08         49.60         4.06 o                         
   6  -2   6         20.10         17.57         3.25 o                         
   8  -2   6        129.94        118.41         7.04 o                         
  10  -2   6          6.80          8.40         3.08 o                         
  12  -2   6        156.89        154.78        18.57 o                         
  14  -2   6         26.99         28.57         6.07 o                         
  16  -2   6         22.12         30.35         9.84 o                         
  18  -2   6         12.17          8.49         4.71 o                         
 -25  -1   6         31.50         19.24         4.91 o                         
 -23  -1   6         47.06         58.11         9.89 o                         
 -21  -1   6         16.87         24.14         4.83 o                         
 -19  -1   6         46.20         57.75         8.27 o                         
 -17  -1   6         94.77         98.98         8.51 o                         
 -15  -1   6         41.73         43.88         4.53 o                         
 -13  -1   6        203.42        190.05        13.91 o                         
 -11  -1   6         78.36         73.38         6.65 o                         
  -9  -1   6         65.94         64.73         4.73 o                         
  -7  -1   6         36.18         35.62         3.60 o                         
  -5  -1   6        170.74        184.46         8.14 o                         
  -3  -1   6        895.51        883.94        17.10 o                         
  -1  -1   6        106.69         88.50         5.24 o                         
   1  -1   6        180.60        184.41         8.40 o                         
   3  -1   6         39.96         47.97         5.59 o                         
   5  -1   6         84.80         76.19         8.87 o                         
   7  -1   6         45.77         48.68         6.24 o                         
   9  -1   6        234.13        243.24        13.39 o                         
  11  -1   6         46.46         33.81         6.48 o                         
  13  -1   6        149.32        145.64        18.27 o                         
  15  -1   6          5.79          0.30         5.03 o                         
  17  -1   6         26.82         36.70         7.92 o                         
  19  -1   6         17.63         14.88         5.99 o                         
 -26   0   6          6.26          5.16         3.64 o                         
 -24   0   6         43.85         47.20         6.23 o                         
 -22   0   6         25.89         40.14         5.58 o                         
 -20   0   6         15.72         27.31         5.37 o                         
 -18   0   6         88.86         89.01         7.64 o                         
 -16   0   6         26.68         26.30         4.48 o                         
 -14   0   6          1.13         -0.17         3.66 o                         
 -12   0   6        165.82        153.23         8.99 o                         
 -10   0   6          3.05          6.26         3.13 o                         
  -8   0   6        101.52         94.01         7.88 o                         
  -6   0   6         50.63         41.09         4.77 o                         
  -4   0   6        426.40        443.02        13.25 o                         
  -2   0   6        240.19        219.57         9.44 o                         
   0   0   6          0.25         -0.74         2.61 o                         
   2   0   6          0.11         -2.62         3.32 o                         
   4   0   6          2.32          2.38         3.18 o                         
   6   0   6         32.81         35.51         9.63 o                         
   8   0   6         16.36         21.10         5.47 o                         
  10   0   6         55.41         44.83         6.65 o                         
  12   0   6         34.60         31.85         7.20 o                         
  14   0   6         21.97         18.24         6.44 o                         
  16   0   6         74.13         78.03         9.92 o                         
  18   0   6          2.18          0.32         3.90 o                         
  20   0   6          3.41         -2.80         6.36 o                         
 -25   1   6         30.59         32.22         6.31 o                         
 -23   1   6         48.04         49.59         6.14 o                         
 -21   1   6         15.96         15.70         4.01 o                         
 -19   1   6         45.27         39.64         5.44 o                         
 -17   1   6         93.41         91.10         7.42 o                         
 -15   1   6         43.49         39.35         5.07 o                         
 -13   1   6        201.78        198.83        10.13 o                         
 -11   1   6         81.02         81.24        14.93 o                         
  -9   1   6         67.12         75.90         8.32 o                         
  -7   1   6         38.11         31.63         5.37 o                         
  -5   1   6        172.80        177.78        11.02 o                         
  -3   1   6        893.46        865.20        31.45 o                         
  -1   1   6        109.55        103.20         8.57 o                         
   1   1   6        178.48        175.65        17.47 o                         
   3   1   6         39.64         46.99         6.63 o                         
   5   1   6         82.76         84.23         6.17 o                         
   7   1   6         44.73         51.87         5.32 o                         
   9   1   6        231.43        237.50        13.87 o                         
  11   1   6         48.15         44.93         7.34 o                         
  13   1   6        149.15        147.53        11.87 o                         
  15   1   6          5.61          6.88         6.73 o                         
  17   1   6         26.56         24.71         6.61 o                         
  19   1   6         16.98         21.31         6.58 o                         
 -24   2   6         61.62         67.77        13.66 o                         
 -22   2   6         16.32         16.84         7.22 o                         
 -20   2   6         39.51         41.16         5.53 o                         
 -18   2   6         44.35         53.43         6.08 o                         
 -16   2   6         80.34         82.27         9.71 o                         
 -14   2   6         17.66         13.77         4.93 o                         
 -12   2   6         77.72         86.58        11.37 o                         
 -10   2   6         23.83         28.78         5.76 o                         
  -8   2   6        995.37        962.89        27.82 o                         
  -6   2   6         13.57         18.07         3.90 o                         
  -4   2   6        186.65        168.49        15.65 o                         
  -2   2   6         62.58         43.76         8.85 o                         
   0   2   6        146.84        159.07        11.05 o                         
   2   2   6         53.83         48.11         8.63 o                         
   4   2   6         63.84         50.96         4.64 o                         
   6   2   6         18.69         13.64         3.03 o                         
   8   2   6        130.22        123.94         7.59 o                         
  10   2   6          6.15         -1.98         4.19 o                         
  12   2   6        157.42        166.43        12.87 o                         
  14   2   6         27.28         29.35         6.49 o                         
  16   2   6         21.65         21.76         6.02 o                         
  18   2   6         12.29         16.91         5.93 o                         
 -21   3   6         16.61         23.25         5.95 o                         
 -19   3   6         62.55         56.66        14.42 o                         
 -17   3   6         83.06         89.77        10.26 o                         
 -15   3   6         63.06         63.61         8.76 o                         
 -13   3   6         57.13         63.00        10.68 o                         
 -11   3   6        129.79        114.46        10.76 o                         
  -9   3   6         23.43         20.63         5.20 o                         
  -7   3   6        127.68        130.25         8.94 o                         
  -5   3   6         96.75         97.81         9.55 o                         
  -3   3   6         31.03         34.17         6.02 o                         
  -1   3   6        136.89        131.05        14.41 o                         
   1   3   6         75.69         79.59        28.43 o                         
   3   3   6         25.80         22.94        10.47 o                         
   5   3   6        124.96        128.37        10.82 o                         
   7   3   6         27.54         23.43         5.96 o                         
   9   3   6          4.19          8.19         4.87 o                         
  11   3   6         34.28         54.19         8.87 o                         
  13   3   6          4.14          3.95         4.54 o                         
  15   3   6         17.03         25.63         7.10 o                         
  17   3   6          6.83         -1.37         6.01 o                         
 -18   4   6         16.12         17.35         6.00 o                         
 -16   4   6         56.51         62.34         9.31 o                         
 -14   4   6         62.56         70.74         9.39 o                         
 -12   4   6         33.92         32.07         8.79 o                         
 -10   4   6          0.29          1.01         3.68 o                         
  -8   4   6        237.44        239.56        12.67 o                         
  -6   4   6          3.11         11.87         5.06 o                         
  -4   4   6         62.37         63.00         8.18 o                         
  -2   4   6         29.32         34.38         9.02 o                         
   0   4   6         49.36         55.38         8.02 o                         
   2   4   6         26.05         26.75         5.70 o                         
   4   4   6        164.71        173.07        16.51 o                         
   6   4   6         18.26         26.23         6.52 o                         
   8   4   6         27.74         29.77        10.96 o                         
  10   4   6         10.84          8.49         4.81 o                         
  12   4   6         42.83         40.66         7.83 o                         
  14   4   6          3.04         -5.37         5.37 o                         
 -13   5   6          8.21          0.58         4.37 o                         
 -11   5   6         24.48         29.11         6.61 o                         
  -9   5   6         22.66         15.55         4.91 o                         
  -7   5   6         33.59         36.82         6.08 o                         
  -5   5   6         43.78         41.04         7.59 o                         
  -3   5   6          3.85          1.35         5.08 o                         
  -1   5   6         41.42         63.24         8.65 o                         
   1   5   6         10.59         11.05         9.83 o                         
   3   5   6         13.64         17.64         6.78 o                         
   5   5   6          8.77          5.30         4.38 o                         
   7   5   6          1.88          2.77         3.99 o                         
 -14  -4   7         25.59         42.00         6.57 o                         
 -12  -4   7         76.67         90.07         8.66 o                         
 -10  -4   7         43.26         57.81         7.89 o                         
  -8  -4   7         27.00         21.84         5.26 o                         
  -6  -4   7         49.92         51.35         5.85 o                         
  -4  -4   7         16.35         21.34         5.22 o                         
  -2  -4   7          6.38          2.84         6.19 o                         
   0  -4   7         46.19         58.90        12.08 o                         
   2  -4   7         39.08         29.02         9.31 o                         
   4  -4   7          3.77          8.39         4.37 o                         
   6  -4   7         23.67         13.30         5.16 o                         
   8  -4   7         27.10         19.19         5.32 o                         
 -19  -3   7         17.30         13.13         4.88 o                         
 -17  -3   7          9.53         12.83         5.57 o                         
 -15  -3   7         33.23         25.41         5.59 o                         
 -13  -3   7         21.49         21.97         5.16 o                         
 -11  -3   7        254.89        265.78        16.91 o                         
  -9  -3   7        244.55        208.71        11.90 o                         
  -7  -3   7         78.95         90.77         8.04 o                         
  -5  -3   7         10.57          8.66         5.35 o                         
  -3  -3   7          0.56          1.26         4.59 o                         
  -1  -3   7          1.98          2.70         6.36 o                         
   1  -3   7         28.33         31.70         5.64 o                         
   3  -3   7         91.67         96.80         7.15 o                         
   5  -3   7         38.10         36.78         4.57 o                         
   7  -3   7          9.06         15.36         3.70 o                         
   9  -3   7         11.27          9.01         7.11 o                         
  11  -3   7         23.95         22.30         9.08 o                         
  13  -3   7          2.16          5.00         6.09 o                         
 -20  -2   7         13.19         26.15         7.58 o                         
 -18  -2   7         17.41         25.62         6.72 o                         
 -16  -2   7         38.11         46.36         6.46 o                         
 -14  -2   7         53.87         41.24         6.57 o                         
 -12  -2   7          1.12          3.68         7.45 o                         
 -10  -2   7        102.82        113.32         5.79 o                         
  -8  -2   7         93.04         91.93         5.07 o                         
  -6  -2   7         40.59         35.40         5.46 o                         
  -4  -2   7         78.98         81.02         5.24 o                         
  -2  -2   7         28.14         25.78         3.43 o                         
   0  -2   7         55.22         46.07         3.96 o                         
   2  -2   7         22.81         23.09         3.31 o                         
   4  -2   7         69.31         62.68         4.99 o                         
   6  -2   7         11.62         10.41         2.84 o                         
   8  -2   7         25.28         18.55        11.01 o                         
  10  -2   7          9.25          3.25         6.33 o                         
  12  -2   7          1.70          4.06         4.48 o                         
  14  -2   7          8.05          8.24         4.41 o                         
 -23  -1   7          2.78         -1.12         3.25 o                         
 -21  -1   7         24.00         19.75         5.03 o                         
 -19  -1   7         11.61          5.64         3.79 o                         
 -17  -1   7         15.79         12.62         4.22 o                         
 -15  -1   7        121.98        122.50         9.26 o                         
 -13  -1   7         29.81         20.35         4.50 o                         
 -11  -1   7         41.52         37.71         4.35 o                         
  -9  -1   7        161.39        166.71         7.75 o                         
  -7  -1   7         18.64         17.65         3.41 o                         
  -5  -1   7         66.20         65.75         5.89 o                         
  -3  -1   7         58.81         62.51         5.53 o                         
  -1  -1   7         79.59         74.58         5.91 o                         
   1  -1   7        104.13        115.49         6.52 o                         
   3  -1   7        175.79        189.55         9.54 o                         
   5  -1   7         88.18        103.61         9.07 o                         
   7  -1   7          3.63          3.88         3.75 o                         
   9  -1   7         35.75         26.57         6.71 o                         
  11  -1   7         76.93         69.46         8.57 o                         
  13  -1   7         10.90         14.10         5.74 o                         
  15  -1   7          4.96          4.87         4.95 o                         
  17  -1   7         18.17         19.25         5.55 o                         
 -22   0   7          8.02          0.25         4.23 o                         
 -20   0   7          5.17          2.56         3.78 o                         
 -18   0   7          0.27          1.87         3.62 o                         
 -16   0   7        141.75        169.22        10.69 o                         
 -14   0   7          0.14         -1.09         3.06 o                         
 -12   0   7         82.32         86.73         7.67 o                         
 -10   0   7         40.72         43.39         5.33 o                         
  -8   0   7         19.57         15.90         3.84 o                         
  -6   0   7         61.78         55.88         6.98 o                         
  -4   0   7        108.08         86.80        10.05 o                         
  -2   0   7        273.21        255.20        11.10 o                         
   0   0   7         55.92         52.69        11.45 o                         
   2   0   7        174.68        186.46        11.91 o                         
   4   0   7        105.57         87.11         8.73 o                         
   6   0   7         11.66         11.70         4.86 o                         
   8   0   7        241.50        227.89        14.11 o                         
  10   0   7         96.25         87.86        10.98 o                         
  12   0   7         45.95         38.27         7.30 o                         
  14   0   7         25.83         29.74        10.36 o                         
  16   0   7          3.11          0.08         4.39 o                         
 -23   1   7          3.18          9.32         3.92 o                         
 -21   1   7         24.03         15.93         5.19 o                         
 -19   1   7         12.48         18.25         4.66 o                         
 -17   1   7         15.60         18.52         5.17 o                         
 -15   1   7        122.10        130.48        16.17 o                         
 -13   1   7         27.93         33.08         6.38 o                         
 -11   1   7         41.53         47.54        13.05 o                         
  -9   1   7        160.07        167.28        11.08 o                         
  -7   1   7         19.07         20.15         6.32 o                         
  -5   1   7         68.55         62.16        15.02 o                         
  -3   1   7         61.20         52.97         9.37 o                         
  -1   1   7         79.70         65.17         9.94 o                         
   1   1   7        104.15        111.19        18.19 o                         
   3   1   7        175.69        179.82        12.36 o                         
   5   1   7         87.92         79.85         8.70 o                         
   7   1   7          3.18          6.10        11.92 o                         
   9   1   7         36.95         26.72         6.40 o                         
  11   1   7         75.28         99.11        10.87 o                         
  13   1   7         10.47         13.33         5.15 o                         
  15   1   7          5.03          1.96         4.88 o                         
  17   1   7         17.83         26.13         6.88 o                         
 -20   2   7         13.11         17.02         9.63 o                         
 -18   2   7         17.67         11.97         7.89 o                         
 -16   2   7         38.10         45.85        10.97 o                         
 -14   2   7         53.07         46.16        11.37 o                         
 -12   2   7          1.42          3.59         5.37 o                         
 -10   2   7        102.96        100.84        10.25 o                         
  -8   2   7         89.91         99.17         9.86 o                         
  -6   2   7         42.44         38.41         6.67 o                         
  -4   2   7         81.92         73.52        11.68 o                         
  -2   2   7         29.70         31.42         8.47 o                         
   0   2   7         57.47         55.97         7.87 o                         
   2   2   7         23.87         18.96         5.86 o                         
   4   2   7         68.21         62.47         8.43 o                         
   6   2   7         11.91         12.64        10.52 o                         
   8   2   7         26.07         29.73         6.23 o                         
  10   2   7          8.79          4.04         4.27 o                         
  12   2   7          1.67         -0.29         4.59 o                         
  14   2   7          8.05         10.57         5.55 o                         
 -19   3   7         17.86         11.81         5.67 o                         
 -17   3   7          9.86          8.66         4.63 o                         
 -15   3   7         32.86         30.57         7.68 o                         
 -13   3   7         21.10         21.17         8.34 o                         
 -11   3   7        256.73        264.30        13.78 o                         
  -9   3   7        239.93        241.89        12.90 o                         
  -7   3   7         78.71         72.87         7.41 o                         
  -5   3   7         10.11          8.60         7.16 o                         
  -3   3   7          0.40         -7.79         7.79 o                         
  -1   3   7          2.10          6.04         5.00 o                         
   1   3   7         28.56         19.39         7.39 o                         
   3   3   7         89.21         93.79        10.18 o                         
   5   3   7         37.91         51.83        15.31 o                         
   7   3   7          8.56          4.29         4.65 o                         
   9   3   7         11.56          7.91         7.70 o                         
  11   3   7         23.80         27.59        15.85 o                         
  13   3   7          2.08          9.48         6.12 o                         
 -14   4   7         25.78         25.91         8.63 o                         
 -12   4   7         76.61         81.82         8.57 o                         
 -10   4   7         43.44         34.82         6.10 o                         
  -8   4   7         25.81         32.60         5.76 o                         
  -6   4   7         51.01         46.39         9.36 o                         
  -4   4   7         16.58         27.74         6.67 o                         
  -2   4   7          6.40         -0.92         4.26 o                         
   0   4   7         45.82         67.18        13.21 o                         
   2   4   7         37.92         32.27         9.25 o                         
   4   4   7          3.52         -0.29         4.03 o                         
   6   4   7         24.06          9.25         5.31 o                         
   8   4   7         27.72         41.80         8.28 o                         
 -13  -3   8          6.99         25.40         5.71 o                         
 -11  -3   8          3.75          2.18         3.57 o                         
  -9  -3   8         64.06         51.89         8.23 o                         
  -7  -3   8         44.13         69.04         8.84 o                         
  -5  -3   8         31.50         38.64         6.49 o                         
  -3  -3   8         22.64         29.47         7.55 o                         
  -1  -3   8         16.16         13.29         4.40 o                         
   1  -3   8          3.75          6.45         3.95 o                         
   3  -3   8          4.63          2.95         6.93 o                         
   5  -3   8         13.47          5.02         4.29 o                         
 -16  -2   8         12.57          3.29         5.41 o                         
 -14  -2   8         65.42         75.14         9.02 o                         
 -12  -2   8         85.87         91.08         8.50 o                         
 -10  -2   8         69.48         86.84        10.02 o                         
  -8  -2   8         64.72         81.38         9.50 o                         
  -6  -2   8          7.99          3.76         3.87 o                         
  -4  -2   8         12.85         14.84         4.65 o                         
  -2  -2   8          0.39         -0.61         3.74 o                         
   0  -2   8          1.69         -0.13         3.31 o                         
   2  -2   8         81.84         85.74         7.65 o                         
   4  -2   8          4.11         18.11         5.05 o                         
   6  -2   8         11.89          6.83         4.43 o                         
   8  -2   8          1.92          2.61         3.92 o                         
  10  -2   8          0.67         -7.49         7.49 o                         
 -17  -1   8          1.79          1.95         4.92 o                         
 -15  -1   8          2.10          7.84         7.26 o                         
 -13  -1   8         84.65         86.74         6.52 o                         
 -11  -1   8         22.23         27.46         4.48 o                         
  -9  -1   8         58.14         60.07         5.86 o                         
  -7  -1   8         11.55         10.58         3.64 o                         
  -5  -1   8        145.67        142.03         8.55 o                         
  -3  -1   8          9.38         11.32         3.24 o                         
  -1  -1   8          9.11          7.81         2.90 o                         
   1  -1   8         27.59         25.94         4.38 o                         
   3  -1   8         48.66         53.86         5.88 o                         
   5  -1   8         21.61         11.65         5.89 o                         
   7  -1   8        198.69        203.12        13.61 o                         
   9  -1   8         14.37         21.37         6.19 o                         
  11  -1   8         23.08         15.08         7.00 o                         
 -18   0   8          7.44          1.35         4.57 o                         
 -16   0   8          0.01         -2.68         4.33 o                         
 -14   0   8         22.95         31.92         5.27 o                         
 -12   0   8         25.57         36.22         7.19 o                         
 -10   0   8          0.45          4.11         3.00 o                         
  -8   0   8         12.13         19.67         4.27 o                         
  -6   0   8         25.70         27.78         4.68 o                         
  -4   0   8         86.46         95.44         7.63 o                         
  -2   0   8          0.07          3.49         3.44 o                         
   0   0   8          0.08          1.26         2.95 o                         
   2   0   8          9.60          2.53         3.23 o                         
   4   0   8          0.34          0.51         3.93 o                         
   6   0   8         82.74         79.58         9.26 o                         
   8   0   8        170.37        199.77        14.15 o                         
  10   0   8          6.54         12.30         5.85 o                         
  12   0   8          0.41          4.94        16.45 o                         
 -17   1   8          2.08          1.27         3.99 o                         
 -15   1   8          1.79         -4.17         4.17 o                         
 -13   1   8         85.59        100.01        10.95 o                         
 -11   1   8         21.10         21.05         4.73 o                         
  -9   1   8         59.54         61.64        12.07 o                         
  -7   1   8         10.73          5.88         4.39 o                         
  -5   1   8        143.73        154.61        11.95 o                         
  -3   1   8         10.02          5.06         6.24 o                         
  -1   1   8          8.94          6.75         5.45 o                         
   1   1   8         28.54         17.79         6.87 o                         
   3   1   8         49.94         45.79         7.78 o                         
   5   1   8         22.25         10.19        18.04 o                         
   7   1   8        197.69        202.24        14.31 o                         
   9   1   8         14.95         10.75         5.36 o                         
  11   1   8         22.70         25.91        12.57 o                         
 -16   2   8         13.21          1.21         8.67 o                         
 -14   2   8         66.08         66.19         9.11 o                         
 -12   2   8         83.86         87.88        24.68 o                         
 -10   2   8         71.41         82.30        10.00 o                         
  -8   2   8         63.78         64.48         9.14 o                         
  -6   2   8          7.49         -0.29         3.75 o                         
  -4   2   8         12.56         11.44         4.52 o                         
  -2   2   8          0.53          9.78         7.08 o                         
   0   2   8          1.47          6.25         5.71 o                         
   2   2   8         83.68         98.70        16.82 o                         
   4   2   8          4.49         -3.44         4.75 o                         
   6   2   8         12.31          4.10        16.32 o                         
   8   2   8          1.94          2.94         5.49 o                         
  10   2   8          0.72         -5.92         5.92 o                         
 -13   3   8          6.72         10.23         5.51 o                         
 -11   3   8          3.42         11.45         4.81 o                         
  -9   3   8         65.08         60.02        11.72 o                         
  -7   3   8         43.16         43.65         8.32 o                         
  -5   3   8         31.11         14.52         6.02 o                         
  -3   3   8         22.35         43.28        10.59 o                         
  -1   3   8         15.34          4.09         5.80 o                         
   1   3   8          3.75         -0.13         4.72 o                         
   3   3   8          4.95          6.42         5.28 o                         
   5   3   8         12.88         10.77         5.59 o                         
 -11  -1   9         33.60         32.33         6.86 o                         
  -9  -1   9          4.41         -0.18         3.67 o                         
  -7  -1   9         29.95         21.80         6.26 o                         
  -5  -1   9          2.15          3.40         4.36 o                         
  -3  -1   9         21.24         26.87         6.38 o                         
  -1  -1   9          2.70         16.27         6.50 o                         
   1  -1   9         14.83         21.44         6.92 o                         
   3  -1   9          9.54         22.59        10.57 o                         
 -12   0   9          0.06         -3.34         3.76 o                         
 -10   0   9         31.74         47.67         6.13 o                         
  -8   0   9         24.67         34.18         5.48 o                         
  -6   0   9          2.90         -0.55         9.83 o                         
  -4   0   9         22.23         31.87         5.96 o                         
  -2   0   9          0.07          7.09        11.74 o                         
   0   0   9          3.23          4.91         3.80 o                         
   2   0   9         15.04         10.53         3.99 o                         
   4   0   9         30.68         30.79         7.05 o                         
 -11   1   9         33.32         32.82         6.68 o                         
  -9   1   9          4.05         -0.94         3.69 o                         
  -7   1   9         30.25         34.32         7.19 o                         
  -5   1   9          2.32          1.34         3.83 o                         
  -3   1   9         21.14         19.45         5.63 o                         
  -1   1   9          2.62         -1.03         4.32 o                         
   1   1   9         14.56         22.45         7.82 o                         
   3   1   9          9.17         12.52         5.85 o                         
                                                                                
