# Supplementary material for: Crystal structures of four chiral imine-substituted thio­phene derivatives
Source: Acta Crystallogr E Crystallogr Commun. 2016 Feb 17;72(Pt 3):350–4. doi: 10.1107/S2056989016002516 (PMC4778840; doi:10.1107/S2056989016002516)
Supplement: Supplementary file 4 [file e-72-00350-IIIsup4.hkl]

data_III                                                                        
_shelx_title ' BIM-IV-R_MO in P21212 No18' 
_shelx_refln_list_code          4                                               
_shelx_F_calc_maximum       96.44                                               
_exptl_crystal_F_000       400.00                                               
_reflns_d_resolution_high  0.8001                                               
                                                                                
loop_                                                                           
 _space_group_symop_operation_xyz                                               
 'x, y, z'                                                                      
 '-x, -y, z'                                                                    
 'x+1/2, -y+1/2, -z'                                                            
 '-x+1/2, y+1/2, -z'                                                            
                                                                                
_cell_length_a    21.1153                                                       
_cell_length_b     7.7846                                                       
_cell_length_c     6.1343                                                       
_cell_angle_alpha  90.000                                                       
_cell_angle_beta   90.000                                                       
_cell_angle_gamma  90.000                                                       
                                                                                
_shelx_F_squared_multiplier     1.000                                           
                                                                                
loop_                                                                           
 _refln_index_h                                                                 
 _refln_index_k                                                                 
 _refln_index_l                                                                 
 _refln_F_squared_calc                                                          
 _refln_F_squared_meas                                                          
 _refln_F_squared_sigma                                                         
 _refln_observed_status                                                         
   4   0   0       1007.57        996.49        12.84 o                         
   6   0   0         40.77         37.76         6.30 o                         
   8   0   0        163.62        140.89         5.85 o                         
  10   0   0        578.77        572.38        13.10 o                         
  12   0   0        427.00        456.66        11.70 o                         
  14   0   0         96.81         90.53         5.77 o                         
  16   0   0        535.76        514.08        16.49 o                         
  18   0   0        764.78        756.33        25.72 o                         
  20   0   0         79.41         80.40         6.74 o                         
  22   0   0          2.65          3.29         2.80 o                         
  24   0   0          7.61          3.50         4.91 o                         
  26   0   0         22.89         22.50         4.75 o                         
   3   1   0       3592.79       3382.64        30.12 o                         
   4   1   0       1855.85       1856.20        11.42 o                         
   5   1   0       6778.15       6480.53       102.44 o                         
   6   1   0       1607.43       1574.37        15.89 o                         
   7   1   0       2258.90       2280.49        14.45 o                         
   8   1   0         42.60         41.74         2.34 o                         
   9   1   0        240.36        219.97         5.20 o                         
  10   1   0        220.11        215.92         5.14 o                         
  11   1   0          8.21          7.42         1.52 o                         
  12   1   0        226.17        225.91         5.81 o                         
  13   1   0         24.03         23.09         2.32 o                         
  14   1   0         75.18         74.55         3.28 o                         
  15   1   0        138.95        148.99         4.95 o                         
  16   1   0          6.76          3.58         2.17 o                         
  17   1   0         26.56         27.37         3.44 o                         
  18   1   0         99.51        107.01         5.96 o                         
  19   1   0        203.64        213.76         8.40 o                         
  20   1   0          3.67          3.14         2.45 o                         
  21   1   0          3.03          4.43         2.19 o                         
  22   1   0          8.65          5.67         3.00 o                         
  23   1   0          0.39          1.11         2.17 o                         
  24   1   0          6.79          2.11         2.66 o                         
  25   1   0          3.70         -0.25         3.15 o                         
  26   1   0          5.12          8.97         4.43 o                         
   0   2   0        412.78        393.16        11.81 o                         
   1   2   0       6593.76       6214.42        28.58 o                         
   2   2   0        154.07        140.93         3.35 o                         
   3   2   0       1024.37       1069.01         8.83 o                         
   4   2   0       1428.66       1427.99        10.60 o                         
   5   2   0       1342.42       1419.27        10.33 o                         
   6   2   0       1229.18       1289.65        13.08 o                         
   7   2   0          0.01          1.13         1.04 o                         
   8   2   0        812.60        823.59         7.53 o                         
   9   2   0        837.81        927.10         8.59 o                         
  10   2   0        654.17        651.49         7.71 o                         
  11   2   0         51.21         55.27         2.60 o                         
  12   2   0          5.04          4.19         1.09 o                         
  13   2   0        222.61        238.78         6.10 o                         
  14   2   0          0.02         -1.32         1.32 o                         
  15   2   0        101.69         92.70         4.04 o                         
  16   2   0        168.57        164.12         6.07 o                         
  17   2   0        243.55        255.83         7.80 o                         
  18   2   0         76.99         73.40         4.61 o                         
  19   2   0         91.88         86.82         5.10 o                         
  20   2   0         18.99         21.13         2.91 o                         
  21   2   0         14.97         10.90         3.05 o                         
  22   2   0          9.92          4.69         2.88 o                         
  23   2   0          8.52          4.28         4.74 o                         
  24   2   0         29.16         34.33         6.19 o                         
  25   2   0          1.20          2.90         2.79 o                         
   1   3   0        255.00        261.28         4.29 o                         
   2   3   0        106.14        112.58         4.31 o                         
   3   3   0        784.37        768.24         9.07 o                         
   4   3   0        121.04        126.12         4.07 o                         
   5   3   0         79.32         64.19         1.96 o                         
   6   3   0         26.37         22.97         1.62 o                         
   7   3   0        405.03        434.74         7.86 o                         
   8   3   0        929.33       1039.50        13.88 o                         
   9   3   0         44.36         46.27         2.90 o                         
  10   3   0        507.80        487.77         8.98 o                         
  11   3   0       1562.06       1680.82        15.13 o                         
  12   3   0         68.99         67.54         3.57 o                         
  13   3   0        231.43        213.80         4.97 o                         
  14   3   0          1.03          2.31         1.15 o                         
  15   3   0         75.26         72.68         3.48 o                         
  16   3   0         20.27         22.00         2.43 o                         
  17   3   0         43.38         49.58         3.48 o                         
  18   3   0         28.21         29.21         2.90 o                         
  19   3   0         52.68         54.92         4.41 o                         
  20   3   0          1.16         -2.45         2.45 o                         
  21   3   0         25.37         32.07         5.40 o                         
  22   3   0          0.67         -2.68         3.94 o                         
  23   3   0         16.15         13.79         5.36 o                         
  24   3   0          3.21         -4.74         4.74 o                         
  25   3   0          5.00          1.78         5.48 o                         
   0   4   0         78.21         70.53         4.09 o                         
   1   4   0        294.38        283.62         6.35 o                         
   2   4   0          1.07          1.97         1.17 o                         
   3   4   0        581.76        595.36         8.48 o                         
   4   4   0        139.30        130.65         4.43 o                         
   5   4   0        107.38        119.37         5.48 o                         
   6   4   0         53.89         55.30         2.43 o                         
   7   4   0         60.68         65.57         3.26 o                         
   8   4   0        812.23        868.00         9.41 o                         
   9   4   0          8.51          9.20         1.50 o                         
  10   4   0         19.22         18.84         2.13 o                         
  11   4   0        154.99        151.86         7.42 o                         
  12   4   0        221.29        244.84         8.88 o                         
  13   4   0         17.50         17.07         2.67 o                         
  14   4   0         87.76         94.34         5.40 o                         
  15   4   0        175.92        165.57         7.32 o                         
  16   4   0        211.85        219.12         8.44 o                         
  17   4   0         14.50         13.73         3.79 o                         
  18   4   0        118.02        110.16         8.49 o                         
  19   4   0          6.10          3.02         3.65 o                         
  20   4   0         15.83         17.02         4.68 o                         
  21   4   0          0.19         -1.10         3.44 o                         
  22   4   0          0.34          0.32         3.35 o                         
  23   4   0          1.01         -3.65         3.65 o                         
  24   4   0         22.52         16.45         5.17 o                         
   1   5   0          1.88          1.36         0.79 o                         
   2   5   0         36.49         37.71         2.59 o                         
   3   5   0          6.15          5.36         1.40 o                         
   4   5   0         39.60         39.00         3.01 o                         
   5   5   0         88.94         97.68         6.10 o                         
   6   5   0         76.57         79.21         3.86 o                         
   7   5   0        270.92        263.35         4.54 o                         
   8   5   0          4.97          6.34         1.75 o                         
   9   5   0         19.11         17.07         2.46 o                         
  10   5   0         11.88         12.04         2.10 o                         
  11   5   0         48.09         48.10         4.54 o                         
  12   5   0         27.08         27.62         3.83 o                         
  13   5   0         33.85         29.61         3.44 o                         
  14   5   0         13.49          9.55         2.71 o                         
  15   5   0         44.06         39.05         4.86 o                         
  16   5   0          0.02         -1.16         2.79 o                         
  17   5   0          6.81          3.99         3.11 o                         
  18   5   0         18.64         20.39         4.54 o                         
  19   5   0         50.98         48.63         7.59 o                         
  20   5   0          2.93          2.96         2.69 o                         
  21   5   0         26.84         21.83         5.38 o                         
  22   5   0          2.23         -4.58         4.58 o                         
   0   6   0        216.29        199.94         9.49 o                         
   1   6   0        336.37        366.15         8.76 o                         
   2   6   0          2.24          2.13         1.08 o                         
   3   6   0         48.03         47.36         3.67 o                         
   4   6   0         27.68         26.04         3.31 o                         
   5   6   0         66.60         61.69         5.21 o                         
   6   6   0         22.61         17.82         3.00 o                         
   7   6   0         23.59         21.50         1.90 o                         
   8   6   0        136.34        141.70         6.28 o                         
   9   6   0         14.54         14.97         2.53 o                         
  10   6   0          4.01          5.05         2.00 o                         
  11   6   0          4.89          7.30         2.03 o                         
  12   6   0         10.34          9.78         4.28 o                         
  13   6   0         11.90         10.85         4.96 o                         
  14   6   0         16.78         17.04         3.90 o                         
  15   6   0          1.46         -0.22         3.22 o                         
  16   6   0         13.58         17.49         3.82 o                         
  17   6   0         34.54         42.63         5.54 o                         
  18   6   0          3.03          3.76         5.49 o                         
  19   6   0          6.55         11.12         4.49 o                         
  20   6   0         17.14         24.29         4.42 o                         
   1   7   0        172.16        173.72         6.84 o                         
   2   7   0         25.89         22.99         3.25 o                         
   3   7   0         14.32         14.37         3.53 o                         
   4   7   0         14.31         10.88         2.28 o                         
   5   7   0         29.54         29.32         5.04 o                         
   6   7   0         14.59         11.92         3.41 o                         
   7   7   0          1.98          1.09         1.60 o                         
   8   7   0         40.08         35.42         4.15 o                         
   9   7   0          0.49          3.70         2.21 o                         
  10   7   0          8.86          7.20         2.33 o                         
  11   7   0         54.38         68.65         4.72 o                         
  12   7   0          0.42         -0.30         3.01 o                         
  13   7   0          8.41         11.10         4.27 o                         
  14   7   0          1.63         -2.07         2.92 o                         
  15   7   0         21.15         17.72         5.64 o                         
  16   7   0          1.99          2.94         3.34 o                         
  17   7   0          0.04          9.09         3.78 o                         
  18   7   0          1.82          1.77         5.22 o                         
   0   8   0          5.48         12.47         8.69 o                         
   1   8   0         16.46         18.28         3.08 o                         
   2   8   0         44.13         45.16         4.72 o                         
   3   8   0          0.11          0.44         2.32 o                         
   4   8   0         47.54         62.30         7.14 o                         
   5   8   0          3.84          3.53         2.17 o                         
   6   8   0          9.96          8.96         4.75 o                         
   7   8   0          5.02          6.15         3.39 o                         
   8   8   0         55.92         65.32         6.36 o                         
   9   8   0          0.21          2.76         5.15 o                         
  10   8   0          0.10         -5.41         5.41 o                         
  11   8   0         10.61         10.26         4.76 o                         
  12   8   0          0.58         -3.61         3.61 o                         
  13   8   0          0.09          5.79         5.10 o                         
  14   8   0          2.44          1.80         3.22 o                         
  15   8   0          0.62          3.35         4.21 o                         
   1   9   0          3.85          6.45         3.94 o                         
   2   9   0          1.70          2.87         2.99 o                         
   3   9   0          6.01          3.04         3.50 o                         
   4   9   0         11.12          6.89         2.94 o                         
   5   9   0         11.92         14.17         4.74 o                         
   6   9   0         15.91         23.07         7.44 o                         
   7   9   0         21.28         27.07         6.63 o                         
   8   9   0          4.47         -1.57         7.19 o                         
   9   9   0          2.26          5.48         7.01 o                         
  10   9   0         11.46         18.55         7.05 o                         
   2   0   1        446.59        447.99         5.67 o                         
   3   0   1        773.52        794.89         6.79 o                         
   4   0   1         92.06         99.30         2.16 o                         
   5   0   1        468.25        466.33         6.31 o                         
   6   0   1        912.24        958.04        10.85 o                         
   7   0   1        125.07        115.96         3.26 o                         
   8   0   1          8.13          9.41         1.18 o                         
   9   0   1         22.89         24.92         1.90 o                         
  10   0   1       1254.94       1318.17        11.77 o                         
  11   0   1        187.21        208.96         5.16 o                         
  12   0   1        371.42        343.54         8.78 o                         
  13   0   1         18.57         22.09         2.06 o                         
  14   0   1          9.05          7.03         1.51 o                         
  15   0   1        162.94        169.30         5.64 o                         
  16   0   1        168.24        172.40         6.34 o                         
  17   0   1         29.14         29.83         3.18 o                         
  18   0   1         32.83         38.29         3.96 o                         
  19   0   1         10.58         10.11         2.88 o                         
  20   0   1          4.37          5.62         2.53 o                         
  21   0   1         14.97         11.56         2.95 o                         
  22   0   1         56.11         55.52         5.64 o                         
  23   0   1          5.03          6.87         3.20 o                         
  24   0   1         77.36         81.34         6.39 o                         
  25   0   1          3.78          7.90         4.63 o                         
  26   0   1         15.07         19.11         3.47 o                         
 -26   1   1          9.85         10.60         3.54 o                         
 -25   1   1          9.99         12.79         3.50 o                         
 -24   1   1          1.76          4.74         4.70 o                         
 -23   1   1         27.35         26.19         3.54 o                         
 -22   1   1          4.17          0.26         3.02 o                         
 -21   1   1         24.45         18.73         3.23 o                         
 -20   1   1         42.59         45.06         4.65 o                         
 -19   1   1        264.73        274.16         9.79 o                         
 -18   1   1        102.88        110.18         6.33 o                         
 -17   1   1        103.26         94.92         6.12 o                         
 -16   1   1        105.20         97.01         4.95 o                         
 -15   1   1        174.39        173.89         6.55 o                         
 -14   1   1          5.80          4.76         1.63 o                         
 -13   1   1         75.29         81.11         3.56 o                         
 -12   1   1        139.32        129.36         4.22 o                         
 -11   1   1        377.10        373.15         7.35 o                         
 -10   1   1        552.46        612.98         9.72 o                         
  -9   1   1         15.15         15.30         1.88 o                         
  -8   1   1        113.90        122.72         4.25 o                         
  -7   1   1         76.92         86.60         2.65 o                         
  -6   1   1        914.14        905.90        12.74 o                         
  -5   1   1       2318.91       2227.21        15.93 o                         
  -4   1   1        358.39        362.34         4.87 o                         
  -3   1   1       4213.34       3988.59        16.15 o                         
  -2   1   1       1406.18       1349.57        17.49 o                         
  -1   1   1       2481.67       2298.72        19.49 o                         
   0   1   1       9301.14       7716.21        37.67 o                         
   1   1   1       2513.22       2367.53        12.88 o                         
   2   1   1       1420.73       1373.92        15.74 o                         
   3   1   1       4164.01       4037.46        20.45 o                         
   4   1   1        359.01        376.53         4.86 o                         
   5   1   1       2289.82       2220.74        25.34 o                         
   6   1   1        907.73        925.77         9.13 o                         
   7   1   1         82.59         87.03         2.76 o                         
   8   1   1        112.56        126.46         3.47 o                         
   9   1   1         13.12         12.69         1.49 o                         
  10   1   1        550.08        613.46         8.23 o                         
  11   1   1        383.82        366.46         6.77 o                         
  12   1   1        136.17        124.98         4.23 o                         
  13   1   1         72.89         74.76         3.30 o                         
  14   1   1          5.75          4.83         1.36 o                         
  15   1   1        169.42        155.72         5.71 o                         
  16   1   1        106.62         97.53         4.76 o                         
  17   1   1        106.17        104.53         5.22 o                         
  18   1   1        102.03        105.41         6.59 o                         
  19   1   1        261.88        257.30        10.03 o                         
  20   1   1         42.09         43.93         4.83 o                         
  21   1   1         25.37         19.42         3.78 o                         
  22   1   1          4.00         -0.50         2.76 o                         
  23   1   1         28.37         32.09         4.77 o                         
  24   1   1          1.86         -0.34         2.85 o                         
  25   1   1         10.20          3.64         4.63 o                         
  26   1   1          9.88         17.53         4.23 o                         
 -25   2   1          6.14         13.11         4.62 o                         
 -24   2   1         18.84         25.04         4.55 o                         
 -23   2   1          1.95          4.16         2.95 o                         
 -22   2   1          7.31          8.97         2.60 o                         
 -21   2   1         18.89         17.87         3.14 o                         
 -20   2   1        102.08         98.71         5.79 o                         
 -19   2   1         59.12         61.94         4.13 o                         
 -18   2   1          6.04          7.47         3.35 o                         
 -17   2   1         21.18         22.16         3.79 o                         
 -16   2   1        494.93        485.35        10.84 o                         
 -15   2   1          1.11          2.26         2.10 o                         
 -14   2   1         15.11         15.37         2.25 o                         
 -13   2   1        116.22        116.41         4.40 o                         
 -12   2   1        157.76        167.29         4.96 o                         
 -11   2   1        168.84        164.61         5.74 o                         
 -10   2   1        103.93        106.79         3.14 o                         
  -9   2   1        213.14        207.55         3.55 o                         
  -8   2   1       1839.29       1933.39        15.67 o                         
  -7   2   1        235.16        256.23         4.34 o                         
  -6   2   1        496.76        532.68         5.81 o                         
  -5   2   1       1103.96       1098.39         7.95 o                         
  -4   2   1        535.90        549.97         7.17 o                         
  -3   2   1        129.23        128.77         2.83 o                         
  -2   2   1       2053.20       2021.82        23.45 o                         
  -1   2   1        152.17        143.70         2.35 o                         
   0   2   1       6144.51       5652.48        66.73 o                         
   1   2   1        154.73        141.19         3.20 o                         
   2   2   1       2067.62       2057.60        13.44 o                         
   3   2   1        125.04        124.39         2.93 o                         
   4   2   1        542.25        557.60         6.16 o                         
   5   2   1       1100.40       1121.03         8.49 o                         
   6   2   1        488.19        500.64         8.98 o                         
   7   2   1        233.15        244.70         5.69 o                         
   8   2   1       1823.39       1960.35        15.90 o                         
   9   2   1        214.95        213.03         4.59 o                         
  10   2   1         99.00        101.76         3.39 o                         
  11   2   1        166.05        156.61         4.61 o                         
  12   2   1        151.53        165.59         4.66 o                         
  13   2   1        113.61        106.64         3.83 o                         
  14   2   1         14.20         12.64         1.89 o                         
  15   2   1          0.99          1.27         1.84 o                         
  16   2   1        497.97        508.01        10.32 o                         
  17   2   1         20.33         17.01         2.73 o                         
  18   2   1          5.17          3.46         2.38 o                         
  19   2   1         58.58         58.98         5.26 o                         
  20   2   1        103.01         96.67         6.59 o                         
  21   2   1         19.11         20.09         3.40 o                         
  22   2   1          7.63         10.68         2.78 o                         
  23   2   1          1.97          9.35         2.43 o                         
  24   2   1         18.99         30.42         6.16 o                         
  25   2   1          6.09         14.13         4.83 o                         
 -24   3   1          6.44          5.03         4.96 o                         
 -23   3   1         22.26         21.57         4.68 o                         
 -22   3   1          0.58         -0.69         3.24 o                         
 -21   3   1         44.97         48.95         5.50 o                         
 -20   3   1          4.63          7.94         4.12 o                         
 -19   3   1         60.37         65.64         5.16 o                         
 -18   3   1        103.87        106.00         4.02 o                         
 -17   3   1         70.02         70.35         2.83 o                         
 -16   3   1         74.12         68.64         2.64 o                         
 -15   3   1        157.37        158.67         3.57 o                         
 -14   3   1        198.99        189.78         5.95 o                         
 -13   3   1        326.06        324.31         7.15 o                         
 -12   3   1        167.74        165.78         4.99 o                         
 -11   3   1        246.89        258.86         6.95 o                         
 -10   3   1          5.90          5.29         1.36 o                         
  -9   3   1        297.71        316.72         6.06 o                         
  -8   3   1         17.83         14.75         1.74 o                         
  -7   3   1        173.42        155.48         4.63 o                         
  -6   3   1        121.03        139.87         4.76 o                         
  -5   3   1         69.29         79.76         3.68 o                         
  -4   3   1        441.22        489.06         7.98 o                         
  -3   3   1        259.99        271.40         4.72 o                         
  -2   3   1        336.46        321.46         4.58 o                         
  -1   3   1       1323.78       1295.92        13.08 o                         
   0   3   1        243.56        245.35         4.39 o                         
   1   3   1       1332.30       1353.39        13.04 o                         
   2   3   1        334.46        328.89         8.18 o                         
   3   3   1        251.90        250.58         6.76 o                         
   4   3   1        434.24        468.14         4.90 o                         
   5   3   1         65.56         75.50         2.40 o                         
   6   3   1        119.26        133.87         3.70 o                         
   7   3   1        180.11        166.21         4.23 o                         
   8   3   1         17.86         13.68         1.70 o                         
   9   3   1        288.20        312.58         5.77 o                         
  10   3   1          5.93          5.60         1.46 o                         
  11   3   1        247.54        264.16         5.52 o                         
  12   3   1        167.04        174.06         5.26 o                         
  13   3   1        322.07        326.11         7.57 o                         
  14   3   1        197.26        197.76         6.56 o                         
  15   3   1        154.36        155.05         6.11 o                         
  16   3   1         72.92         68.64         4.41 o                         
  17   3   1         71.85         66.12         4.59 o                         
  18   3   1        104.44        105.00         5.72 o                         
  19   3   1         60.81         57.33         4.48 o                         
  20   3   1          4.36          9.14         2.39 o                         
  21   3   1         46.00         46.24         6.22 o                         
  22   3   1          0.50         -4.50         4.50 o                         
  23   3   1         22.48         35.13         6.65 o                         
  24   3   1          6.37          4.81         4.38 o                         
 -23   4   1          4.17          7.53         4.62 o                         
 -22   4   1          0.64         -1.11         3.26 o                         
 -21   4   1         28.30         26.63         4.47 o                         
 -20   4   1         17.06         14.85         3.90 o                         
 -19   4   1          9.38         10.37         3.72 o                         
 -18   4   1         25.44         18.89         4.66 o                         
 -17   4   1        135.50        134.61         7.81 o                         
 -16   4   1         78.84         77.11         6.13 o                         
 -15   4   1        103.17        102.96         6.61 o                         
 -14   4   1         58.03         58.28         5.85 o                         
 -13   4   1         86.33         81.28         6.59 o                         
 -12   4   1         54.24         51.67         5.29 o                         
 -11   4   1        158.62        154.90         6.73 o                         
 -10   4   1         62.35         63.38         3.28 o                         
  -9   4   1        338.34        339.80         6.53 o                         
  -8   4   1        324.86        333.46         6.79 o                         
  -7   4   1        105.51        108.13         4.25 o                         
  -6   4   1        223.97        231.10         6.08 o                         
  -5   4   1        118.03        113.23         3.97 o                         
  -4   4   1        177.20        166.08         4.68 o                         
  -3   4   1        353.08        360.59         5.41 o                         
  -2   4   1        103.67        100.06         2.78 o                         
  -1   4   1        840.14        865.01         8.97 o                         
   0   4   1        962.31        969.20        11.55 o                         
   1   4   1        832.23        854.35        12.30 o                         
   2   4   1        101.26        103.91         3.87 o                         
   3   4   1        358.37        368.77         7.29 o                         
   4   4   1        175.10        173.20         4.09 o                         
   5   4   1        120.90        123.94         3.06 o                         
   6   4   1        226.94        235.98         3.93 o                         
   7   4   1        102.91        108.56         3.68 o                         
   8   4   1        322.84        333.75         6.37 o                         
   9   4   1        334.02        347.86         6.68 o                         
  10   4   1         61.92         63.57         3.99 o                         
  11   4   1        157.08        152.47         6.08 o                         
  12   4   1         56.91         61.59         4.21 o                         
  13   4   1         86.72         82.91         4.93 o                         
  14   4   1         58.57         59.20         4.54 o                         
  15   4   1        104.69        104.29         5.90 o                         
  16   4   1         78.85         77.15         5.53 o                         
  17   4   1        134.15        141.14         7.18 o                         
  18   4   1         24.35         20.94         4.48 o                         
  19   4   1          9.63         11.91         3.66 o                         
  20   4   1         16.54         17.50         3.84 o                         
  21   4   1         27.86         17.18         4.43 o                         
  22   4   1          0.64          3.44         3.93 o                         
  23   4   1          4.13          4.26         2.43 o                         
 -22   5   1          3.91          7.32         5.83 o                         
 -21   5   1          8.43          1.25         5.85 o                         
 -20   5   1         17.55         17.40         4.59 o                         
 -19   5   1         22.02         26.20         5.81 o                         
 -18   5   1         19.86         13.30         4.19 o                         
 -17   5   1         24.60         24.62         5.02 o                         
 -16   5   1         50.65         46.13         5.92 o                         
 -15   5   1         28.44         28.03         5.30 o                         
 -14   5   1         19.95         20.32         4.45 o                         
 -13   5   1         15.06         13.74         4.30 o                         
 -12   5   1          1.12         -2.61         2.61 o                         
 -11   5   1        143.07        142.51         6.65 o                         
 -10   5   1          1.07          2.42         1.40 o                         
  -9   5   1         89.11         84.45         3.83 o                         
  -8   5   1        194.26        198.16         6.16 o                         
  -7   5   1         75.10         68.18         3.11 o                         
  -6   5   1         69.83         65.96         2.98 o                         
  -5   5   1        567.07        575.88         7.26 o                         
  -4   5   1         27.49         22.75         1.86 o                         
  -3   5   1        228.82        223.03         4.72 o                         
  -2   5   1         57.47         57.70         2.92 o                         
  -1   5   1         36.55         38.84         2.42 o                         
   0   5   1          2.25          3.24         1.41 o                         
   1   5   1         36.38         37.08         2.59 o                         
   2   5   1         56.81         58.47         3.45 o                         
   3   5   1        227.94        234.67         5.39 o                         
   4   5   1         27.50         24.78         2.19 o                         
   5   5   1        568.00        584.33         8.04 o                         
   6   5   1         68.85         63.59         2.90 o                         
   7   5   1         75.76         69.22         2.48 o                         
   8   5   1        194.73        188.96         6.39 o                         
   9   5   1         92.27         90.94         4.84 o                         
  10   5   1          1.01          0.52         2.10 o                         
  11   5   1        144.33        147.08         6.30 o                         
  12   5   1          1.10         -0.85         2.54 o                         
  13   5   1         16.36         19.09         2.82 o                         
  14   5   1         19.27         18.59         2.93 o                         
  15   5   1         28.09         22.94         3.34 o                         
  16   5   1         49.97         51.92         5.38 o                         
  17   5   1         23.97         23.71         4.44 o                         
  18   5   1         20.32         20.18         4.34 o                         
  19   5   1         21.60         28.50         4.96 o                         
  20   5   1         17.48         10.03         4.67 o                         
  21   5   1          8.19         -2.29         6.00 o                         
  22   5   1          3.83          3.53         7.08 o                         
 -20   6   1          0.90         -2.67         2.67 o                         
 -19   6   1          0.50         -7.42         9.30 o                         
 -18   6   1         21.51         15.88         5.96 o                         
 -17   6   1         10.58          8.37         4.88 o                         
 -16   6   1          6.54          8.08         4.21 o                         
 -15   6   1          2.07         -4.52         5.45 o                         
 -14   6   1         13.66         17.47         4.72 o                         
 -13   6   1          3.70          5.77         3.07 o                         
 -12   6   1         82.64         77.98         5.61 o                         
 -11   6   1         24.44         16.66         3.00 o                         
 -10   6   1         12.10         11.81         1.69 o                         
  -9   6   1         31.06         31.93         2.58 o                         
  -8   6   1        230.86        228.18         6.50 o                         
  -7   6   1          8.47          7.64         1.51 o                         
  -6   6   1         12.49          7.46         1.50 o                         
  -5   6   1          5.68          2.63         1.24 o                         
  -4   6   1        179.59        183.58         5.99 o                         
  -3   6   1         44.85         46.17         3.38 o                         
  -2   6   1        204.11        202.90         5.93 o                         
  -1   6   1        104.16         97.05         4.63 o                         
   0   6   1         46.64         45.46         3.10 o                         
   1   6   1        102.63        103.55         4.88 o                         
   2   6   1        205.10        211.29         6.07 o                         
   3   6   1         43.67         47.74         3.49 o                         
   4   6   1        182.45        180.65         6.13 o                         
   5   6   1          5.55          4.14         1.82 o                         
   6   6   1         13.86          9.20         1.91 o                         
   7   6   1          8.88          5.99         1.42 o                         
   8   6   1        231.85        241.95         8.45 o                         
   9   6   1         31.91         28.51         2.83 o                         
  10   6   1         12.49         10.98         2.86 o                         
  11   6   1         24.04         22.49         4.17 o                         
  12   6   1         81.98         82.50         5.28 o                         
  13   6   1          3.68          6.96         2.41 o                         
  14   6   1         13.72         14.22         3.13 o                         
  15   6   1          2.00          1.49         3.64 o                         
  16   6   1          6.97          5.31         2.86 o                         
  17   6   1         10.24          4.91         3.98 o                         
  18   6   1         21.57         24.94         9.31 o                         
  19   6   1          0.56         -4.30         7.66 o                         
  20   6   1          1.06         -2.38         5.14 o                         
 -18   7   1          2.07          3.28         5.76 o                         
 -17   7   1          7.07         -4.50         4.50 o                         
 -16   7   1          0.40          0.50         6.39 o                         
 -15   7   1          9.67         12.20         5.32 o                         
 -14   7   1         11.67          8.18         5.11 o                         
 -13   7   1         16.41         14.73         2.94 o                         
 -12   7   1          4.77          5.87         2.65 o                         
 -11   7   1         69.98         68.11         5.55 o                         
 -10   7   1          0.99          0.29         2.48 o                         
  -9   7   1          8.77          8.17         2.59 o                         
  -8   7   1          4.33          6.15         2.56 o                         
  -7   7   1         28.93         28.50         3.17 o                         
  -6   7   1         39.60         44.46         3.61 o                         
  -5   7   1         18.29         16.09         2.99 o                         
  -4   7   1         45.41         44.06         4.40 o                         
  -3   7   1         51.93         52.58         4.81 o                         
  -2   7   1         90.33         89.99         6.46 o                         
  -1   7   1        127.44        133.77         6.39 o                         
   0   7   1         19.88         21.81         2.87 o                         
   1   7   1        129.54        130.33         5.52 o                         
   2   7   1         91.28         90.50         4.67 o                         
   3   7   1         52.06         54.10         3.72 o                         
   4   7   1         46.28         43.78         3.63 o                         
   5   7   1         18.64         15.59         2.29 o                         
   6   7   1         38.76         42.28         3.52 o                         
   7   7   1         29.24         34.03         2.80 o                         
   8   7   1          4.11          5.17         1.93 o                         
   9   7   1          8.36          9.02         3.50 o                         
  10   7   1          1.12          4.24         2.90 o                         
  11   7   1         70.34         76.05         7.59 o                         
  12   7   1          4.51          4.20         4.21 o                         
  13   7   1         16.57         23.04         4.91 o                         
  14   7   1         11.99         14.10         5.92 o                         
  15   7   1          9.62         10.28         4.73 o                         
  16   7   1          0.45         16.96         7.35 o                         
  17   7   1          7.44         12.42         6.50 o                         
  18   7   1          2.16         -6.78         6.78 o                         
 -14   8   1          4.59         -3.72         6.69 o                         
 -13   8   1          2.48          0.17         3.73 o                         
 -12   8   1          9.33          1.97         4.54 o                         
 -11   8   1         10.02         11.04         4.76 o                         
 -10   8   1          2.53         -1.08         2.36 o                         
  -9   8   1         20.41         19.13         4.07 o                         
  -8   8   1         65.71         69.55         7.07 o                         
  -7   8   1         37.08         41.17         5.64 o                         
  -6   8   1         15.88         19.94         4.72 o                         
  -5   8   1         29.03         19.98         4.68 o                         
  -4   8   1         78.92         82.87         6.36 o                         
  -3   8   1          1.68          4.05         3.19 o                         
  -2   8   1         13.21         11.76         3.36 o                         
  -1   8   1         20.61         20.94         3.09 o                         
   0   8   1          6.58          5.67         3.66 o                         
   1   8   1         20.34         21.82         3.30 o                         
   2   8   1         12.70         11.72         2.84 o                         
   3   8   1          1.75          0.14         2.51 o                         
   4   8   1         77.47         85.91         5.88 o                         
   5   8   1         28.87         30.00         4.25 o                         
   6   8   1         16.09         15.07         4.14 o                         
   7   8   1         37.72         43.06         7.96 o                         
   8   8   1         65.66         67.41        10.23 o                         
   9   8   1         19.97         23.84         6.17 o                         
  10   8   1          2.83         -4.85         5.06 o                         
  11   8   1         10.26          8.92         5.73 o                         
  12   8   1          9.63          3.13         4.84 o                         
  13   8   1          2.39          0.42         4.48 o                         
  14   8   1          4.29         12.49         4.57 o                         
  -9   9   1          4.21          2.67         5.20 o                         
  -8   9   1         24.18         23.93         7.92 o                         
  -7   9   1         20.94         27.25         8.28 o                         
  -6   9   1          1.03          1.50         4.50 o                         
  -5   9   1          3.40          5.20         6.45 o                         
  -4   9   1          2.90          4.35         2.98 o                         
  -3   9   1          8.10         14.63         2.76 o                         
  -2   9   1          5.01          3.57         4.85 o                         
  -1   9   1          8.98          6.96         3.06 o                         
   0   9   1          2.00          0.27         3.25 o                         
   1   9   1          8.95          8.36         4.97 o                         
   2   9   1          5.01          7.36         3.24 o                         
   3   9   1          8.26         10.23         5.49 o                         
   4   9   1          2.88          6.80         4.67 o                         
   5   9   1          3.45          0.56         3.67 o                         
   6   9   1          0.95         -1.37         4.83 o                         
   7   9   1         20.49         17.16         7.39 o                         
   8   9   1         24.28         16.84        12.56 o                         
   9   9   1          3.99         14.64         8.04 o                         
   0   0   2       1757.72       1891.95        21.33 o                         
   1   0   2          8.75          9.09         0.94 o                         
   2   0   2          0.17          0.83         0.59 o                         
   3   0   2        635.02        604.66         5.65 o                         
   4   0   2         63.57         50.19         1.45 o                         
   5   0   2        429.08        414.19         6.53 o                         
   6   0   2          1.04          0.10         0.68 o                         
   7   0   2          1.44          1.06         1.02 o                         
   8   0   2       3546.84       3740.28        31.15 o                         
   9   0   2         11.08          8.44         1.35 o                         
  10   0   2         27.55         30.05         2.05 o                         
  11   0   2        186.98        169.00         4.95 o                         
  12   0   2        489.17        522.66        12.78 o                         
  13   0   2         82.39         84.14         3.71 o                         
  14   0   2         62.49         55.45         3.37 o                         
  15   0   2         54.57         47.42         3.48 o                         
  16   0   2         14.28         14.31         2.72 o                         
  17   0   2         75.97         80.44         5.19 o                         
  18   0   2          9.75         10.51         2.90 o                         
  19   0   2         82.37         81.60         6.38 o                         
  20   0   2         42.60         48.87         5.15 o                         
  21   0   2          1.17          1.44         2.66 o                         
  22   0   2         26.45         17.70         4.24 o                         
  23   0   2          0.52         -3.38         3.38 o                         
  24   0   2         34.63         40.30         5.95 o                         
  25   0   2         13.24         16.34         4.15 o                         
 -25   1   2          3.23          3.00         3.75 o                         
 -24   1   2         22.92         21.59         4.63 o                         
 -23   1   2          1.19          1.29         2.73 o                         
 -22   1   2         16.74         11.00         3.60 o                         
 -21   1   2          8.41          9.55         2.84 o                         
 -20   1   2         32.50         32.88         4.52 o                         
 -19   1   2         76.08         80.45         6.35 o                         
 -18   1   2         12.53         10.99         2.82 o                         
 -17   1   2         49.50         48.69         3.90 o                         
 -16   1   2         79.72         78.37         4.19 o                         
 -15   1   2         72.99         72.86         3.88 o                         
 -14   1   2         40.48         36.30         2.82 o                         
 -13   1   2        255.42        270.23         6.18 o                         
 -12   1   2        203.76        199.56         4.66 o                         
 -11   1   2        320.06        355.92         5.69 o                         
 -10   1   2        370.04        365.37         5.37 o                         
  -9   1   2          4.06          5.04         0.92 o                         
  -8   1   2        483.61        511.34         5.85 o                         
  -7   1   2        336.52        343.51         4.74 o                         
  -6   1   2        121.06        122.74         2.52 o                         
  -5   1   2        331.97        354.47         3.74 o                         
  -4   1   2        188.86        179.57         2.73 o                         
  -3   1   2        607.12        591.66         7.45 o                         
  -2   1   2         29.47         29.21         1.55 o                         
  -1   1   2       1397.17       1329.35        15.23 o                         
   0   1   2        911.84        911.42        11.66 o                         
   1   1   2       1378.14       1341.89         7.32 o                         
   2   1   2         27.86         26.62         1.35 o                         
   3   1   2        602.99        582.13         6.37 o                         
   4   1   2        191.68        178.27         3.48 o                         
   5   1   2        331.02        342.19         5.72 o                         
   6   1   2        116.28        121.06         2.81 o                         
   7   1   2        340.82        349.02         4.79 o                         
   8   1   2        471.63        503.10         6.98 o                         
   9   1   2          3.50          4.02         1.06 o                         
  10   1   2        370.18        372.21         6.15 o                         
  11   1   2        322.81        345.64         6.21 o                         
  12   1   2        207.49        206.68         4.76 o                         
  13   1   2        256.71        262.29         5.96 o                         
  14   1   2         42.98         40.09         2.69 o                         
  15   1   2         72.46         76.20         4.42 o                         
  16   1   2         80.04         78.77         4.72 o                         
  17   1   2         47.85         44.78         3.91 o                         
  18   1   2         12.40         12.28         2.73 o                         
  19   1   2         77.12         79.95         5.56 o                         
  20   1   2         32.05         35.58         4.12 o                         
  21   1   2          8.22          7.86         3.10 o                         
  22   1   2         16.72         15.11         3.89 o                         
  23   1   2          1.23         -2.48         3.17 o                         
  24   1   2         23.54         20.47         4.20 o                         
  25   1   2          3.21          1.67         4.87 o                         
 -24   2   2          0.84          1.17         2.60 o                         
 -23   2   2         25.09         23.16         4.06 o                         
 -22   2   2          3.07         -0.15         3.56 o                         
 -21   2   2         46.01         51.25         4.55 o                         
 -20   2   2          2.35          1.96         2.72 o                         
 -19   2   2        103.31        108.60         6.64 o                         
 -18   2   2         28.17         27.45         2.90 o                         
 -17   2   2         13.42         16.70         2.27 o                         
 -16   2   2        233.27        232.69         6.41 o                         
 -15   2   2        129.65        130.26         4.10 o                         
 -14   2   2         66.10         67.21         2.93 o                         
 -13   2   2         48.75         48.89         2.37 o                         
 -12   2   2         21.48         21.60         1.52 o                         
 -11   2   2         59.48         54.08         2.02 o                         
 -10   2   2         51.05         48.98         1.97 o                         
  -9   2   2        348.96        354.82         4.61 o                         
  -8   2   2        242.61        245.00         3.89 o                         
  -7   2   2        701.69        678.60         8.21 o                         
  -6   2   2        266.94        268.61         3.69 o                         
  -5   2   2        193.03        193.00         2.60 o                         
  -4   2   2        683.98        692.95         7.90 o                         
  -3   2   2        416.76        438.92         6.16 o                         
  -2   2   2        214.78        216.60         3.21 o                         
  -1   2   2        144.29        150.91         2.70 o                         
   0   2   2        796.86        782.41         9.26 o                         
   1   2   2        138.48        150.29         3.53 o                         
   2   2   2        214.78        203.68         4.25 o                         
   3   2   2        406.00        420.58         5.57 o                         
   4   2   2        692.87        699.77         7.42 o                         
   5   2   2        191.27        193.89         3.50 o                         
   6   2   2        269.75        271.28         5.27 o                         
   7   2   2        710.78        699.54         7.53 o                         
   8   2   2        240.11        249.96         4.82 o                         
   9   2   2        342.35        359.94         6.26 o                         
  10   2   2         48.92         47.88         2.46 o                         
  11   2   2         62.90         60.05         2.83 o                         
  12   2   2         23.25         22.23         1.98 o                         
  13   2   2         47.40         51.61         3.22 o                         
  14   2   2         68.41         69.57         3.90 o                         
  15   2   2        127.81        134.74         5.49 o                         
  16   2   2        233.37        222.74         7.59 o                         
  17   2   2         14.56         17.83         2.92 o                         
  18   2   2         28.07         26.30         3.55 o                         
  19   2   2        104.75         92.91         5.85 o                         
  20   2   2          2.61          2.08         2.99 o                         
  21   2   2         47.41         42.63         4.73 o                         
  22   2   2          3.00          1.19         2.46 o                         
  23   2   2         25.83         28.99         4.37 o                         
  24   2   2          0.75         -4.52         4.52 o                         
 -24   3   2          3.90          6.81         3.98 o                         
 -23   3   2         19.85         22.37         6.96 o                         
 -22   3   2          2.65          1.18         3.26 o                         
 -21   3   2          7.59         -1.49         5.27 o                         
 -20   3   2         54.36         58.18         5.90 o                         
 -19   3   2          5.99          5.19         3.14 o                         
 -18   3   2         48.23         48.13         4.52 o                         
 -17   3   2         90.64         84.01         4.58 o                         
 -16   3   2        196.06        202.13         6.49 o                         
 -15   3   2         38.00         37.28         2.97 o                         
 -14   3   2         51.78         51.27         3.21 o                         
 -13   3   2         14.84         18.26         1.88 o                         
 -12   3   2         18.49         14.75         1.71 o                         
 -11   3   2        218.60        211.07         4.86 o                         
 -10   3   2         66.78         68.56         2.70 o                         
  -9   3   2         73.86         67.77         2.53 o                         
  -8   3   2         63.17         63.88         2.64 o                         
  -7   3   2         69.47         70.21         2.70 o                         
  -6   3   2        170.08        167.59         3.93 o                         
  -5   3   2         91.66         93.78         2.48 o                         
  -4   3   2        173.13        179.44         3.97 o                         
  -3   3   2        885.30        941.92         8.49 o                         
  -2   3   2        231.90        242.33         4.12 o                         
  -1   3   2        702.22        750.25         8.99 o                         
   0   3   2       2686.96       2642.14        16.55 o                         
   1   3   2        713.23        746.92        10.44 o                         
   2   3   2        237.26        244.69         5.52 o                         
   3   3   2        880.37        910.39         8.91 o                         
   4   3   2        174.01        167.77         4.16 o                         
   5   3   2         91.66         90.31         2.61 o                         
   6   3   2        171.29        162.75         4.25 o                         
   7   3   2         72.77         68.14         2.56 o                         
   8   3   2         63.23         63.98         2.58 o                         
   9   3   2         74.39         68.67         2.89 o                         
  10   3   2         66.62         68.14         3.07 o                         
  11   3   2        219.01        210.53         6.24 o                         
  12   3   2         17.92         12.10         2.13 o                         
  13   3   2         15.11         18.07         2.38 o                         
  14   3   2         50.85         57.37         4.02 o                         
  15   3   2         36.63         33.22         3.26 o                         
  16   3   2        198.08        206.09         8.17 o                         
  17   3   2         93.06         86.93         5.84 o                         
  18   3   2         49.63         46.86         4.51 o                         
  19   3   2          5.74          6.05         3.91 o                         
  20   3   2         55.19         52.14         5.01 o                         
  21   3   2          7.95          8.65         2.93 o                         
  22   3   2          2.97          5.70         2.66 o                         
  23   3   2         19.88         17.10         4.70 o                         
  24   3   2          3.84         -3.58         4.71 o                         
 -23   4   2          2.50         10.02         3.36 o                         
 -22   4   2          3.95          1.29         4.35 o                         
 -21   4   2          7.38         -2.20         5.48 o                         
 -20   4   2          7.05          4.81         3.14 o                         
 -19   4   2         21.55         16.74         3.78 o                         
 -18   4   2         22.67         25.10         4.29 o                         
 -17   4   2          9.50          6.62         2.66 o                         
 -16   4   2         45.31         52.36         4.77 o                         
 -15   4   2        137.01        127.41         6.97 o                         
 -14   4   2         31.10         28.63         4.24 o                         
 -13   4   2         81.54         85.38         5.04 o                         
 -12   4   2         10.75         11.76         2.25 o                         
 -11   4   2        110.74        105.22         4.62 o                         
 -10   4   2         80.88         80.41         3.88 o                         
  -9   4   2         66.80         67.63         3.55 o                         
  -8   4   2        154.79        157.74         5.06 o                         
  -7   4   2          0.87         -0.37         1.06 o                         
  -6   4   2         39.20         42.84         2.12 o                         
  -5   4   2        133.51        131.52         3.23 o                         
  -4   4   2        193.43        186.50         3.65 o                         
  -3   4   2         48.36         50.10         2.51 o                         
  -2   4   2          0.99          2.09         0.93 o                         
  -1   4   2        369.51        378.11         6.79 o                         
   0   4   2        546.76        538.01         7.99 o                         
   1   4   2        368.80        383.02         7.46 o                         
   2   4   2          1.34          1.52         0.84 o                         
   3   4   2         50.36         53.02         3.23 o                         
   4   4   2        194.37        183.30         5.25 o                         
   5   4   2        134.95        131.06         3.60 o                         
   6   4   2         37.58         48.76         2.75 o                         
   7   4   2          1.01         -0.20         0.69 o                         
   8   4   2        154.94        167.41         4.63 o                         
   9   4   2         68.76         64.97         3.43 o                         
  10   4   2         83.38         79.90         4.27 o                         
  11   4   2        111.47        110.59         5.49 o                         
  12   4   2         10.00          6.77         2.36 o                         
  13   4   2         84.15         82.43         5.08 o                         
  14   4   2         31.75         29.62         3.69 o                         
  15   4   2        139.54        135.13         6.33 o                         
  16   4   2         46.51         53.24         4.36 o                         
  17   4   2          8.73          5.60         2.08 o                         
  18   4   2         21.79         15.16         3.49 o                         
  19   4   2         20.96         16.79         4.60 o                         
  20   4   2          7.28          3.83         3.75 o                         
  21   4   2          7.35          4.49         3.16 o                         
  22   4   2          3.87         16.81         5.05 o                         
  23   4   2          2.66         -1.81         5.86 o                         
 -21   5   2          3.72         -5.39         5.39 o                         
 -20   5   2          6.20         -8.25         8.71 o                         
 -19   5   2         28.57         28.84         5.11 o                         
 -18   5   2         59.22         65.06         6.91 o                         
 -17   5   2         37.73         33.48         4.99 o                         
 -16   5   2          0.14         -2.99         2.99 o                         
 -15   5   2         51.43         50.01         5.70 o                         
 -14   5   2         13.72         18.29         4.05 o                         
 -13   5   2          0.96         -0.82         2.87 o                         
 -12   5   2         10.41         11.81         2.14 o                         
 -11   5   2         66.42         68.62         4.13 o                         
 -10   5   2        105.72        106.43         4.97 o                         
  -9   5   2         47.78         44.02         3.01 o                         
  -8   5   2        222.84        220.89         5.26 o                         
  -7   5   2         99.08        102.78         3.47 o                         
  -6   5   2         80.43         78.51         3.05 o                         
  -5   5   2        152.86        148.16         3.85 o                         
  -4   5   2        145.99        143.34         3.35 o                         
  -3   5   2         77.31         80.44         3.39 o                         
  -2   5   2        184.38        171.28         4.95 o                         
  -1   5   2        241.19        233.72         5.90 o                         
   0   5   2         79.34         89.65         4.19 o                         
   1   5   2        246.66        241.58         6.85 o                         
   2   5   2        186.99        177.83         5.66 o                         
   3   5   2         74.84         74.86         3.58 o                         
   4   5   2        145.81        138.20         3.55 o                         
   5   5   2        151.39        141.50         3.05 o                         
   6   5   2         80.48         77.17         1.94 o                         
   7   5   2        101.58        104.99         2.98 o                         
   8   5   2        225.59        217.66         7.45 o                         
   9   5   2         46.20         43.70         3.04 o                         
  10   5   2        109.08        110.35         4.84 o                         
  11   5   2         68.53         71.83         4.14 o                         
  12   5   2         11.33          9.63         2.31 o                         
  13   5   2          0.74         -0.24         1.96 o                         
  14   5   2         13.84         11.32         3.04 o                         
  15   5   2         50.51         67.05         6.46 o                         
  16   5   2          0.11          0.65         2.64 o                         
  17   5   2         38.67         50.07         5.29 o                         
  18   5   2         59.59         81.63        14.05 o                         
  19   5   2         27.91         39.82         6.72 o                         
  20   5   2          5.87         -1.35         4.08 o                         
  21   5   2          3.96          2.57         4.59 o                         
 -19   6   2          2.57         -7.17         7.17 o                         
 -18   6   2          2.60          1.68         4.84 o                         
 -17   6   2          8.58          8.05         4.04 o                         
 -16   6   2         15.13         13.45         3.81 o                         
 -15   6   2          8.49         11.65         3.71 o                         
 -14   6   2         30.70         33.34         4.68 o                         
 -13   6   2          7.08          7.36         2.77 o                         
 -12   6   2         59.98         70.77         5.70 o                         
 -11   6   2        117.55        129.10         5.81 o                         
 -10   6   2          3.88          4.70         1.95 o                         
  -9   6   2          7.94          7.23         1.71 o                         
  -8   6   2         42.39         44.98         3.03 o                         
  -7   6   2        111.16        106.08         3.18 o                         
  -6   6   2         71.47         71.89         3.13 o                         
  -5   6   2         71.42         68.56         3.25 o                         
  -4   6   2          7.07          7.14         1.32 o                         
  -3   6   2         28.24         30.15         2.42 o                         
  -2   6   2         13.16         12.82         1.94 o                         
  -1   6   2        114.03        105.85         6.66 o                         
   0   6   2         77.87         68.52         4.13 o                         
   1   6   2        112.02        105.87         4.92 o                         
   2   6   2         13.56         11.90         1.90 o                         
   3   6   2         29.22         31.04         2.87 o                         
   4   6   2          6.54          3.99         1.22 o                         
   5   6   2         72.45         67.31         2.90 o                         
   6   6   2         73.43         74.96         2.86 o                         
   7   6   2        114.19        116.57         3.94 o                         
   8   6   2         41.48         47.46         2.49 o                         
   9   6   2          7.66          6.12         2.06 o                         
  10   6   2          3.44          4.63         2.01 o                         
  11   6   2        118.24        123.09         6.27 o                         
  12   6   2         59.93         56.66         6.17 o                         
  13   6   2          6.68          8.74         3.20 o                         
  14   6   2         30.13         36.08         6.11 o                         
  15   6   2          8.89          0.46         5.04 o                         
  16   6   2         15.61         14.30         5.11 o                         
  17   6   2          8.33         13.07         4.51 o                         
  18   6   2          2.50         -2.23         5.47 o                         
  19   6   2          2.83         -7.10         7.10 o                         
 -16   7   2          1.71          3.63         4.66 o                         
 -15   7   2          3.65         -0.31         5.10 o                         
 -14   7   2         10.88         16.01         5.11 o                         
 -13   7   2          9.29         14.29         3.83 o                         
 -12   7   2         37.15         46.83         6.81 o                         
 -11   7   2         13.01         14.00         3.31 o                         
 -10   7   2         15.40         14.19         3.34 o                         
  -9   7   2         11.72         14.52         2.62 o                         
  -8   7   2        131.36        121.39         6.74 o                         
  -7   7   2         30.16         35.04         3.51 o                         
  -6   7   2          8.20          9.50         2.01 o                         
  -5   7   2          3.42          2.76         2.50 o                         
  -4   7   2         46.08         43.36         3.31 o                         
  -3   7   2          1.30          1.66         2.02 o                         
  -2   7   2         66.06         67.97         4.93 o                         
  -1   7   2          6.28          5.48         2.07 o                         
   0   7   2          6.77         11.74         2.33 o                         
   1   7   2          6.14          3.03         1.40 o                         
   2   7   2         67.10         63.90         5.83 o                         
   3   7   2          1.56         -3.06         3.06 o                         
   4   7   2         47.03         39.77         3.21 o                         
   5   7   2          3.81          4.75         2.01 o                         
   6   7   2          7.78          8.04         2.69 o                         
   7   7   2         29.46         33.83         6.67 o                         
   8   7   2        131.06        137.90        11.33 o                         
   9   7   2         11.75         15.49         5.38 o                         
  10   7   2         15.61         16.33         4.72 o                         
  11   7   2         12.88         16.71        10.38 o                         
  12   7   2         37.10         28.18         6.71 o                         
  13   7   2          9.31          9.03         3.92 o                         
  14   7   2         10.97          4.97         5.23 o                         
  15   7   2          3.77          8.19         5.00 o                         
  16   7   2          1.72          3.06         9.12 o                         
 -13   8   2          6.41         -3.09         4.58 o                         
 -12   8   2          6.03          5.67         5.71 o                         
 -11   8   2          4.78         -1.51         2.77 o                         
 -10   8   2          3.57          5.94         3.66 o                         
  -9   8   2         20.06         15.13         3.61 o                         
  -8   8   2          4.59          0.45         3.50 o                         
  -7   8   2         27.71         32.86         5.58 o                         
  -6   8   2         10.87          8.58         3.80 o                         
  -5   8   2          7.28         10.39         4.43 o                         
  -4   8   2         21.39         19.96         5.07 o                         
  -3   8   2         20.59         17.84         4.54 o                         
  -2   8   2          3.64          2.53         3.30 o                         
  -1   8   2          7.85          9.37         3.91 o                         
   0   8   2          2.10         -2.66         3.34 o                         
   1   8   2          7.54          8.14         3.50 o                         
   2   8   2          3.41          3.45         2.30 o                         
   3   8   2         20.07         18.11         3.31 o                         
   4   8   2         20.68         29.21         9.60 o                         
   5   8   2          6.96         -0.18         5.72 o                         
   6   8   2         11.12         11.61         5.08 o                         
   7   8   2         27.95         36.31         7.69 o                         
   8   8   2          4.80          6.25         4.85 o                         
   9   8   2         19.34         25.16         6.08 o                         
  10   8   2          3.49          4.57         3.93 o                         
  11   8   2          4.89         -2.73         4.81 o                         
  12   8   2          6.27          4.83         3.14 o                         
  13   8   2          6.50          0.94         4.06 o                         
  -7   9   2         12.48          9.94         5.47 o                         
  -6   9   2          4.99          7.69         4.39 o                         
  -5   9   2          4.31          3.86         4.70 o                         
  -4   9   2         15.97          4.24         4.60 o                         
  -3   9   2          5.55          5.91         7.03 o                         
  -2   9   2          4.49         -0.53         6.93 o                         
  -1   9   2          7.12          8.12         2.95 o                         
   0   9   2          3.15          8.72         4.21 o                         
   1   9   2          7.16          5.02         6.47 o                         
   2   9   2          4.48          2.39         4.55 o                         
   3   9   2          5.73         -4.70        10.26 o                         
   4   9   2         15.45         12.91         5.20 o                         
   5   9   2          4.56         -0.03         3.81 o                         
   6   9   2          4.82          8.78         6.81 o                         
   7   9   2         12.08         10.90         6.78 o                         
   0   0   3        122.09        118.08         5.19 o                         
   1   0   3        115.22        101.74         2.95 o                         
   2   0   3         51.63         52.19         1.99 o                         
   3   0   3         22.16         22.78         1.39 o                         
   4   0   3         12.17         16.62         1.41 o                         
   5   0   3        137.99        128.63         3.01 o                         
   6   0   3         32.70         38.05         1.86 o                         
   7   0   3        676.54        673.80         8.34 o                         
   8   0   3        108.79        106.28         2.98 o                         
   9   0   3        254.26        269.00         4.70 o                         
  10   0   3         32.12         31.55         1.81 o                         
  11   0   3        111.80        110.09         3.48 o                         
  12   0   3          8.20          7.39         1.46 o                         
  13   0   3        229.52        219.33         5.83 o                         
  14   0   3         10.19          8.29         1.84 o                         
  15   0   3        180.51        193.78         5.71 o                         
  16   0   3         16.10         15.27         2.44 o                         
  17   0   3          0.79         -0.94         1.85 o                         
  18   0   3          4.77          5.67         2.29 o                         
  19   0   3         80.08         69.15         5.15 o                         
  20   0   3          2.49          3.65         2.63 o                         
  21   0   3         39.17         51.93         4.88 o                         
  22   0   3         14.81         19.63         3.57 o                         
  23   0   3         29.40         34.14         5.26 o                         
  24   0   3         27.94         26.21         5.96 o                         
 -24   1   3          6.50          0.84         4.77 o                         
 -23   1   3          8.73          8.11         3.21 o                         
 -22   1   3          7.70          9.15         3.39 o                         
 -21   1   3          2.85         -0.27         4.38 o                         
 -20   1   3         77.58         75.96         5.38 o                         
 -19   1   3         12.73         10.85         2.72 o                         
 -18   1   3         43.90         45.19         3.50 o                         
 -17   1   3         25.23         23.90         2.52 o                         
 -16   1   3        183.11        178.83         5.41 o                         
 -15   1   3          0.77          0.83         1.25 o                         
 -14   1   3        106.80        111.76         4.08 o                         
 -13   1   3         14.36         14.95         1.68 o                         
 -12   1   3        148.80        142.23         4.01 o                         
 -11   1   3         75.76         72.54         2.77 o                         
 -10   1   3        137.01        138.24         3.38 o                         
  -9   1   3        194.93        215.57         3.99 o                         
  -8   1   3        371.54        396.94         5.37 o                         
  -7   1   3         15.65         14.93         1.19 o                         
  -6   1   3        220.69        211.59         3.92 o                         
  -5   1   3         42.36         48.18         2.03 o                         
  -4   1   3        237.63        237.40         4.35 o                         
  -3   1   3         39.77         34.80         2.00 o                         
  -2   1   3        155.15        162.81         4.58 o                         
  -1   1   3        442.49        459.92         6.70 o                         
   0   1   3       1345.43       1379.93         9.67 o                         
   1   1   3        446.97        477.10         6.85 o                         
   2   1   3        164.35        167.77         3.31 o                         
   3   1   3         40.14         35.82         1.99 o                         
   4   1   3        239.23        244.43         4.74 o                         
   5   1   3         43.72         49.01         2.67 o                         
   6   1   3        216.07        215.45         4.55 o                         
   7   1   3         15.70         14.00         1.74 o                         
   8   1   3        368.50        396.70         7.23 o                         
   9   1   3        197.64        210.30         4.23 o                         
  10   1   3        134.18        136.13         3.57 o                         
  11   1   3         74.77         74.64         3.19 o                         
  12   1   3        150.92        149.99         4.73 o                         
  13   1   3         13.94         16.30         1.90 o                         
  14   1   3        109.53        106.73         4.75 o                         
  15   1   3          0.68         -1.38         1.90 o                         
  16   1   3        183.25        189.25         6.62 o                         
  17   1   3         25.79         30.54         3.22 o                         
  18   1   3         42.11         45.57         4.21 o                         
  19   1   3         12.52         15.07         2.97 o                         
  20   1   3         75.92         78.49         5.57 o                         
  21   1   3          2.87         -2.07         3.46 o                         
  22   1   3          7.42         12.75         3.10 o                         
  23   1   3          8.52          6.71         4.29 o                         
  24   1   3          6.71          8.50         3.02 o                         
 -23   2   3          1.74          2.42         3.52 o                         
 -22   2   3          8.01          6.73         3.63 o                         
 -21   2   3          1.37          1.69         3.07 o                         
 -20   2   3          9.61          8.74         2.68 o                         
 -19   2   3         38.50         33.01         4.31 o                         
 -18   2   3         82.68         77.06         4.52 o                         
 -17   2   3         50.08         50.67         3.35 o                         
 -16   2   3         32.23         33.54         2.68 o                         
 -15   2   3         73.54         74.95         3.45 o                         
 -14   2   3         15.24          9.46         1.56 o                         
 -13   2   3        125.27        122.88         3.63 o                         
 -12   2   3          8.72          5.90         1.22 o                         
 -11   2   3        150.11        152.91         3.61 o                         
 -10   2   3        255.11        262.52         4.59 o                         
  -9   2   3         94.81         84.89         2.54 o                         
  -8   2   3        313.07        305.26         4.44 o                         
  -7   2   3         82.55         72.92         2.17 o                         
  -6   2   3         32.65         34.33         1.67 o                         
  -5   2   3        269.82        278.83         4.20 o                         
  -4   2   3         22.12         23.37         1.53 o                         
  -3   2   3        717.16        763.96        11.13 o                         
  -2   2   3         53.85         51.42         1.90 o                         
  -1   2   3        376.47        380.12         7.73 o                         
   0   2   3         32.41         39.50         2.08 o                         
   1   2   3        368.85        368.48         6.68 o                         
   2   2   3         54.91         50.25         2.65 o                         
   3   2   3        710.83        759.91         8.96 o                         
   4   2   3         22.88         24.06         2.09 o                         
   5   2   3        267.11        280.30         6.55 o                         
   6   2   3         32.35         33.36         2.21 o                         
   7   2   3         86.85         82.63         3.10 o                         
   8   2   3        313.77        298.42         6.53 o                         
   9   2   3         98.76         91.62         3.89 o                         
  10   2   3        256.62        264.26         6.47 o                         
  11   2   3        147.21        146.60         6.01 o                         
  12   2   3          8.69          7.89         2.43 o                         
  13   2   3        123.15        118.22         5.59 o                         
  14   2   3         15.37          9.94         2.32 o                         
  15   2   3         71.95         75.87         4.83 o                         
  16   2   3         32.21         34.46         3.61 o                         
  17   2   3         48.41         52.19         4.51 o                         
  18   2   3         82.00         89.80         5.76 o                         
  19   2   3         39.13         38.87         4.18 o                         
  20   2   3          9.34         12.04         3.14 o                         
  21   2   3          1.67          1.38         2.86 o                         
  22   2   3          7.92          3.99         3.28 o                         
  23   2   3          1.70          4.42         2.44 o                         
 -22   3   3         13.47         23.32         4.89 o                         
 -21   3   3         22.26         22.98         4.40 o                         
 -20   3   3          3.06          1.08         3.66 o                         
 -19   3   3          8.73         15.11         3.71 o                         
 -18   3   3          9.55          9.26         2.58 o                         
 -17   3   3          1.80          5.84         2.74 o                         
 -16   3   3         14.08         16.83         2.61 o                         
 -15   3   3         10.21          6.82         1.48 o                         
 -14   3   3          8.33          8.99         1.61 o                         
 -13   3   3         42.02         36.97         2.52 o                         
 -12   3   3        100.09        100.51         3.79 o                         
 -11   3   3        177.09        187.29         4.04 o                         
 -10   3   3        204.46        210.26         3.88 o                         
  -9   3   3         25.97         23.10         1.30 o                         
  -8   3   3         65.36         58.28         2.22 o                         
  -7   3   3         37.22         35.06         1.91 o                         
  -6   3   3        210.33        212.53         5.18 o                         
  -5   3   3          7.41          6.95         0.84 o                         
  -4   3   3        368.00        378.34         5.76 o                         
  -3   3   3         10.62         11.88         1.36 o                         
  -2   3   3        272.67        287.85         5.00 o                         
  -1   3   3         11.43         12.84         1.01 o                         
   0   3   3        219.37        234.62         3.75 o                         
   1   3   3         11.96         11.48         1.57 o                         
   2   3   3        275.59        282.24         5.78 o                         
   3   3   3         10.17         11.36         1.52 o                         
   4   3   3        372.56        386.11         7.29 o                         
   5   3   3          6.95          5.87         1.57 o                         
   6   3   3        207.33        204.17         4.97 o                         
   7   3   3         38.08         32.92         2.26 o                         
   8   3   3         63.06         57.50         3.42 o                         
   9   3   3         25.38         20.88         2.81 o                         
  10   3   3        204.38        187.61         7.60 o                         
  11   3   3        177.81        187.29         7.68 o                         
  12   3   3         96.14         91.82         5.83 o                         
  13   3   3         41.95         42.59         3.58 o                         
  14   3   3          7.37          4.39         2.22 o                         
  15   3   3          9.96          6.89         2.35 o                         
  16   3   3         14.11         13.02         2.65 o                         
  17   3   3          1.79          0.14         2.58 o                         
  18   3   3          9.68         11.08         3.07 o                         
  19   3   3          8.46          6.99         2.49 o                         
  20   3   3          2.97          6.84         2.79 o                         
  21   3   3         22.00         19.21         3.76 o                         
  22   3   3         12.93         15.69         4.42 o                         
 -21   4   3         12.61         12.04         4.68 o                         
 -20   4   3         10.51          6.42         4.38 o                         
 -19   4   3         50.24         54.30         7.30 o                         
 -18   4   3          3.52          2.42         3.64 o                         
 -17   4   3          1.12          6.56         5.03 o                         
 -16   4   3          5.33          5.60         3.01 o                         
 -15   4   3         14.94         17.47         3.07 o                         
 -14   4   3          0.27         -2.05         2.05 o                         
 -13   4   3          0.92          1.12         1.49 o                         
 -12   4   3         35.21         34.91         2.65 o                         
 -11   4   3        101.45         96.44         4.04 o                         
 -10   4   3          9.57         10.14         1.38 o                         
  -9   4   3        347.44        344.17         6.86 o                         
  -8   4   3        174.86        171.64         4.31 o                         
  -7   4   3        134.64        140.80         3.73 o                         
  -6   4   3          4.34          3.63         1.14 o                         
  -5   4   3        211.26        224.08         5.25 o                         
  -4   4   3          7.93          5.59         1.32 o                         
  -3   4   3        200.35        195.64         3.84 o                         
  -2   4   3         68.59         72.31         2.36 o                         
  -1   4   3        207.21        206.26         3.74 o                         
   0   4   3         22.06         16.52         1.57 o                         
   1   4   3        211.66        212.03         5.22 o                         
   2   4   3         67.43         69.05         3.62 o                         
   3   4   3        196.90        192.49         5.84 o                         
   4   4   3          8.36          7.35         1.83 o                         
   5   4   3        208.52        212.17         6.12 o                         
   6   4   3          4.62          5.29         1.49 o                         
   7   4   3        138.17        142.80         7.63 o                         
   8   4   3        174.15        166.48         9.94 o                         
   9   4   3        339.29        324.57        12.24 o                         
  10   4   3          9.19          4.93         3.03 o                         
  11   4   3        104.07         88.39         6.75 o                         
  12   4   3         34.62         35.07         4.67 o                         
  13   4   3          1.03         -0.74         2.79 o                         
  14   4   3          0.22          1.78         1.84 o                         
  15   4   3         13.79         15.22         2.42 o                         
  16   4   3          5.16          2.66         2.09 o                         
  17   4   3          1.45         -2.56         2.56 o                         
  18   4   3          3.41          2.12         2.40 o                         
  19   4   3         48.65         38.66         5.78 o                         
  20   4   3         10.70         12.71         5.67 o                         
  21   4   3         12.40         11.42         4.15 o                         
 -20   5   3          6.67         21.97         4.74 o                         
 -19   5   3          9.71          9.51         6.48 o                         
 -18   5   3          8.09          7.99         5.36 o                         
 -17   5   3         28.77         29.65         5.97 o                         
 -16   5   3         31.13         40.28         6.62 o                         
 -15   5   3         22.37         21.36         5.38 o                         
 -14   5   3         43.21         53.38         6.77 o                         
 -13   5   3         14.69         15.94         2.98 o                         
 -12   5   3         44.19         45.07         3.79 o                         
 -11   5   3         25.53         24.02         3.64 o                         
 -10   5   3         31.38         28.78         2.83 o                         
  -9   5   3         39.60         39.43         3.14 o                         
  -8   5   3        191.09        203.14         5.23 o                         
  -7   5   3         65.97         68.06         3.15 o                         
  -6   5   3         11.04         11.35         1.86 o                         
  -5   5   3         14.32         11.62         1.80 o                         
  -4   5   3        129.46        129.80         4.04 o                         
  -3   5   3        131.09        125.57         3.85 o                         
  -2   5   3         23.35         25.13         1.85 o                         
  -1   5   3         40.28         40.45         2.51 o                         
   0   5   3        246.47        239.97         5.86 o                         
   1   5   3         41.05         42.19         3.55 o                         
   2   5   3         22.92         24.88         2.83 o                         
   3   5   3        130.54        121.07         5.09 o                         
   4   5   3        127.51        124.00         5.12 o                         
   5   5   3         14.15         12.97         2.10 o                         
   6   5   3          9.66         11.48         1.76 o                         
   7   5   3         65.40         68.74         5.41 o                         
   8   5   3        189.55        206.08         8.98 o                         
   9   5   3         38.85         34.65         5.95 o                         
  10   5   3         32.92         32.60         4.95 o                         
  11   5   3         25.32         17.23         3.89 o                         
  12   5   3         43.58         50.96         5.71 o                         
  13   5   3         14.56         11.51         3.36 o                         
  14   5   3         41.70         45.57         5.86 o                         
  15   5   3         21.96         19.38         4.16 o                         
  16   5   3         31.18         34.76         6.65 o                         
  17   5   3         28.95         20.39         5.18 o                         
  18   5   3          7.70         13.75         3.99 o                         
  19   5   3          9.66          6.95         3.77 o                         
  20   5   3          6.83          4.14         3.91 o                         
 -18   6   3         19.05         27.49         6.29 o                         
 -17   6   3          7.26         15.21         5.31 o                         
 -16   6   3         17.37         15.96         5.70 o                         
 -15   6   3         29.57         28.69         5.78 o                         
 -14   6   3          0.37         -4.36         4.36 o                         
 -13   6   3         22.98         27.77         4.89 o                         
 -12   6   3          9.33         10.08         3.85 o                         
 -11   6   3         39.81         37.27         4.42 o                         
 -10   6   3         82.69         83.17         5.63 o                         
  -9   6   3         52.88         58.60         4.86 o                         
  -8   6   3         18.54         16.07         2.26 o                         
  -7   6   3         38.99         39.39         3.29 o                         
  -6   6   3          8.58          8.52         1.71 o                         
  -5   6   3         24.19         24.39         2.41 o                         
  -4   6   3         25.89         27.87         2.68 o                         
  -3   6   3         10.07         11.10         2.18 o                         
  -2   6   3          5.60          6.32         1.70 o                         
  -1   6   3         36.78         37.95         3.26 o                         
   0   6   3        314.24        336.76         8.15 o                         
   1   6   3         36.51         35.21         3.46 o                         
   2   6   3          5.32          4.30         2.42 o                         
   3   6   3          9.07          7.79         2.63 o                         
   4   6   3         25.40         29.61         3.09 o                         
   5   6   3         24.48         28.00         3.16 o                         
   6   6   3          8.32          7.14         1.18 o                         
   7   6   3         40.69         46.27         4.56 o                         
   8   6   3         18.48         11.57         4.21 o                         
   9   6   3         50.67         50.22         6.92 o                         
  10   6   3         82.26         84.66         9.07 o                         
  11   6   3         39.60         38.57         6.82 o                         
  12   6   3          9.30         10.78         5.06 o                         
  13   6   3         22.28         18.02         4.78 o                         
  14   6   3          0.37         -3.90         3.90 o                         
  15   6   3         29.66         33.33         6.42 o                         
  16   6   3         17.33         22.63         5.43 o                         
  17   6   3          7.28         11.87         4.24 o                         
  18   6   3         19.08         22.42         5.71 o                         
 -15   7   3          0.12         -3.94         8.44 o                         
 -14   7   3         22.23         25.15         5.12 o                         
 -13   7   3          0.81          0.28         2.74 o                         
 -12   7   3         14.17         16.39         4.51 o                         
 -11   7   3          1.27         -1.75         3.66 o                         
 -10   7   3         15.24         12.32         3.86 o                         
  -9   7   3         23.69         27.69         4.08 o                         
  -8   7   3         46.25         42.80         4.73 o                         
  -7   7   3         19.09         25.86         4.22 o                         
  -6   7   3          4.18          6.48         2.67 o                         
  -5   7   3         14.00         12.90         4.26 o                         
  -4   7   3         10.01          4.92         3.99 o                         
  -3   7   3         12.13         12.11         5.19 o                         
  -2   7   3         39.64         43.85         7.04 o                         
  -1   7   3          6.90          3.33         3.69 o                         
   0   7   3          3.11         -2.31         2.74 o                         
   1   7   3          7.10          3.60         3.85 o                         
   2   7   3         41.24         35.76         5.71 o                         
   3   7   3         11.97          5.98         3.91 o                         
   4   7   3          9.16          6.85         2.92 o                         
   5   7   3         13.97         19.91         4.47 o                         
   6   7   3          4.35          0.86         5.12 o                         
   7   7   3         18.80         22.08         5.67 o                         
   8   7   3         45.76         49.09         8.08 o                         
   9   7   3         23.84         26.80         6.06 o                         
  10   7   3         15.21         14.84         4.74 o                         
  11   7   3          1.21          4.37         5.00 o                         
  12   7   3         14.52         17.24         6.76 o                         
  13   7   3          0.84          4.73         4.52 o                         
  14   7   3         21.85         22.82         7.96 o                         
  15   7   3          0.10         10.96         5.64 o                         
 -10   8   3          0.41         10.25         3.51 o                         
  -9   8   3          4.30          6.56         6.05 o                         
  -8   8   3          1.22         -1.08         3.08 o                         
  -7   8   3          8.76          3.10         7.67 o                         
  -6   8   3         19.76         21.14         4.91 o                         
  -5   8   3          8.99          6.30         4.75 o                         
  -4   8   3         15.33         12.66         5.77 o                         
  -3   8   3          6.25          8.16         3.94 o                         
  -2   8   3          1.52          4.40         3.58 o                         
  -1   8   3         18.52         19.94         5.09 o                         
   0   8   3          6.67          2.68         4.34 o                         
   1   8   3         17.55         12.24         4.21 o                         
   2   8   3          1.60          4.86         4.26 o                         
   3   8   3          6.56          1.18        14.16 o                         
   4   8   3         15.34         13.61         9.31 o                         
   5   8   3          9.03          7.50         6.31 o                         
   6   8   3         19.94         29.23         7.49 o                         
   7   8   3          8.65          5.58         5.80 o                         
   8   8   3          1.28          3.56         3.05 o                         
   9   8   3          4.47          6.42         4.94 o                         
  10   8   3          0.38         -4.31         4.31 o                         
   0   0   4         27.74         19.73         2.12 o                         
   1   0   4         19.48         16.24         1.64 o                         
   2   0   4        446.27        471.54         6.35 o                         
   3   0   4        265.01        269.90         4.96 o                         
   4   0   4          0.29         -0.03         1.02 o                         
   5   0   4         65.14         65.38         2.41 o                         
   6   0   4         70.27         72.70         2.63 o                         
   7   0   4         37.87         32.24         1.78 o                         
   8   0   4         50.63         48.48         2.56 o                         
   9   0   4        125.45        116.38         4.16 o                         
  10   0   4         55.23         50.31         2.76 o                         
  11   0   4        138.29        142.57         4.58 o                         
  12   0   4         10.84         12.92         1.71 o                         
  13   0   4         41.44         42.99         2.85 o                         
  14   0   4          0.79         -0.41         1.53 o                         
  15   0   4          0.03         -0.82         2.34 o                         
  16   0   4         47.44         38.22         4.27 o                         
  17   0   4          2.84          2.98         3.30 o                         
  18   0   4          0.53          1.69         2.59 o                         
  19   0   4         36.35         39.25         4.53 o                         
  20   0   4         38.14         30.34         4.29 o                         
  21   0   4         16.99         15.82         4.37 o                         
  22   0   4          3.56         20.15        10.75 o                         
 -22   1   4          9.25         12.90         5.92 o                         
 -21   1   4          1.52         -2.79         3.88 o                         
 -20   1   4         18.04         30.86         5.67 o                         
 -19   1   4         16.71         16.27         3.75 o                         
 -18   1   4         26.47         32.25         3.88 o                         
 -17   1   4         22.53         26.41         3.58 o                         
 -16   1   4        112.70        115.82         5.95 o                         
 -15   1   4         31.93         26.91         2.62 o                         
 -14   1   4         21.16         19.74         2.19 o                         
 -13   1   4         15.22         13.63         1.75 o                         
 -12   1   4         25.98         23.52         2.01 o                         
 -11   1   4         21.75         17.55         1.73 o                         
 -10   1   4         60.97         58.81         2.67 o                         
  -9   1   4        175.18        180.35         5.03 o                         
  -8   1   4         98.60         93.24         3.86 o                         
  -7   1   4         61.31         63.61         3.14 o                         
  -6   1   4         80.24         78.04         3.33 o                         
  -5   1   4         61.47         57.55         2.73 o                         
  -4   1   4        327.99        329.24         6.10 o                         
  -3   1   4         40.31         41.18         2.24 o                         
  -2   1   4        150.22        141.23         3.62 o                         
  -1   1   4          7.49          9.84         1.40 o                         
   0   1   4        213.94        205.04         4.59 o                         
   1   1   4          7.39          7.97         1.14 o                         
   2   1   4        157.43        147.79         3.03 o                         
   3   1   4         40.10         38.33         1.78 o                         
   4   1   4        336.42        328.25         5.78 o                         
   5   1   4         61.13         54.81         3.41 o                         
   6   1   4         81.62         82.91         4.13 o                         
   7   1   4         60.67         61.51         3.39 o                         
   8   1   4         96.93         90.87         4.53 o                         
   9   1   4        176.15        180.01         6.39 o                         
  10   1   4         62.72         59.62         3.82 o                         
  11   1   4         21.44         18.89         2.56 o                         
  12   1   4         26.36         27.53         3.18 o                         
  13   1   4         15.43         13.31         2.90 o                         
  14   1   4         22.70         21.73         2.38 o                         
  15   1   4         31.96         32.06         4.19 o                         
  16   1   4        114.18        121.35         7.20 o                         
  17   1   4         22.32         24.37         3.50 o                         
  18   1   4         26.40         27.61         4.02 o                         
  19   1   4         16.64         19.92         3.95 o                         
  20   1   4         17.67         25.70         3.96 o                         
  21   1   4          1.48         13.43         3.16 o                         
  22   1   4          8.74         11.46         3.10 o                         
 -21   2   4          8.77         16.92         4.53 o                         
 -20   2   4          6.86          1.44         2.22 o                         
 -19   2   4         20.81         19.05         4.12 o                         
 -18   2   4          0.01         -2.74         2.74 o                         
 -17   2   4         28.13         26.10         3.78 o                         
 -16   2   4          2.92          1.32         1.88 o                         
 -15   2   4        104.63        110.67         4.63 o                         
 -14   2   4          8.53         10.22         1.97 o                         
 -13   2   4         86.00         86.23         3.32 o                         
 -12   2   4         26.15         28.05         2.01 o                         
 -11   2   4        193.20        189.92         4.42 o                         
 -10   2   4         56.56         47.00         2.78 o                         
  -9   2   4         10.25         10.02         1.68 o                         
  -8   2   4        148.03        156.73         4.45 o                         
  -7   2   4        252.06        257.92         5.62 o                         
  -6   2   4          3.14          0.46         1.21 o                         
  -5   2   4         79.47         73.54         2.67 o                         
  -4   2   4          1.64          0.96         0.91 o                         
  -3   2   4        143.80        140.60         3.91 o                         
  -2   2   4         50.26         49.69         2.44 o                         
  -1   2   4        171.76        181.57         4.11 o                         
   0   2   4         11.53         11.27         1.41 o                         
   1   2   4        174.89        184.86         4.32 o                         
   2   2   4         50.79         48.46         3.06 o                         
   3   2   4        139.25        129.59         4.78 o                         
   4   2   4          1.60          3.90         1.51 o                         
   5   2   4         80.62         70.48         3.76 o                         
   6   2   4          3.00          0.54         1.83 o                         
   7   2   4        260.31        254.70         6.79 o                         
   8   2   4        148.16        153.07         5.69 o                         
   9   2   4         11.93         10.92         2.93 o                         
  10   2   4         56.43         49.48         5.19 o                         
  11   2   4        197.84        180.19         8.01 o                         
  12   2   4         26.05         19.22         3.58 o                         
  13   2   4         86.37         87.29         5.97 o                         
  14   2   4          8.43          6.40         2.89 o                         
  15   2   4        103.81        115.98         7.13 o                         
  16   2   4          2.92         -2.58         3.35 o                         
  17   2   4         29.20         30.41         4.09 o                         
  18   2   4          0.01         -3.12         3.12 o                         
  19   2   4         20.48         26.62         4.45 o                         
  20   2   4          6.79         -0.03         3.81 o                         
  21   2   4          9.02         14.55         7.11 o                         
 -20   3   4         18.97         17.23         5.51 o                         
 -19   3   4          1.15          7.77         4.02 o                         
 -18   3   4         21.82         27.49         5.61 o                         
 -17   3   4          2.69         -4.54         4.54 o                         
 -16   3   4         17.04         27.87         5.31 o                         
 -15   3   4          2.53          1.77         3.82 o                         
 -14   3   4         27.84         20.91         5.26 o                         
 -13   3   4         40.34         43.48         3.53 o                         
 -12   3   4        139.20        130.39         3.70 o                         
 -11   3   4         11.29         12.62         1.49 o                         
 -10   3   4         76.42         66.81         3.07 o                         
  -9   3   4         32.14         29.05         3.38 o                         
  -8   3   4        545.29        558.86        10.40 o                         
  -7   3   4         52.42         46.98         3.63 o                         
  -6   3   4          2.43          0.26         1.19 o                         
  -5   3   4         49.83         46.23         3.24 o                         
  -4   3   4         62.98         60.53         3.51 o                         
  -3   3   4          9.15          7.54         1.13 o                         
  -2   3   4         41.83         37.95         1.89 o                         
  -1   3   4         17.46         17.65         1.54 o                         
   0   3   4        134.07        131.57         2.88 o                         
   1   3   4         17.20         19.12         1.88 o                         
   2   3   4         41.76         40.87         2.80 o                         
   3   3   4          9.39          7.87         1.74 o                         
   4   3   4         64.26         64.55         3.73 o                         
   5   3   4         49.75         48.15         3.53 o                         
   6   3   4          3.00          1.81         1.79 o                         
   7   3   4         52.84         50.40         3.92 o                         
   8   3   4        547.02        555.25        10.93 o                         
   9   3   4         31.83         36.39         5.06 o                         
  10   3   4         80.32         82.62         6.86 o                         
  11   3   4         11.19         11.84         3.53 o                         
  12   3   4        140.08        137.80         7.42 o                         
  13   3   4         39.97         33.05         4.36 o                         
  14   3   4         28.59         31.96         4.11 o                         
  15   3   4          2.46          3.44         3.09 o                         
  16   3   4         17.60         17.23         3.54 o                         
  17   3   4          2.65          9.00         4.05 o                         
  18   3   4         21.50         20.05         3.87 o                         
  19   3   4          1.21         -0.88         2.41 o                         
  20   3   4         19.27         22.03         4.90 o                         
 -19   4   4         19.41         19.14         6.58 o                         
 -18   4   4          4.79          5.23         5.00 o                         
 -17   4   4         18.14         24.83         5.38 o                         
 -16   4   4         16.17         18.45         5.99 o                         
 -15   4   4         18.85         19.11         4.99 o                         
 -14   4   4          0.56          1.83         4.93 o                         
 -13   4   4         44.22         53.18         5.87 o                         
 -12   4   4          0.47         -1.97         3.04 o                         
 -11   4   4         45.94         50.90         4.76 o                         
 -10   4   4          4.08          3.48         2.81 o                         
  -9   4   4        135.02        142.57         6.06 o                         
  -8   4   4         42.63         35.79         3.43 o                         
  -7   4   4        186.54        196.85         7.06 o                         
  -6   4   4         34.52         25.10         3.23 o                         
  -5   4   4         85.04         83.13         4.64 o                         
  -4   4   4         27.34         23.89         2.08 o                         
  -3   4   4         90.25         93.83         3.60 o                         
  -2   4   4         36.56         32.51         2.06 o                         
  -1   4   4         19.64         15.66         1.41 o                         
   0   4   4          0.13         -0.32         1.02 o                         
   1   4   4         20.68         14.04         1.84 o                         
   2   4   4         36.49         28.35         2.50 o                         
   3   4   4         91.70         92.49         4.44 o                         
   4   4   4         27.37         22.38         2.61 o                         
   5   4   4         85.76         89.94         4.67 o                         
   6   4   4         34.31         30.42         3.03 o                         
   7   4   4        189.44        192.57         7.59 o                         
   8   4   4         42.37         42.31         6.33 o                         
   9   4   4        131.10        143.82        10.23 o                         
  10   4   4          4.05          5.61         3.89 o                         
  11   4   4         46.39         51.03         6.91 o                         
  12   4   4          0.44          1.92         3.65 o                         
  13   4   4         45.37         35.72         4.78 o                         
  14   4   4          0.56         -3.66         3.66 o                         
  15   4   4         19.64         23.23         4.30 o                         
  16   4   4         15.97         12.55         3.12 o                         
  17   4   4         18.52         20.03         3.76 o                         
  18   4   4          4.71          6.68         4.43 o                         
  19   4   4         19.38         21.95         4.88 o                         
 -17   5   4          0.61         -5.61         5.61 o                         
 -16   5   4         44.26         52.64         7.32 o                         
 -15   5   4          6.83         16.22         6.52 o                         
 -14   5   4         26.39         30.39         5.05 o                         
 -13   5   4          2.11         -1.68         3.65 o                         
 -12   5   4         32.13         42.36         5.49 o                         
 -11   5   4         15.55          7.02         3.07 o                         
 -10   5   4         56.79         72.15         6.63 o                         
  -9   5   4         47.50         49.33         5.28 o                         
  -8   5   4          9.16          6.55         2.61 o                         
  -7   5   4         12.64          8.96         1.50 o                         
  -6   5   4         40.47         37.86         2.55 o                         
  -5   5   4         12.74         10.24         1.69 o                         
  -4   5   4         43.51         48.81         2.84 o                         
  -3   5   4         32.18         33.23         2.30 o                         
  -2   5   4         79.23         79.91         3.57 o                         
  -1   5   4         97.33        100.33         5.46 o                         
   0   5   4        143.31        149.27         6.47 o                         
   1   5   4         97.46        104.01         6.11 o                         
   2   5   4         79.53         81.46         4.50 o                         
   3   5   4         31.88         32.58         3.19 o                         
   4   5   4         43.07         47.99         3.49 o                         
   5   5   4         12.58         12.15         2.24 o                         
   6   5   4         39.36         42.25         4.41 o                         
   7   5   4         12.81         10.00         3.08 o                         
   8   5   4          8.99          1.56         4.43 o                         
   9   5   4         47.20         42.09         6.59 o                         
  10   5   4         57.40         68.60         7.91 o                         
  11   5   4         15.72         14.36         5.05 o                         
  12   5   4         31.47         34.76         6.31 o                         
  13   5   4          2.07          1.45         3.97 o                         
  14   5   4         25.99         27.11         8.04 o                         
  15   5   4          6.73          4.73         3.62 o                         
  16   5   4         44.49         45.31         6.27 o                         
  17   5   4          0.58         -0.01         7.65 o                         
 -15   6   4          8.24          8.38         5.13 o                         
 -14   6   4         20.04         20.74         4.69 o                         
 -13   6   4         14.60         11.92         3.98 o                         
 -12   6   4          2.96          4.75         3.75 o                         
 -11   6   4         18.34         13.78         5.26 o                         
 -10   6   4          4.99          5.29         3.22 o                         
  -9   6   4         21.08         26.96         4.13 o                         
  -8   6   4         13.58         11.37         3.53 o                         
  -7   6   4         28.76         36.15         4.87 o                         
  -6   6   4          3.69          8.55         3.27 o                         
  -5   6   4         37.27         44.23         5.12 o                         
  -4   6   4          8.89          6.68         3.19 o                         
  -3   6   4        105.70         98.85         9.67 o                         
  -2   6   4         16.71         16.47         4.74 o                         
  -1   6   4         31.34         38.93         6.35 o                         
   0   6   4         13.25         10.12         4.23 o                         
   1   6   4         30.89         36.78         6.10 o                         
   2   6   4         16.87         13.30         4.91 o                         
   3   6   4        104.27         95.89         8.81 o                         
   4   6   4          8.85         10.49         4.22 o                         
   5   6   4         36.56         30.61         4.37 o                         
   6   6   4          3.76         11.05         2.76 o                         
   7   6   4         29.16         31.72         5.16 o                         
   8   6   4         13.54         11.42         3.13 o                         
   9   6   4         20.53         20.64         5.52 o                         
  10   6   4          4.89          8.31         4.31 o                         
  11   6   4         18.24         25.22         7.43 o                         
  12   6   4          2.89          9.01         4.58 o                         
  13   6   4         14.61         20.44         5.15 o                         
  14   6   4         20.00         42.95         7.19 o                         
  15   6   4          8.16         19.79         5.82 o                         
 -12   7   4         10.22          4.54         5.95 o                         
 -11   7   4          5.92         -2.42         6.30 o                         
 -10   7   4         14.57          6.57         4.76 o                         
  -9   7   4          2.13         -4.69         4.69 o                         
  -8   7   4         35.50         44.40         5.62 o                         
  -7   7   4          1.61          9.60         5.68 o                         
  -6   7   4         16.28         19.12         4.10 o                         
  -5   7   4          9.08          8.68         4.45 o                         
  -4   7   4         47.90         55.32         9.83 o                         
  -3   7   4          3.54          4.28         3.99 o                         
  -2   7   4          8.47         10.97         3.90 o                         
  -1   7   4          2.78          7.56         5.52 o                         
   0   7   4         90.97        108.31        14.24 o                         
   1   7   4          2.73          2.02         5.62 o                         
   2   7   4          9.22          5.77         4.46 o                         
   3   7   4          3.60          1.80         3.56 o                         
   4   7   4         47.66         46.70         7.99 o                         
   5   7   4          9.13          4.15         4.60 o                         
   6   7   4         15.99         19.35         5.00 o                         
   7   7   4          1.59          2.20         4.48 o                         
   8   7   4         35.06         39.59         7.48 o                         
   9   7   4          2.12         -2.50         5.08 o                         
  10   7   4         14.67         17.34         5.32 o                         
  11   7   4          5.93          6.07         6.13 o                         
  12   7   4         10.20         31.10         9.12 o                         
  -6   8   4          3.93         -0.18         5.69 o                         
  -5   8   4         25.08         25.44         6.57 o                         
  -4   8   4          5.11         -0.51         4.91 o                         
  -3   8   4          8.90         10.53         4.28 o                         
  -2   8   4          4.07          4.08         4.93 o                         
  -1   8   4         17.96         25.57         5.66 o                         
   0   8   4          0.24         -6.52         6.52 o                         
   1   8   4         17.58          1.19         6.94 o                         
   2   8   4          4.08         -5.79        12.65 o                         
   3   8   4          9.19         -1.67        25.47 o                         
   4   8   4          5.04         10.33         5.99 o                         
   5   8   4         25.30         28.66         7.09 o                         
   6   8   4          3.89          5.98         4.71 o                         
   0   0   5          1.80          1.94         2.40 o                         
   1   0   5        340.14        343.06         6.41 o                         
   2   0   5          6.90          5.96         1.81 o                         
   3   0   5        170.46        174.55         5.21 o                         
   4   0   5        148.62        155.61         4.86 o                         
   5   0   5        134.56        130.97         4.58 o                         
   6   0   5        420.78        434.84         7.51 o                         
   7   0   5         88.20         87.03         3.02 o                         
   8   0   5          0.74         -0.17         0.82 o                         
   9   0   5          4.07          3.96         2.39 o                         
  10   0   5        110.38        109.88         7.01 o                         
  11   0   5        117.43        103.75         6.44 o                         
  12   0   5          1.99          2.76         2.51 o                         
  13   0   5         15.05         23.26         4.12 o                         
  14   0   5          6.66          9.20         3.43 o                         
  15   0   5          3.01          5.57         2.81 o                         
  16   0   5          2.52          0.80         4.87 o                         
  17   0   5          0.67          1.40         3.56 o                         
  18   0   5          4.14          6.73         6.13 o                         
  19   0   5          0.05         -4.33         8.74 o                         
  20   0   5         10.24         16.30         4.95 o                         
 -19   1   5          1.28          8.90         5.27 o                         
 -18   1   5         11.04         13.60         5.58 o                         
 -17   1   5          3.47          1.37         4.06 o                         
 -16   1   5          7.99          4.59         5.59 o                         
 -15   1   5          7.44          3.53         3.32 o                         
 -14   1   5          8.44         12.77         3.25 o                         
 -13   1   5         24.12         21.72         4.18 o                         
 -12   1   5         53.54         53.33         4.48 o                         
 -11   1   5         52.63         47.08         4.55 o                         
 -10   1   5         28.76         27.38         2.87 o                         
  -9   1   5         54.75         57.60         4.50 o                         
  -8   1   5        365.91        389.69        10.09 o                         
  -7   1   5         99.30        103.64         4.33 o                         
  -6   1   5         34.11         33.62         2.62 o                         
  -5   1   5          8.93          7.20         1.88 o                         
  -4   1   5        209.46        214.43         6.33 o                         
  -3   1   5         76.09         74.23         3.67 o                         
  -2   1   5        198.91        193.57         5.61 o                         
  -1   1   5        132.54        134.02         4.41 o                         
   0   1   5        140.14        134.43         4.78 o                         
   1   1   5        133.54        137.19         3.99 o                         
   2   1   5        200.47        200.29         4.48 o                         
   3   1   5         76.77         77.04         3.26 o                         
   4   1   5        212.59        217.77         6.66 o                         
   5   1   5          9.43          8.57         2.00 o                         
   6   1   5         33.58         27.77         3.50 o                         
   7   1   5        101.56        105.83         6.11 o                         
   8   1   5        363.85        370.51        11.77 o                         
   9   1   5         53.83         71.80         7.10 o                         
  10   1   5         26.90         25.84         5.08 o                         
  11   1   5         54.26         57.49         6.46 o                         
  12   1   5         52.09         39.66         5.36 o                         
  13   1   5         24.26         26.99         4.46 o                         
  14   1   5          8.94          6.72         3.39 o                         
  15   1   5          7.51          4.30         2.34 o                         
  16   1   5          8.27          5.75         2.42 o                         
  17   1   5          3.74          2.53         3.60 o                         
  18   1   5         11.06          5.96         3.71 o                         
  19   1   5          1.18         -3.54         3.54 o                         
 -19   2   5          6.74         13.62         4.00 o                         
 -18   2   5          0.49         -3.16         3.16 o                         
 -17   2   5         10.62         12.79         4.44 o                         
 -16   2   5          6.38         -0.65         3.64 o                         
 -15   2   5         20.56          8.37         3.57 o                         
 -14   2   5         26.24         31.31         4.67 o                         
 -13   2   5         25.57         27.10         4.24 o                         
 -12   2   5         66.41         56.56         5.48 o                         
 -11   2   5         49.87         49.21         5.13 o                         
 -10   2   5         46.81         40.43         3.75 o                         
  -9   2   5         69.92         70.94         4.15 o                         
  -8   2   5          9.01         11.06         2.09 o                         
  -7   2   5         84.18         78.93         3.61 o                         
  -6   2   5         16.02         12.52         1.92 o                         
  -5   2   5        118.56        118.11         4.08 o                         
  -4   2   5         65.67         61.95         3.13 o                         
  -3   2   5        157.88        154.71         4.96 o                         
  -2   2   5         54.36         56.79         3.09 o                         
  -1   2   5         32.27         30.12         2.67 o                         
   0   2   5        158.85        153.75         4.89 o                         
   1   2   5         32.27         32.32         2.41 o                         
   2   2   5         54.60         56.47         3.10 o                         
   3   2   5        155.13        154.91         7.14 o                         
   4   2   5         67.12         69.57         4.37 o                         
   5   2   5        116.19        112.61         5.54 o                         
   6   2   5         17.05         13.67         2.86 o                         
   7   2   5         86.16         81.57         5.29 o                         
   8   2   5          9.53          6.89         3.84 o                         
   9   2   5         67.43         63.94         6.64 o                         
  10   2   5         48.31         47.29         5.72 o                         
  11   2   5         50.43         51.95         6.32 o                         
  12   2   5         66.89         62.20         6.82 o                         
  13   2   5         25.20         29.48         6.40 o                         
  14   2   5         26.80         30.64         4.75 o                         
  15   2   5         19.61         20.66         4.56 o                         
  16   2   5          6.61          1.10         3.27 o                         
  17   2   5         10.58         15.10         3.63 o                         
  18   2   5          0.44          3.01         4.25 o                         
  19   2   5          6.52          7.54         6.64 o                         
 -18   3   5          9.68         19.14         7.55 o                         
 -17   3   5         16.94         26.02         8.64 o                         
 -16   3   5         38.84         52.50         7.72 o                         
 -15   3   5         11.62         14.45         4.83 o                         
 -14   3   5         20.08         22.25         5.14 o                         
 -13   3   5          3.84          6.10         3.86 o                         
 -12   3   5         24.49         24.80         5.56 o                         
 -11   3   5         20.52         13.61         4.11 o                         
 -10   3   5         74.87         77.43         7.41 o                         
  -9   3   5         27.07         33.93         4.65 o                         
  -8   3   5         30.34         24.34         4.15 o                         
  -7   3   5        124.16        121.98         7.49 o                         
  -6   3   5         30.42         31.65         4.28 o                         
  -5   3   5         47.38         49.94         4.86 o                         
  -4   3   5         40.21         39.18         3.20 o                         
  -3   3   5         10.17         10.11         1.30 o                         
  -2   3   5         18.39         16.71         2.10 o                         
  -1   3   5          9.78          8.28         1.04 o                         
   0   3   5         89.27         95.57         3.34 o                         
   1   3   5         10.53          9.55         2.04 o                         
   2   3   5         17.17         17.67         2.45 o                         
   3   3   5          9.41          5.10         2.77 o                         
   4   3   5         38.37         45.09         3.44 o                         
   5   3   5         47.73         49.45         4.13 o                         
   6   3   5         28.77         30.44         3.65 o                         
   7   3   5        126.09        132.50         8.51 o                         
   8   3   5         30.38         29.94         4.65 o                         
   9   3   5         27.31         30.76         4.97 o                         
  10   3   5         75.89         88.93         7.48 o                         
  11   3   5         21.37         21.97         4.39 o                         
  12   3   5         24.09         26.85         5.06 o                         
  13   3   5          4.17          8.14         2.61 o                         
  14   3   5         19.45         28.23         5.37 o                         
  15   3   5         11.64         15.99         5.05 o                         
  16   3   5         38.40         44.83         6.15 o                         
  17   3   5         17.27         14.35         3.95 o                         
  18   3   5          9.33          1.19         4.01 o                         
 -16   4   5          4.22         -6.95        12.16 o                         
 -15   4   5         25.92         20.15         5.71 o                         
 -14   4   5          8.75          5.42         4.84 o                         
 -13   4   5         25.78         29.91         5.35 o                         
 -12   4   5          6.43         11.44         3.76 o                         
 -11   4   5         44.92         41.81         8.94 o                         
 -10   4   5          8.03         14.69         5.99 o                         
  -9   4   5         21.29         30.84         4.44 o                         
  -8   4   5         16.41         11.54         3.60 o                         
  -7   4   5         18.21         28.16         4.28 o                         
  -6   4   5         11.43         14.62         3.02 o                         
  -5   4   5         24.26         16.30         3.32 o                         
  -4   4   5          8.09          7.42         2.23 o                         
  -3   4   5         35.31         30.99         3.62 o                         
  -2   4   5         21.79         19.65         1.91 o                         
  -1   4   5          5.50          2.67         3.21 o                         
   0   4   5         17.10         15.82         1.99 o                         
   1   4   5          6.33          6.04         2.02 o                         
   2   4   5         22.45         19.84         3.39 o                         
   3   4   5         36.44         43.08         3.29 o                         
   4   4   5          8.44          7.21         2.15 o                         
   5   4   5         25.51         21.54         3.25 o                         
   6   4   5         11.34          7.22         2.74 o                         
   7   4   5         17.41         24.48         4.92 o                         
   8   4   5         16.35         14.27         4.39 o                         
   9   4   5         20.16         21.34         4.93 o                         
  10   4   5          8.24          2.85         4.71 o                         
  11   4   5         43.64         43.69         6.70 o                         
  12   4   5          6.61          7.16         4.71 o                         
  13   4   5         25.85         36.67         7.00 o                         
  14   4   5          8.92         -1.58         4.88 o                         
  15   4   5         26.18         15.32         5.45 o                         
  16   4   5          4.50         15.22         4.39 o                         
 -14   5   5          3.84          1.06         5.17 o                         
 -13   5   5         13.62         18.95         6.31 o                         
 -12   5   5         21.72         32.80         5.72 o                         
 -11   5   5         12.02         11.79         3.77 o                         
 -10   5   5          5.62          6.65         3.87 o                         
  -9   5   5          6.81          4.09         7.59 o                         
  -8   5   5         27.58         32.10         4.49 o                         
  -7   5   5          2.31         -3.06         3.06 o                         
  -6   5   5          2.32          7.98         2.42 o                         
  -5   5   5          5.91         13.25         3.23 o                         
  -4   5   5         15.92         24.90         4.35 o                         
  -3   5   5          4.45          9.76         6.71 o                         
  -2   5   5          3.52         -4.85         4.85 o                         
  -1   5   5         25.89         25.04         5.73 o                         
   0   5   5         46.37         45.41         7.18 o                         
   1   5   5         25.65         18.24         4.07 o                         
   2   5   5          3.92         -0.68         3.22 o                         
   3   5   5          4.48          7.81         3.29 o                         
   4   5   5         16.04         16.19         4.09 o                         
   5   5   5          5.53          3.99         2.45 o                         
   6   5   5          2.10          2.59         2.28 o                         
   7   5   5          2.50          0.65         2.28 o                         
   8   5   5         27.67         29.40         5.31 o                         
   9   5   5          6.46          3.93         4.04 o                         
  10   5   5          6.00          6.27         4.63 o                         
  11   5   5         11.93          9.01         4.56 o                         
  12   5   5         21.36         22.49         6.60 o                         
  13   5   5         13.60         12.64         7.23 o                         
  14   5   5          3.55          7.36         3.99 o                         
 -11   6   5         10.27          0.22         4.36 o                         
 -10   6   5          1.02          6.17         5.78 o                         
  -9   6   5          2.36          2.40         3.82 o                         
  -8   6   5          2.11         -7.74         7.74 o                         
  -7   6   5         22.08         23.26         5.37 o                         
  -6   6   5          7.65          6.87         6.04 o                         
  -5   6   5          8.89          8.96         4.46 o                         
  -4   6   5          8.13          8.72         5.61 o                         
  -3   6   5         17.37         31.55         6.46 o                         
  -2   6   5          2.10         -1.45         5.12 o                         
  -1   6   5         17.00         13.78         4.67 o                         
   0   6   5          1.54          8.49         5.57 o                         
   1   6   5         16.07         11.72         4.82 o                         
   2   6   5          1.98         -2.10         4.57 o                         
   3   6   5         16.92         26.57         5.30 o                         
   4   6   5          7.89         13.49         4.45 o                         
   5   6   5          8.46          9.05         3.65 o                         
   6   6   5          7.39         -0.63         3.25 o                         
   7   6   5         22.78         21.56         6.66 o                         
   8   6   5          1.96          9.08         4.76 o                         
   9   6   5          2.34          0.36         4.26 o                         
  10   6   5          1.13          6.16         3.94 o                         
  11   6   5         10.74         26.85        12.20 o                         
  -6   7   5          5.54         17.66         7.54 o                         
  -5   7   5         15.19         23.21         6.56 o                         
  -4   7   5          6.12          9.63         4.35 o                         
  -3   7   5          0.20         23.40         8.44 o                         
  -2   7   5          8.27         19.03         5.95 o                         
  -1   7   5          0.86         -1.38         7.64 o                         
   0   7   5         27.90         35.13         6.92 o                         
   1   7   5          0.75         -4.83         4.83 o                         
   2   7   5          8.57         13.42         5.05 o                         
   3   7   5          0.25         10.39        10.10 o                         
   4   7   5          6.43          4.05         7.87 o                         
   5   7   5         15.08          1.66         5.76 o                         
   6   7   5          5.38         -1.82         2.68 o                         
   0   0   6          1.06          2.98         2.46 o                         
   1   0   6          6.12          6.46         1.77 o                         
   2   0   6         36.31         38.70         2.92 o                         
   3   0   6          0.45         -1.69         1.69 o                         
   4   0   6        113.89        113.53         7.12 o                         
   5   0   6          0.88         -3.00         3.00 o                         
   6   0   6         21.19         25.85         3.58 o                         
   7   0   6         13.53         17.54         4.36 o                         
   8   0   6        105.62        117.92         8.94 o                         
   9   0   6          0.93          4.24         3.62 o                         
  10   0   6         11.69          7.99         3.67 o                         
  11   0   6         41.05         31.29         5.54 o                         
  12   0   6         11.56         13.14         4.42 o                         
  13   0   6         12.32          5.46         3.76 o                         
  14   0   6          0.23          4.19         3.21 o                         
  15   0   6         18.12         21.87         4.50 o                         
  16   0   6          1.80          2.49         6.49 o                         
 -16   1   6          9.11          1.10         9.07 o                         
 -15   1   6          8.24          8.69         5.17 o                         
 -14   1   6          7.41         17.84         6.06 o                         
 -13   1   6          9.61          1.81         4.60 o                         
 -12   1   6          6.03          6.49         3.22 o                         
 -11   1   6         26.76         28.58         6.27 o                         
 -10   1   6          9.24          8.26         3.93 o                         
  -9   1   6         52.00         66.68         6.90 o                         
  -8   1   6         67.19         69.57         6.96 o                         
  -7   1   6         23.73         17.13         2.88 o                         
  -6   1   6          6.43          6.80         2.03 o                         
  -5   1   6          9.51          9.90         2.01 o                         
  -4   1   6          1.28          0.94         1.67 o                         
  -3   1   6         23.11         19.54         2.56 o                         
  -2   1   6          8.67          6.16         1.93 o                         
  -1   1   6         90.92         93.89         4.07 o                         
   0   1   6          1.38          0.81         1.70 o                         
   1   1   6         92.23         99.13         4.47 o                         
   2   1   6          9.36          8.00         1.86 o                         
   3   1   6         23.50         26.07         3.25 o                         
   4   1   6          1.22         -0.37         2.22 o                         
   5   1   6          9.53          1.62         3.17 o                         
   6   1   6          6.06          9.51         3.42 o                         
   7   1   6         23.84         26.97         4.79 o                         
   8   1   6         66.67         68.96         7.38 o                         
   9   1   6         50.11         52.10         6.39 o                         
  10   1   6          8.68          5.31         4.04 o                         
  11   1   6         25.80         25.08         5.05 o                         
  12   1   6          6.07          5.28         3.28 o                         
  13   1   6          9.29         14.47         4.48 o                         
  14   1   6          7.42          5.32         4.12 o                         
  15   1   6          7.95         -0.67         4.49 o                         
  16   1   6          9.30          0.00         4.06 o                         
 -15   2   6          0.76         -3.74         3.74 o                         
 -14   2   6         16.10         12.70         4.59 o                         
 -13   2   6          0.33          5.65         3.63 o                         
 -12   2   6         30.68         24.98         5.19 o                         
 -11   2   6         19.79         19.43         4.51 o                         
 -10   2   6         44.13         54.89         5.18 o                         
  -9   2   6         10.04          8.87         3.70 o                         
  -8   2   6          3.96          0.03         2.26 o                         
  -7   2   6         37.78         42.05         3.57 o                         
  -6   2   6         41.01         46.72         3.91 o                         
  -5   2   6         24.44         24.00         2.70 o                         
  -4   2   6         13.14         17.30         2.18 o                         
  -3   2   6          9.96          9.54         1.62 o                         
  -2   2   6         49.57         47.21         3.67 o                         
  -1   2   6         15.72         16.05         2.70 o                         
   0   2   6         14.94         17.33         2.79 o                         
   1   2   6         14.91         10.89         2.18 o                         
   2   2   6         48.48         46.09         3.59 o                         
   3   2   6          9.54         13.89         2.88 o                         
   4   2   6         12.68         13.61         3.23 o                         
   5   2   6         24.31         26.49         4.68 o                         
   6   2   6         39.48         36.02         5.37 o                         
   7   2   6         36.98         44.54         5.44 o                         
   8   2   6          3.43          2.91         4.40 o                         
   9   2   6         10.59          9.69         4.01 o                         
  10   2   6         44.08         53.89         7.83 o                         
  11   2   6         19.28         15.57         4.54 o                         
  12   2   6         29.91         37.65         5.97 o                         
  13   2   6          0.35         -3.26         5.39 o                         
  14   2   6         15.83         33.87         5.15 o                         
  15   2   6          0.81          6.71         3.77 o                         
 -14   3   6          0.65         -2.74         4.40 o                         
 -13   3   6         13.39         34.39        10.35 o                         
 -12   3   6         11.93          6.49         4.86 o                         
 -11   3   6          2.65          4.79         3.97 o                         
 -10   3   6          3.15          3.84         3.72 o                         
  -9   3   6         34.97         46.40         5.35 o                         
  -8   3   6         12.31          9.10         3.32 o                         
  -7   3   6         40.46         46.02         5.10 o                         
  -6   3   6          1.80          0.29         5.72 o                         
  -5   3   6         38.78         40.97         5.12 o                         
  -4   3   6         11.41         17.28         3.45 o                         
  -3   3   6         32.59         27.29         4.30 o                         
  -2   3   6          9.47          4.17         3.85 o                         
  -1   3   6          0.42          0.01         3.94 o                         
   0   3   6         97.48         91.42         8.07 o                         
   1   3   6          0.41          0.96         2.93 o                         
   2   3   6          9.26         16.99         3.98 o                         
   3   3   6         31.26         22.51         3.87 o                         
   4   3   6         11.19         12.28         3.12 o                         
   5   3   6         37.35         35.92         4.58 o                         
   6   3   6          1.55          2.44         3.63 o                         
   7   3   6         40.81         43.18         6.44 o                         
   8   3   6         12.48         17.14         4.87 o                         
   9   3   6         34.01         38.77         6.60 o                         
  10   3   6          3.37          2.60         4.37 o                         
  11   3   6          2.72          5.09         4.75 o                         
  12   3   6         11.80         17.23         4.68 o                         
  13   3   6         13.12         20.59         5.11 o                         
  14   3   6          0.60         -0.26         5.18 o                         
 -12   4   6         29.10         40.09         8.60 o                         
 -11   4   6          6.46         15.04         6.00 o                         
 -10   4   6         16.37         20.12         5.79 o                         
  -9   4   6         15.33         18.86         4.88 o                         
  -8   4   6         17.13         19.90         5.03 o                         
  -7   4   6         10.02         10.78         4.39 o                         
  -6   4   6          8.37          5.28         4.52 o                         
  -5   4   6          8.93          5.99         3.69 o                         
  -4   4   6         22.16         30.74         4.40 o                         
  -3   4   6         46.95         42.27         6.39 o                         
  -2   4   6          3.11          1.59         3.68 o                         
  -1   4   6         22.59         16.36         4.68 o                         
   0   4   6         22.25         12.92         4.91 o                         
   1   4   6         22.58         24.45         4.97 o                         
   2   4   6          3.55          5.36         5.09 o                         
   3   4   6         47.50         46.69         6.04 o                         
   4   4   6         22.66         26.44         4.85 o                         
   5   4   6          9.11         12.58         4.32 o                         
   6   4   6          8.11          6.81         4.48 o                         
   7   4   6         10.40          4.53         4.90 o                         
   8   4   6         16.41         33.97         8.92 o                         
   9   4   6         14.74          3.88         6.32 o                         
  10   4   6         16.19         21.79         5.35 o                         
  11   4   6          6.64         15.39         7.33 o                         
  12   4   6         28.60         46.39         8.96 o                         
  -9   5   6         15.90         20.42         5.51 o                         
  -8   5   6         23.48         21.25         9.46 o                         
  -7   5   6          8.32         15.46         5.70 o                         
  -6   5   6         21.39         29.70         6.08 o                         
  -5   5   6          5.78         10.36         4.22 o                         
  -4   5   6         16.03         15.82         4.10 o                         
  -3   5   6          5.65         11.25         4.18 o                         
  -2   5   6          1.79          2.25         4.53 o                         
  -1   5   6         22.48         26.07         5.57 o                         
   0   5   6         18.37         15.54         4.81 o                         
   1   5   6         22.45         28.67         6.11 o                         
   2   5   6          1.84          7.27         3.72 o                         
   3   5   6          5.81          6.90         3.52 o                         
   4   5   6         16.14         15.34         4.77 o                         
   5   5   6          5.86         10.04         5.65 o                         
   6   5   6         21.42         18.30         5.38 o                         
   7   5   6          8.72         10.03         6.63 o                         
   8   5   6         23.74         43.67         7.64 o                         
   9   5   6         15.41         10.65         4.85 o                         
  -2   6   6         13.44          7.33         5.88 o                         
  -1   6   6          3.27          1.60         3.25 o                         
   0   6   6          4.83         -3.77         4.73 o                         
   1   6   6          3.25          0.72         4.30 o                         
   2   6   6         13.27         18.41         5.37 o                         
   0   0   7          0.44         -0.80         3.87 o                         
   1   0   7          3.44          1.59         2.65 o                         
   2   0   7         45.42         56.69         4.71 o                         
   3   0   7          6.20          7.59         2.34 o                         
   4   0   7         24.34         30.52         3.78 o                         
   5   0   7          0.96          1.63         2.21 o                         
   6   0   7         16.60         18.77         4.06 o                         
   7   0   7          0.21         -2.39         2.39 o                         
   8   0   7         13.11         20.58         4.71 o                         
   9   0   7          0.18         -1.88         3.40 o                         
  10   0   7          8.02          7.46         3.30 o                         
 -10   1   7          2.01          9.00         8.52 o                         
  -9   1   7         18.39         28.02         6.42 o                         
  -8   1   7         10.46          7.70         3.17 o                         
  -7   1   7         24.33         25.84         5.39 o                         
  -6   1   7          1.20         -1.13         2.79 o                         
  -5   1   7         19.54         23.87         3.90 o                         
  -4   1   7          3.90         -1.22         2.46 o                         
  -3   1   7         11.65         15.31         3.70 o                         
  -2   1   7          0.71          1.99         4.34 o                         
  -1   1   7         30.61         23.76         4.53 o                         
   0   1   7         12.20          9.16         3.67 o                         
   1   1   7         30.49         37.41         4.18 o                         
   2   1   7          0.75          2.62         4.83 o                         
   3   1   7         12.17         17.26         3.84 o                         
   4   1   7          3.86          8.27         5.06 o                         
   5   1   7         19.86         23.05         4.34 o                         
   6   1   7          1.22         -3.89         3.89 o                         
   7   1   7         23.71         30.21         5.34 o                         
   8   1   7         10.46         33.71         6.16 o                         
   9   1   7         18.32         26.92         5.40 o                         
  10   1   7          2.05         -2.04         9.01 o                         
  -9   2   7          1.80         -2.03         3.67 o                         
  -8   2   7         42.22         45.00         7.01 o                         
  -7   2   7          3.02          0.06         4.63 o                         
  -6   2   7          7.85         12.00         4.42 o                         
  -5   2   7         18.31         14.42         5.06 o                         
  -4   2   7         38.01         38.07         6.02 o                         
  -3   2   7          3.00          6.58         3.57 o                         
  -2   2   7         14.87         21.38         5.25 o                         
  -1   2   7          4.94          5.94         3.11 o                         
   0   2   7         19.49         18.20         3.76 o                         
   1   2   7          4.85          2.84         3.06 o                         
   2   2   7         14.60         17.27         4.53 o                         
   3   2   7          3.05          9.11         4.19 o                         
   4   2   7         37.62         29.95         6.30 o                         
   5   2   7         18.34         15.35         4.60 o                         
   6   2   7          7.67          5.15         3.78 o                         
   7   2   7          3.06         -3.10         8.08 o                         
   8   2   7         42.33         37.20         7.33 o                         
   9   2   7          1.86         -0.64         6.74 o                         
  -7   3   7         28.13         30.42         6.35 o                         
  -6   3   7          5.34         -0.92         5.88 o                         
  -5   3   7         20.19         21.32         5.60 o                         
  -4   3   7          0.91         -2.26         3.79 o                         
  -3   3   7         23.88         21.73         5.47 o                         
  -2   3   7          9.39          8.80         4.25 o                         
  -1   3   7         23.32         34.04         5.15 o                         
   0   3   7         10.05         10.96         3.95 o                         
   1   3   7         23.18         31.60         5.22 o                         
   2   3   7          9.45          7.36         4.39 o                         
   3   3   7         23.80         31.15         5.16 o                         
   4   3   7          0.91          9.03         4.16 o                         
   5   3   7         20.03         14.78         6.25 o                         
   6   3   7          5.40         -0.37         5.50 o                         
   7   3   7         28.71         26.30         6.13 o                         
                                                                                
