# Supplementary material for: Crystal structures of four chiral imine-substituted thio­phene derivatives
Source: Acta Crystallogr E Crystallogr Commun. 2016 Feb 17;72(Pt 3):350–4. doi: 10.1107/S2056989016002516 (PMC4778840; doi:10.1107/S2056989016002516)
Supplement: Supplementary file 5 [file e-72-00350-IVsup5.hkl]

data_IV                                                                         
_shelx_title ' Bis-IM-IV-L_Mo in P21212 No18' 
_shelx_refln_list_code          4                                               
_shelx_F_calc_maximum       99.03                                               
_exptl_crystal_F_000       432.00                                               
_reflns_d_resolution_high  0.7223                                               
                                                                                
loop_                                                                           
 _space_group_symop_operation_xyz                                               
 'x, y, z'                                                                      
 '-x, -y, z'                                                                    
 'x+1/2, -y+1/2, -z'                                                            
 '-x+1/2, y+1/2, -z'                                                            
                                                                                
_cell_length_a    21.8930                                                       
_cell_length_b     7.9212                                                       
_cell_length_c     6.2315                                                       
_cell_angle_alpha  90.000                                                       
_cell_angle_beta   90.000                                                       
_cell_angle_gamma  90.000                                                       
                                                                                
_shelx_F_squared_multiplier     1.000                                           
                                                                                
loop_                                                                           
 _refln_index_h                                                                 
 _refln_index_k                                                                 
 _refln_index_l                                                                 
 _refln_F_squared_calc                                                          
 _refln_F_squared_meas                                                          
 _refln_F_squared_sigma                                                         
 _refln_observed_status                                                         
   4   0   0        325.09        290.02        10.06 o                         
   6   0   0        883.29        810.35        20.14 o                         
   8   0   0        109.02         97.71         8.52 o                         
  10   0   0          0.46          2.84         3.24 o                         
  12   0   0       1203.85       1264.05        36.36 o                         
  14   0   0        630.05        674.56        40.29 o                         
  16   0   0        161.97        174.72        13.49 o                         
  18   0   0         14.62         21.39         5.30 o                         
  20   0   0         33.76         19.53        16.66 o                         
  22   0   0          5.51          0.03         5.98 o                         
  24   0   0          2.68        -10.04        11.56 o                         
  26   0   0          3.73          0.82         5.89 o                         
   4   1   0       2391.34       2329.84        19.03 o                         
   5   1   0       6921.26       6727.39        31.41 o                         
   6   1   0       1864.69       1809.96        17.91 o                         
   7   1   0       2342.03       2291.53        24.84 o                         
   8   1   0        454.31        433.48        11.74 o                         
   9   1   0        325.11        308.90        10.61 o                         
  10   1   0         29.23         30.75         3.93 o                         
  11   1   0         12.55         16.10         3.24 o                         
  12   1   0        489.46        510.95        15.84 o                         
  13   1   0        180.41        197.18         9.44 o                         
  14   1   0          3.76          2.35         1.90 o                         
  15   1   0         69.62         64.01         4.91 o                         
  16   1   0         20.20         20.52         4.27 o                         
  17   1   0        145.52        146.02         9.83 o                         
  18   1   0        434.77        464.68        17.18 o                         
  19   1   0        359.19        382.29        16.30 o                         
  20   1   0         56.97         53.46         7.17 o                         
  21   1   0          3.47          4.57         3.45 o                         
  22   1   0         22.35         31.48         5.93 o                         
  23   1   0          0.62         -4.62         4.62 o                         
  24   1   0          4.26         -5.24         5.24 o                         
  25   1   0          0.03         -3.35         7.51 o                         
  26   1   0          3.44          6.39         4.22 o                         
  27   1   0          5.51         11.15         5.74 o                         
   0   2   0         53.96         51.58         2.39 o                         
   1   2   0       9807.85       9728.27        22.86 o                         
   2   2   0        250.06        243.05         4.26 o                         
   3   2   0        986.76       1065.25         8.82 o                         
   4   2   0       2741.96       2735.01        14.88 o                         
   5   2   0       2935.50       2988.75        17.08 o                         
   6   2   0        303.97        323.79         6.45 o                         
   7   2   0         15.57         19.91         2.07 o                         
   8   2   0       1535.31       1527.13        15.43 o                         
   9   2   0        123.95        136.48         5.55 o                         
  10   2   0        808.10        735.68        13.10 o                         
  11   2   0        672.95        701.99        14.79 o                         
  12   2   0         39.80         39.67         3.76 o                         
  13   2   0        129.55        129.02         6.70 o                         
  14   2   0          0.30         -1.87         2.02 o                         
  15   2   0         35.10         37.89         4.59 o                         
  16   2   0        274.16        263.48        12.35 o                         
  17   2   0         61.89         68.28         7.19 o                         
  18   2   0         16.25         17.81         4.37 o                         
  19   2   0          9.10          2.68         2.43 o                         
  20   2   0          5.28          9.86         4.74 o                         
  21   2   0          0.04         -0.95         4.11 o                         
  22   2   0         13.71         14.31         4.44 o                         
  23   2   0          1.32          9.07         5.55 o                         
  24   2   0         18.12         21.48         5.62 o                         
  25   2   0          0.49         -2.27         5.23 o                         
  26   2   0          0.16          3.74         4.23 o                         
  27   2   0          0.00         -3.92         3.92 o                         
   1   3   0         91.89        100.68         2.97 o                         
   2   3   0        150.85        156.23         3.60 o                         
   3   3   0       1562.62       1523.21        12.34 o                         
   4   3   0        144.74        151.40         4.16 o                         
   5   3   0         26.81         23.48         1.95 o                         
   6   3   0        160.70        163.52         4.28 o                         
   7   3   0        672.19        716.38        10.04 o                         
   8   3   0       1843.91       2064.27        19.20 o                         
   9   3   0        268.98        261.54         7.32 o                         
  10   3   0        131.76        121.05         5.35 o                         
  11   3   0       1501.13       1633.09        19.29 o                         
  12   3   0        350.48        391.05         9.54 o                         
  13   3   0          4.48          0.97         1.82 o                         
  14   3   0          7.06         11.22         2.59 o                         
  15   3   0        159.41        145.62         8.24 o                         
  16   3   0         29.79         32.04         4.57 o                         
  17   3   0        131.30        149.16         8.81 o                         
  18   3   0         36.54         44.30         5.26 o                         
  19   3   0          0.42          0.96         2.23 o                         
  20   3   0          2.80          4.80         4.90 o                         
  21   3   0          6.66          5.35         4.15 o                         
  22   3   0          3.76          2.61         3.48 o                         
  23   3   0         66.53         80.28         8.00 o                         
  24   3   0          1.27          3.21         2.98 o                         
  25   3   0          0.94         -2.14         4.25 o                         
  26   3   0          0.04         -2.69         9.52 o                         
  27   3   0          0.17        -12.74        12.74 o                         
   0   4   0         14.40         16.87         2.22 o                         
   1   4   0        609.32        590.69         7.49 o                         
   2   4   0         14.22         10.04         1.41 o                         
   3   4   0        588.81        606.10         8.37 o                         
   4   4   0        242.27        225.28         5.18 o                         
   5   4   0          3.54          0.02         1.26 o                         
   6   4   0        115.28        131.88         4.55 o                         
   7   4   0         48.63         52.87         2.92 o                         
   8   4   0        300.04        330.86         7.82 o                         
   9   4   0          3.48          6.13         1.70 o                         
  10   4   0         61.65         70.52         3.93 o                         
  11   4   0        444.65        444.19         9.99 o                         
  12   4   0         64.00         72.56         4.64 o                         
  13   4   0         72.59         74.64         4.79 o                         
  14   4   0         84.26         81.26         5.38 o                         
  15   4   0        335.70        325.76        12.25 o                         
  16   4   0        198.87        220.59        11.71 o                         
  17   4   0          8.59          3.46         3.62 o                         
  18   4   0         63.50         59.81         6.39 o                         
  19   4   0          0.02          1.24         3.66 o                         
  20   4   0          6.87          3.88         3.76 o                         
  21   4   0          0.78          1.21         4.24 o                         
  22   4   0          5.04          8.60         3.94 o                         
  23   4   0          1.42          4.54         3.05 o                         
  24   4   0          2.77          2.42        10.47 o                         
  25   4   0          2.94         -4.07         4.48 o                         
  26   4   0          2.80          5.68        19.75 o                         
   1   5   0          2.43          2.06         1.13 o                         
   2   5   0        306.18        313.04         6.09 o                         
   3   5   0          2.53          1.51         1.23 o                         
   4   5   0         97.46         98.71         3.91 o                         
   5   5   0         57.22         57.41         2.96 o                         
   6   5   0        102.16        102.50         4.00 o                         
   7   5   0        531.50        583.27         9.55 o                         
   8   5   0         29.42         29.76         2.78 o                         
   9   5   0         25.45         31.10         3.11 o                         
  10   5   0         14.65         17.24         2.62 o                         
  11   5   0        118.53        121.20         6.03 o                         
  12   5   0        113.59        130.68         6.37 o                         
  13   5   0         19.41         16.18         2.60 o                         
  14   5   0          6.00          6.16         2.85 o                         
  15   5   0         38.09         39.58         4.56 o                         
  16   5   0          0.13         -1.77         3.07 o                         
  17   5   0          1.55          2.35         2.98 o                         
  18   5   0          6.20          3.82         3.41 o                         
  19   5   0         61.51         57.06         7.41 o                         
  20   5   0          2.99          2.38         2.96 o                         
  21   5   0         15.02         13.39         4.52 o                         
  22   5   0          9.10         12.34         5.15 o                         
  23   5   0          3.48          2.98         4.86 o                         
  24   5   0          0.18          0.07         4.56 o                         
  25   5   0          1.98          1.63         6.57 o                         
  26   5   0          0.00         11.78         5.59 o                         
   0   6   0        252.93        262.44        10.44 o                         
   1   6   0        303.16        330.49         8.29 o                         
   2   6   0          6.23          6.84         1.56 o                         
   3   6   0         66.97         59.93         3.47 o                         
   4   6   0         11.76         11.05         2.06 o                         
   5   6   0         31.15         28.91         2.81 o                         
   6   6   0        130.30        133.12         5.26 o                         
   7   6   0          5.64          6.20         1.68 o                         
   8   6   0        126.53        136.82         5.61 o                         
   9   6   0          0.77         -0.55         1.68 o                         
  10   6   0         12.48         14.59         2.52 o                         
  11   6   0          2.22         -0.35         2.28 o                         
  12   6   0         39.61         45.47         4.50 o                         
  13   6   0          7.57          5.17         3.11 o                         
  14   6   0         35.72         40.37         5.46 o                         
  15   6   0          2.04          0.38         2.80 o                         
  16   6   0          9.77         11.16         3.39 o                         
  17   6   0          1.44          2.50         2.81 o                         
  18   6   0         24.31         20.36         6.02 o                         
  19   6   0          0.34          0.77         4.15 o                         
  20   6   0         10.51         18.64         4.95 o                         
  21   6   0          4.25          6.89         4.96 o                         
  22   6   0          2.74          5.15         5.11 o                         
  23   6   0          2.88         -0.86         3.75 o                         
  24   6   0          1.74         -9.20         9.20 o                         
  25   6   0          0.03         -6.64        13.37 o                         
   1   7   0        258.53        276.31         7.99 o                         
   2   7   0          0.07         -0.34         1.67 o                         
   3   7   0          0.05          0.55         1.74 o                         
   4   7   0         25.83         28.99         2.80 o                         
   5   7   0         18.60         18.85         2.47 o                         
   6   7   0          8.41          6.33         2.07 o                         
   7   7   0          0.22         -1.86         2.04 o                         
   8   7   0         73.77         72.72         5.23 o                         
   9   7   0          4.77          1.71         1.96 o                         
  10   7   0          0.22         -2.52         2.52 o                         
  11   7   0         16.49         14.00         3.04 o                         
  12   7   0          3.93         -0.30         3.25 o                         
  13   7   0         32.20         35.81         5.33 o                         
  14   7   0          0.02         -2.88         2.88 o                         
  15   7   0          3.57         -1.16         3.37 o                         
  16   7   0          4.94          2.99         3.15 o                         
  17   7   0          1.89          5.57         4.45 o                         
  18   7   0          9.46          1.21         4.42 o                         
  19   7   0          0.31          0.24         2.93 o                         
  20   7   0          9.00          3.80         5.72 o                         
  21   7   0          0.26         -2.46         5.17 o                         
  22   7   0          1.83          5.83         4.47 o                         
  23   7   0          7.26          3.88         9.62 o                         
   0   8   0          7.41          3.88         3.28 o                         
   1   8   0         16.16         24.30         3.39 o                         
   2   8   0         39.96         47.74         4.94 o                         
   3   8   0          0.96          0.19         2.41 o                         
   4   8   0         94.71        116.14         7.68 o                         
   5   8   0          2.87          2.96         2.05 o                         
   6   8   0          0.21          5.48         2.80 o                         
   7   8   0         10.90          5.65         2.76 o                         
   8   8   0         28.73         27.60         3.91 o                         
   9   8   0         15.61         19.16         4.12 o                         
  10   8   0          4.60          3.86         4.78 o                         
  11   8   0          1.06          2.16         3.23 o                         
  12   8   0          1.26         -0.64         2.89 o                         
  13   8   0          0.85          2.73         3.74 o                         
  14   8   0          4.12          5.42         4.80 o                         
  15   8   0          7.66          2.53         3.71 o                         
  16   8   0          0.91         -7.17         7.17 o                         
  17   8   0          0.81          7.10         7.44 o                         
  18   8   0          4.06        -13.32        14.29 o                         
  19   8   0          0.05        -16.61        16.61 o                         
   1   9   0          1.22         12.03         5.37 o                         
   2   9   0          3.08         -0.02         5.00 o                         
   3   9   0         16.33          9.67         5.16 o                         
   4   9   0         18.25         15.82         7.23 o                         
   5   9   0          4.32          0.23         4.74 o                         
   6   9   0         10.92          1.70         5.49 o                         
   7   9   0         27.66         27.11         6.59 o                         
   8   9   0          4.88          9.11         5.09 o                         
   9   9   0          2.98         -1.35         4.16 o                         
  10   9   0          2.07          0.28         3.95 o                         
  11   9   0          7.46          0.56         5.29 o                         
  12   9   0          0.84         24.53         7.68 o                         
  13   9   0          1.32         -5.50        13.12 o                         
  14   9   0          1.03        -11.03        11.03 o                         
   0  10   0          7.04          7.92         8.71 o                         
   1  10   0          0.00          9.38         8.23 o                         
   2  10   0          4.85          3.57        10.90 o                         
   3  10   0          0.26         -7.00        21.44 o                         
   4  10   0          1.78         -2.92         6.23 o                         
   5  10   0         13.27          2.93         8.23 o                         
   6  10   0          0.26        -12.21        12.21 o                         
   7  10   0         13.90          4.19         4.86 o                         
   8  10   0          0.01        -14.40        14.40 o                         
   9  10   0          0.15         12.26         8.07 o                         
  10  10   0          5.23          9.32         6.66 o                         
  11  10   0          0.10         12.53         9.94 o                         
   0   0   1        138.16         90.57        60.46 o                         
   2   0   1        129.83        127.63         2.37 o                         
   3   0   1       1557.37       1484.01        10.60 o                         
   4   0   1          8.41         13.38         1.51 o                         
   5   0   1          8.91          8.27         1.83 o                         
   6   0   1       3695.68       3606.08        26.59 o                         
   7   0   1        107.79        102.88         4.75 o                         
   8   0   1          7.83          4.76         2.00 o                         
   9   0   1        801.09        824.41        15.71 o                         
  10   0   1       2044.30       2149.08        26.66 o                         
  11   0   1         92.66        111.38         6.75 o                         
  12   0   1         75.97         73.17         5.86 o                         
  13   0   1        127.15        136.64         8.02 o                         
  14   0   1         68.00         72.49         5.12 o                         
  15   0   1        277.27        270.04        10.33 o                         
  16   0   1        585.19        625.06        18.83 o                         
  17   0   1         72.01         71.07         8.24 o                         
  18   0   1          2.19         -0.36         4.00 o                         
  19   0   1         45.77         48.82         7.24 o                         
  20   0   1          7.17          3.02         2.85 o                         
  21   0   1          3.62         -2.77         4.35 o                         
  22   0   1        100.89        103.34        11.01 o                         
  23   0   1          1.65          0.95         4.56 o                         
  24   0   1         62.50         86.90         9.77 o                         
  25   0   1          3.29          0.78         4.32 o                         
  26   0   1          0.59         -2.56         2.84 o                         
  27   0   1          4.44         11.45         4.83 o                         
 -27   1   1          2.39         -5.65         5.65 o                         
 -26   1   1          1.03         -4.80         4.80 o                         
 -25   1   1          5.07         -3.96         4.71 o                         
 -24   1   1          6.69          7.34         4.33 o                         
 -23   1   1         35.08         34.76         6.67 o                         
 -22   1   1         14.80         14.66         4.71 o                         
 -21   1   1          6.15          6.85         3.83 o                         
 -20   1   1          0.54          1.14         4.27 o                         
 -19   1   1        110.50        106.31        10.25 o                         
 -18   1   1        116.48        122.52        10.69 o                         
 -17   1   1         55.88         65.29         7.88 o                         
 -16   1   1          7.51          7.25         3.50 o                         
 -15   1   1        178.68        191.47         9.45 o                         
 -14   1   1        113.81        108.60         6.09 o                         
 -13   1   1         20.69         16.60         2.91 o                         
 -12   1   1        195.36        182.57         7.50 o                         
 -11   1   1        174.23        164.65         6.89 o                         
 -10   1   1        704.84        761.06        13.58 o                         
  -9   1   1        123.88        114.75         4.95 o                         
  -8   1   1        586.13        574.93        10.63 o                         
  -7   1   1         88.71         84.87         4.08 o                         
  -6   1   1       1683.98       1674.83        15.67 o                         
  -5   1   1        814.63        813.59         8.71 o                         
  -4   1   1       2877.42       2763.63        17.47 o                         
  -3   1   1       5498.37       5230.02        31.32 o                         
  -2   1   1       2270.64       2177.26        17.66 o                         
  -1   1   1       4417.25       4230.49        16.76 o                         
   0   1   1       4480.29       4385.25        41.57 o                         
   1   1   1       4417.00       4224.00        21.03 o                         
   2   1   1       2217.98       2136.03        20.95 o                         
   3   1   1       5597.75       5270.94        23.23 o                         
   4   1   1       2850.11       2767.95        18.71 o                         
   5   1   1        825.40        789.56        12.23 o                         
   6   1   1       1688.12       1660.79        17.05 o                         
   7   1   1         91.27         87.79         4.63 o                         
   8   1   1        568.15        556.47        11.19 o                         
   9   1   1        119.84        112.46         5.64 o                         
  10   1   1        709.18        729.30        14.78 o                         
  11   1   1        168.58        159.55         7.53 o                         
  12   1   1        197.39        172.57         8.17 o                         
  13   1   1         20.78         18.59         3.26 o                         
  14   1   1        115.50        106.51         6.25 o                         
  15   1   1        180.71        192.12         8.57 o                         
  16   1   1          6.51          2.15         2.84 o                         
  17   1   1         59.34         60.33         6.34 o                         
  18   1   1        114.97        105.44         8.52 o                         
  19   1   1        109.63        117.86         9.15 o                         
  20   1   1          0.53          1.71         3.09 o                         
  21   1   1          6.35          3.95         3.02 o                         
  22   1   1         15.33         21.04         5.78 o                         
  23   1   1         34.09         43.53         7.68 o                         
  24   1   1          6.36          6.35         4.38 o                         
  25   1   1          4.96         10.77         5.34 o                         
  26   1   1          0.94          4.12         2.68 o                         
  27   1   1          2.36          3.05         3.84 o                         
 -27   2   1          2.30          5.22        16.66 o                         
 -26   2   1         10.75          4.76         4.45 o                         
 -25   2   1          7.10          7.87         5.78 o                         
 -24   2   1          2.56         -3.39         4.69 o                         
 -23   2   1         25.47         21.09         6.45 o                         
 -22   2   1          2.52          1.70         4.45 o                         
 -21   2   1         23.85         20.62         5.65 o                         
 -20   2   1         19.03         20.70         5.80 o                         
 -19   2   1         53.32         62.03         7.43 o                         
 -18   2   1         92.32         93.67         8.56 o                         
 -17   2   1        180.93        190.11        11.39 o                         
 -16   2   1        130.01        132.05         8.38 o                         
 -15   2   1        155.08        161.25         9.53 o                         
 -14   2   1         99.79        101.43         5.60 o                         
 -13   2   1         99.36        106.48         5.50 o                         
 -12   2   1        201.67        218.65         7.34 o                         
 -11   2   1        654.52        687.10        12.20 o                         
 -10   2   1        166.92        171.19         5.67 o                         
  -9   2   1        447.23        469.79         9.14 o                         
  -8   2   1       1157.84       1250.72        12.58 o                         
  -7   2   1        602.47        625.25         8.46 o                         
  -6   2   1        310.03        309.73         5.43 o                         
  -5   2   1       2232.51       2224.62        15.94 o                         
  -4   2   1        251.60        259.22         4.23 o                         
  -3   2   1        126.88        119.06         2.82 o                         
  -2   2   1       1981.55       2052.11        13.15 o                         
  -1   2   1        516.64        502.58         8.26 o                         
   0   2   1       7829.62       7827.71        33.33 o                         
   1   2   1        507.26        487.29         8.96 o                         
   2   2   1       1978.25       1966.73        17.00 o                         
   3   2   1        122.05        112.22         3.86 o                         
   4   2   1        255.23        262.62         5.75 o                         
   5   2   1       2189.99       2176.40        20.63 o                         
   6   2   1        312.61        308.37         6.56 o                         
   7   2   1        620.50        640.02         9.34 o                         
   8   2   1       1173.48       1238.59        13.57 o                         
   9   2   1        463.00        466.37         9.47 o                         
  10   2   1        167.16        158.14         5.95 o                         
  11   2   1        666.32        708.26        11.63 o                         
  12   2   1        210.80        212.74         7.21 o                         
  13   2   1        103.12         96.29         5.72 o                         
  14   2   1        100.11         93.46         5.61 o                         
  15   2   1        152.83        156.35         7.71 o                         
  16   2   1        132.23        125.39         8.57 o                         
  17   2   1        182.40        180.00        10.53 o                         
  18   2   1         93.26         77.26         7.48 o                         
  19   2   1         52.79         51.96         6.43 o                         
  20   2   1         17.36         21.86         4.52 o                         
  21   2   1         24.06         21.48         5.25 o                         
  22   2   1          2.62          3.08         5.59 o                         
  23   2   1         25.22         29.48         7.15 o                         
  24   2   1          2.52         -6.97         6.97 o                         
  25   2   1          7.23         11.95         5.19 o                         
  26   2   1         10.38          0.71         5.62 o                         
  27   2   1          2.26         -0.21         6.04 o                         
 -27   3   1          6.15         -9.03         9.03 o                         
 -26   3   1          5.34         -3.54         4.39 o                         
 -25   3   1          3.48         -0.76         5.19 o                         
 -24   3   1          7.50          0.60         5.49 o                         
 -23   3   1          1.95          0.38         4.91 o                         
 -22   3   1          0.01         -1.95         5.06 o                         
 -21   3   1         10.36          9.11         4.71 o                         
 -20   3   1         41.85         44.27         7.38 o                         
 -19   3   1        118.26        131.10        11.74 o                         
 -18   3   1         49.70         40.06         7.06 o                         
 -17   3   1        143.37        151.12        10.52 o                         
 -16   3   1        146.28        144.96        10.11 o                         
 -15   3   1          9.90         13.20         3.72 o                         
 -14   3   1        247.60        248.86         9.16 o                         
 -13   3   1        349.32        354.80         9.77 o                         
 -12   3   1        254.54        259.48         7.75 o                         
 -11   3   1        111.37        112.49         4.66 o                         
 -10   3   1        137.97        131.89         5.05 o                         
  -9   3   1        311.50        333.52         7.54 o                         
  -8   3   1         17.26         13.47         1.91 o                         
  -7   3   1        532.89        519.58         7.98 o                         
  -6   3   1         53.55         60.74         2.82 o                         
  -5   3   1        153.07        158.00         4.11 o                         
  -4   3   1        826.29        924.94         8.56 o                         
  -3   3   1        158.61        148.91         3.19 o                         
  -2   3   1        692.15        721.04         8.71 o                         
  -1   3   1       1632.78       1691.74        15.67 o                         
   0   3   1          3.88          6.50         1.63 o                         
   1   3   1       1617.05       1692.08        16.69 o                         
   2   3   1        689.82        722.82         8.31 o                         
   3   3   1        155.58        147.19         3.88 o                         
   4   3   1        844.76        925.63        10.68 o                         
   5   3   1        148.87        150.52         4.54 o                         
   6   3   1         56.31         65.59         3.42 o                         
   7   3   1        528.73        512.43         9.37 o                         
   8   3   1         17.46         14.58         2.00 o                         
   9   3   1        304.63        329.15         7.57 o                         
  10   3   1        137.21        126.46         5.01 o                         
  11   3   1        111.38        114.19         4.80 o                         
  12   3   1        258.73        262.19         7.32 o                         
  13   3   1        354.55        362.10         9.20 o                         
  14   3   1        248.74        242.01         8.28 o                         
  15   3   1          9.87         13.72         3.04 o                         
  16   3   1        149.06        148.31         9.47 o                         
  17   3   1        143.55        139.00         8.16 o                         
  18   3   1         47.83         38.24         5.26 o                         
  19   3   1        116.86        116.25         7.82 o                         
  20   3   1         41.78         35.21         5.29 o                         
  21   3   1          9.80         11.67         3.87 o                         
  22   3   1          0.02          0.94         3.83 o                         
  23   3   1          1.99          7.11         4.47 o                         
  24   3   1          7.52          0.80         5.34 o                         
  25   3   1          3.31         12.79         7.53 o                         
  26   3   1          5.43          3.71         9.33 o                         
 -27   4   1          0.29        -12.90        12.90 o                         
 -26   4   1          2.13        -10.05        10.05 o                         
 -25   4   1          2.19         -0.42         3.68 o                         
 -24   4   1          2.00         -1.18         4.74 o                         
 -23   4   1          2.60          5.56         4.25 o                         
 -22   4   1          2.99          1.07         5.34 o                         
 -21   4   1         18.60         21.02         4.98 o                         
 -20   4   1          8.34         12.57         4.80 o                         
 -19   4   1         30.69         26.81         5.34 o                         
 -18   4   1          9.81          9.20         3.68 o                         
 -17   4   1         62.06         63.94         6.75 o                         
 -16   4   1          7.89          2.86         3.00 o                         
 -15   4   1         99.18         94.28         7.24 o                         
 -14   4   1         47.09         49.44         5.23 o                         
 -13   4   1         62.85         64.38         5.13 o                         
 -12   4   1         14.94         14.63         2.37 o                         
 -11   4   1        225.18        249.86         7.90 o                         
 -10   4   1         38.36         38.90         3.18 o                         
  -9   4   1        478.65        514.22        10.00 o                         
  -8   4   1        370.07        389.40         7.68 o                         
  -7   4   1        259.19        259.42         6.34 o                         
  -6   4   1        192.52        187.04         5.12 o                         
  -5   4   1        444.18        460.74         7.20 o                         
  -4   4   1        346.75        349.38         6.10 o                         
  -3   4   1        238.58        224.78         5.17 o                         
  -2   4   1         23.50         23.07         1.68 o                         
  -1   4   1       1518.83       1697.89        16.90 o                         
   0   4   1        939.30        996.89        12.84 o                         
   1   4   1       1523.83       1690.26        18.80 o                         
   2   4   1         22.59         21.51         2.49 o                         
   3   4   1        229.62        227.24         4.86 o                         
   4   4   1        346.95        354.46         6.50 o                         
   5   4   1        433.95        436.83         7.83 o                         
   6   4   1        189.13        183.79         5.48 o                         
   7   4   1        261.65        253.89         6.95 o                         
   8   4   1        368.95        385.01         8.82 o                         
   9   4   1        487.48        507.92        10.48 o                         
  10   4   1         38.61         34.58         3.02 o                         
  11   4   1        235.59        253.67         7.48 o                         
  12   4   1         13.96         13.31         2.34 o                         
  13   4   1         62.17         59.69         4.24 o                         
  14   4   1         47.12         53.05         4.24 o                         
  15   4   1         94.82         89.70         5.80 o                         
  16   4   1          8.04          7.72         2.68 o                         
  17   4   1         63.81         54.78         5.52 o                         
  18   4   1          9.83         10.31         3.26 o                         
  19   4   1         32.06         30.78         6.85 o                         
  20   4   1          8.07          9.80         3.41 o                         
  21   4   1         18.55         18.51         5.11 o                         
  22   4   1          3.10         -3.24         4.71 o                         
  23   4   1          2.74          0.29         4.21 o                         
  24   4   1          1.96         -1.08         6.25 o                         
  25   4   1          2.20          1.74         4.98 o                         
 -26   5   1          0.43          0.05         8.38 o                         
 -25   5   1          3.87          3.43         6.33 o                         
 -24   5   1          0.20          4.93         4.32 o                         
 -23   5   1          8.06          5.14         3.97 o                         
 -22   5   1         11.49         12.51         4.46 o                         
 -21   5   1          0.26         -0.55         4.38 o                         
 -20   5   1         22.18         19.01         4.87 o                         
 -19   5   1          7.09          1.82         3.49 o                         
 -18   5   1         60.87         70.16         7.10 o                         
 -17   5   1         25.97         13.45         4.21 o                         
 -16   5   1         53.69         59.79         6.86 o                         
 -15   5   1         20.63         18.87         3.82 o                         
 -14   5   1         55.45         58.40         5.55 o                         
 -13   5   1         19.06         16.54         3.80 o                         
 -12   5   1         73.36         71.94         5.90 o                         
 -11   5   1         96.74        100.59         5.93 o                         
 -10   5   1         14.91         11.60         2.11 o                         
  -9   5   1         90.04         86.48         4.19 o                         
  -8   5   1        164.86        153.53         5.39 o                         
  -7   5   1         11.38          9.08         1.65 o                         
  -6   5   1        185.03        182.11         5.39 o                         
  -5   5   1        262.17        285.64         5.55 o                         
  -4   5   1        173.71        169.28         4.18 o                         
  -3   5   1        241.28        247.50         5.40 o                         
  -2   5   1         57.50         54.22         2.42 o                         
  -1   5   1         65.03         67.25         3.52 o                         
   0   5   1          2.87          2.61         1.40 o                         
   1   5   1         64.97         71.60         3.94 o                         
   2   5   1         62.30         61.94         3.73 o                         
   3   5   1        244.07        238.96         5.12 o                         
   4   5   1        176.30        174.53         4.87 o                         
   5   5   1        261.96        288.06         6.52 o                         
   6   5   1        190.83        185.52         6.00 o                         
   7   5   1         11.81          9.82         2.01 o                         
   8   5   1        158.50        146.27         5.98 o                         
   9   5   1         87.13         76.55         4.77 o                         
  10   5   1         14.91         13.49         2.46 o                         
  11   5   1         94.84         94.91         5.69 o                         
  12   5   1         72.91         76.79         5.31 o                         
  13   5   1         19.37         14.30         2.68 o                         
  14   5   1         56.85         51.16         4.43 o                         
  15   5   1         20.20         16.91         3.48 o                         
  16   5   1         54.58         57.87         5.51 o                         
  17   5   1         26.12         24.84         4.79 o                         
  18   5   1         61.39         72.17         7.29 o                         
  19   5   1          6.97          6.26         4.12 o                         
  20   5   1         22.64         20.46         6.11 o                         
  21   5   1          0.23         -1.62         7.72 o                         
  22   5   1         11.28          8.16         4.61 o                         
  23   5   1          8.18          0.05         4.19 o                         
  24   5   1          0.25         -7.00         7.00 o                         
 -24   6   1          2.27          5.89        12.35 o                         
 -23   6   1          3.01         -1.41         4.81 o                         
 -22   6   1          0.91          5.22         3.34 o                         
 -21   6   1          4.08          8.72         3.33 o                         
 -20   6   1          0.04          1.18         2.74 o                         
 -19   6   1          1.14         -2.04         5.79 o                         
 -18   6   1          3.96          2.62         3.05 o                         
 -17   6   1          2.75         -1.55         2.91 o                         
 -16   6   1         38.31         41.28         4.81 o                         
 -15   6   1          7.09          9.68         2.72 o                         
 -14   6   1          3.84          3.38         2.32 o                         
 -13   6   1         14.50         15.92         2.90 o                         
 -12   6   1          3.32          0.98         2.57 o                         
 -11   6   1         18.76         12.69         3.09 o                         
 -10   6   1         57.80         62.79         4.95 o                         
  -9   6   1         65.94         57.35         4.09 o                         
  -8   6   1         95.40         93.53         4.57 o                         
  -7   6   1         88.86         82.18         4.18 o                         
  -6   6   1         23.88         20.80         2.33 o                         
  -5   6   1         30.24         30.38         2.51 o                         
  -4   6   1        379.07        364.37        11.92 o                         
  -3   6   1         58.65         56.12         3.20 o                         
  -2   6   1        167.88        166.45         5.18 o                         
  -1   6   1        103.30         99.72         6.05 o                         
   0   6   1         35.80         39.13         4.05 o                         
   1   6   1        106.56        103.65         6.32 o                         
   2   6   1        165.43        161.12         7.40 o                         
   3   6   1         59.89         56.11         4.75 o                         
   4   6   1        371.84        382.04         7.55 o                         
   5   6   1         30.15         31.18         3.09 o                         
   6   6   1         24.09         24.16         2.74 o                         
   7   6   1         86.61         80.25         4.82 o                         
   8   6   1         95.17         89.17         5.37 o                         
   9   6   1         65.44         61.68         4.73 o                         
  10   6   1         58.16         56.82         4.35 o                         
  11   6   1         18.93         16.26         2.70 o                         
  12   6   1          3.35          0.87         1.83 o                         
  13   6   1         14.55         14.31         2.73 o                         
  14   6   1          3.85          4.49         2.20 o                         
  15   6   1          7.41          9.02         3.96 o                         
  16   6   1         36.89         41.48         6.60 o                         
  17   6   1          2.97         -0.11         4.37 o                         
  18   6   1          4.00          1.56         4.35 o                         
  19   6   1          1.12         -0.37         4.55 o                         
  20   6   1          0.05         -0.93         4.03 o                         
  21   6   1          4.04         11.12         5.58 o                         
  22   6   1          1.04         -2.03         8.08 o                         
  23   6   1          2.92         11.41         6.42 o                         
 -22   7   1          0.09          0.36         3.38 o                         
 -21   7   1          0.87          8.42         5.73 o                         
 -20   7   1          0.71          3.67         4.08 o                         
 -19   7   1          1.39          6.10         3.65 o                         
 -18   7   1          1.40          4.30         3.26 o                         
 -17   7   1          2.85          4.62         3.09 o                         
 -16   7   1          1.46          1.55         2.74 o                         
 -15   7   1          8.24          6.28         2.96 o                         
 -14   7   1         28.17         30.92         4.11 o                         
 -13   7   1          0.13          3.79         2.38 o                         
 -12   7   1         11.76         13.09         2.95 o                         
 -11   7   1        113.38        122.21         6.88 o                         
 -10   7   1          4.49          5.96         2.03 o                         
  -9   7   1          0.12         -0.46         2.42 o                         
  -8   7   1         18.99         21.37         2.50 o                         
  -7   7   1         36.93         32.64         2.64 o                         
  -6   7   1         37.95         35.97         2.46 o                         
  -5   7   1          4.36          3.64         1.60 o                         
  -4   7   1         44.24         40.45         3.53 o                         
  -3   7   1         27.21         32.06         4.21 o                         
  -2   7   1        165.50        161.65         9.41 o                         
  -1   7   1         60.52         59.90         6.10 o                         
   0   7   1         80.52         81.16         6.98 o                         
   1   7   1         60.05         59.99         5.68 o                         
   2   7   1        166.28        171.33         9.36 o                         
   3   7   1         27.76         31.98         4.18 o                         
   4   7   1         41.90         43.50         4.40 o                         
   5   7   1          3.92          3.17         1.54 o                         
   6   7   1         39.23         41.00         3.08 o                         
   7   7   1         36.61         37.29         3.68 o                         
   8   7   1         19.74         18.37         3.03 o                         
   9   7   1          0.05          2.84         2.71 o                         
  10   7   1          4.34          1.75         3.23 o                         
  11   7   1        113.62        107.00         9.63 o                         
  12   7   1         11.89         12.68         3.80 o                         
  13   7   1          0.11          4.22         3.76 o                         
  14   7   1         28.21         31.66         6.05 o                         
  15   7   1          8.25          8.02         4.06 o                         
  16   7   1          1.32         -0.66         5.66 o                         
  17   7   1          2.95          5.31         4.38 o                         
  18   7   1          1.30          1.97         5.87 o                         
  19   7   1          1.34          0.53         7.84 o                         
  20   7   1          0.79         -7.27         7.27 o                         
  21   7   1          0.89        -10.24        13.28 o                         
  22   7   1          0.07         -6.73         6.73 o                         
 -18   8   1          5.18         41.67        16.88 o                         
 -17   8   1          5.13         -6.57         6.57 o                         
 -16   8   1          0.36         -3.54         4.25 o                         
 -15   8   1          0.66         -2.38         5.50 o                         
 -14   8   1          2.19          1.70         9.07 o                         
 -13   8   1          2.71          2.66         3.34 o                         
 -12   8   1          7.77         11.63         4.12 o                         
 -11   8   1          4.90         10.18         3.99 o                         
 -10   8   1         14.00          6.82         4.62 o                         
  -9   8   1          2.07         -0.59         5.68 o                         
  -8   8   1         21.37         19.66         5.75 o                         
  -7   8   1         35.11         43.49         6.17 o                         
  -6   8   1         23.69         21.63         4.72 o                         
  -5   8   1         70.40         73.04         7.63 o                         
  -4   8   1         42.00         47.74         6.79 o                         
  -3   8   1          6.88         10.16         4.00 o                         
  -2   8   1          1.33          0.47         2.81 o                         
  -1   8   1         29.91         27.00         4.48 o                         
   0   8   1          1.11          1.60         3.30 o                         
   1   8   1         30.80         36.08         5.97 o                         
   2   8   1          1.37          1.43         3.28 o                         
   3   8   1          6.97          4.35         3.32 o                         
   4   8   1         42.26         50.11         6.24 o                         
   5   8   1         70.18         73.17         7.13 o                         
   6   8   1         23.36         23.83         4.66 o                         
   7   8   1         34.26         33.75         5.41 o                         
   8   8   1         21.67         21.98         4.66 o                         
   9   8   1          2.35          6.88         3.32 o                         
  10   8   1         13.97         10.15         3.77 o                         
  11   8   1          4.79          7.13         3.41 o                         
  12   8   1          7.80          8.03         3.26 o                         
  13   8   1          2.54          0.23         3.97 o                         
  14   8   1          2.25         -4.14         4.14 o                         
  15   8   1          0.56         -1.83         4.82 o                         
  16   8   1          0.37         -0.71         4.86 o                         
  17   8   1          5.06          0.71         9.02 o                         
  18   8   1          5.25         18.35         5.81 o                         
  19   8   1          0.24         15.30         7.59 o                         
  20   8   1          2.66          2.23         6.97 o                         
 -13   9   1          4.98          7.99        10.61 o                         
 -12   9   1          3.35         15.47         7.40 o                         
 -11   9   1          0.03         -9.67         9.67 o                         
 -10   9   1         13.96         14.58         6.73 o                         
  -9   9   1          1.35         -0.33         5.27 o                         
  -8   9   1         21.17         33.52         7.34 o                         
  -7   9   1         27.53         30.28         6.57 o                         
  -6   9   1          4.39         -2.32         5.04 o                         
  -5   9   1          3.21         -0.80         5.21 o                         
  -4   9   1          8.23          3.80         5.86 o                         
  -3   9   1          0.21         -7.38         7.38 o                         
  -2   9   1          5.51          8.61         6.29 o                         
  -1   9   1          9.02         14.07         5.48 o                         
   0   9   1          0.98          4.57         4.20 o                         
   1   9   1          9.04          2.04         5.06 o                         
   2   9   1          5.55          3.41         5.84 o                         
   3   9   1          0.21          7.71        10.42 o                         
   4   9   1          8.23          7.74         5.52 o                         
   5   9   1          3.03          1.75         4.48 o                         
   6   9   1          4.44         12.05         7.02 o                         
   7   9   1         28.23         25.44         6.33 o                         
   8   9   1         21.27         28.72         7.22 o                         
   9   9   1          1.38         -5.94         5.94 o                         
  10   9   1         13.56         16.94         5.00 o                         
  11   9   1          0.03         -4.23         4.99 o                         
  12   9   1          3.54         -4.72        18.55 o                         
  13   9   1          5.25          5.11         4.95 o                         
  14   9   1          0.07          4.08         4.63 o                         
  15   9   1          6.99          9.66         6.12 o                         
  16   9   1          0.12         -7.29         7.29 o                         
  -7  10   1          6.61         -9.39         9.39 o                         
  -6  10   1          0.69          6.03         4.96 o                         
  -5  10   1          0.70         15.21         7.88 o                         
  -4  10   1          2.84          0.26         7.22 o                         
  -3  10   1          8.06          5.31         8.68 o                         
  -2  10   1          5.12          2.51         7.62 o                         
  -1  10   1          0.62         -0.21        20.61 o                         
   0  10   1          6.83          2.04        11.89 o                         
   1  10   1          0.62         -9.63         9.63 o                         
   2  10   1          5.00         -0.57         9.57 o                         
   3  10   1          8.04          2.06         5.62 o                         
   4  10   1          2.95          2.37         3.19 o                         
   5  10   1          0.66          0.85         6.19 o                         
   6  10   1          0.63          1.43         3.30 o                         
   7  10   1          6.41         -4.39        10.66 o                         
   8  10   1          0.88         -1.33         8.05 o                         
   9  10   1          3.01         -9.45         9.45 o                         
  10  10   1          4.34         -7.69         8.39 o                         
  11  10   1          3.77          0.05         4.44 o                         
   0   0   2       3544.94       3502.50        36.64 o                         
   1   0   2        510.87        474.87         6.89 o                         
   2   0   2        304.20        299.60         4.50 o                         
   3   0   2         87.99         76.68         2.92 o                         
   4   0   2        832.51        765.71         9.57 o                         
   5   0   2        290.08        250.37         4.89 o                         
   6   0   2        103.04         92.01         3.19 o                         
   7   0   2        237.47        220.45         5.09 o                         
   8   0   2        831.49        909.33        10.67 o                         
   9   0   2        849.40        920.81        12.58 o                         
  10   0   2        270.15        244.64         6.64 o                         
  11   0   2        178.85        168.99         6.33 o                         
  12   0   2        274.85        272.77         8.83 o                         
  13   0   2        204.53        204.95         8.03 o                         
  14   0   2          7.78          5.43         3.00 o                         
  15   0   2         48.75         50.13         5.91 o                         
  16   0   2        127.03        143.40         9.65 o                         
  17   0   2         54.39         58.53         7.45 o                         
  18   0   2         15.44         15.94         4.86 o                         
  19   0   2         68.34         77.36         8.90 o                         
  20   0   2         32.08         34.35         6.73 o                         
  21   0   2          5.98          3.65         3.77 o                         
  22   0   2          0.63          0.06         4.98 o                         
  23   0   2         25.10         26.18         6.46 o                         
  24   0   2          1.15          2.89        12.43 o                         
  25   0   2         13.79         15.47         5.75 o                         
  26   0   2          6.91         15.20         5.56 o                         
  27   0   2          2.46         32.73        13.39 o                         
 -27   1   2          2.52         13.48        12.65 o                         
 -26   1   2          5.71         -3.94         4.31 o                         
 -25   1   2          4.19          0.83         4.32 o                         
 -24   1   2         21.41         32.02         9.04 o                         
 -23   1   2         27.22         37.07         6.94 o                         
 -22   1   2          6.46         11.10         4.99 o                         
 -21   1   2         10.43         13.80         4.90 o                         
 -20   1   2         29.32         34.26         6.13 o                         
 -19   1   2         22.82         22.83         5.71 o                         
 -18   1   2         75.42         70.45         8.37 o                         
 -17   1   2         22.62         25.12         5.41 o                         
 -16   1   2         81.80         83.85         8.36 o                         
 -15   1   2        101.43        102.63         7.97 o                         
 -14   1   2         99.49         97.45         7.31 o                         
 -13   1   2         50.11         48.66         3.90 o                         
 -12   1   2        542.28        563.90        10.41 o                         
 -11   1   2          7.07         10.79         2.07 o                         
 -10   1   2        742.03        752.14        14.69 o                         
  -9   1   2        503.59        509.70         9.71 o                         
  -8   1   2       1156.47       1220.09        15.95 o                         
  -7   1   2       1289.92       1363.66        14.72 o                         
  -6   1   2        626.98        654.11         8.68 o                         
  -5   1   2         57.38         53.54         2.30 o                         
  -4   1   2        766.69        746.00         7.61 o                         
  -3   1   2          0.85          2.02         0.77 o                         
  -2   1   2       1903.51       1852.09        14.42 o                         
  -1   1   2        550.56        522.42         6.87 o                         
   0   1   2        740.13        697.31         8.94 o                         
   1   1   2        559.04        536.99        10.23 o                         
   2   1   2       1917.52       1863.07        22.08 o                         
   3   1   2          0.20          0.74         1.30 o                         
   4   1   2        784.54        723.77        10.18 o                         
   5   1   2         57.44         49.76         3.60 o                         
   6   1   2        634.16        643.99        13.85 o                         
   7   1   2       1281.34       1339.28        20.90 o                         
   8   1   2       1177.24       1247.75        21.41 o                         
   9   1   2        509.81        512.59        12.14 o                         
  10   1   2        734.85        741.42        14.55 o                         
  11   1   2          6.93          7.67         1.83 o                         
  12   1   2        550.19        581.39        13.92 o                         
  13   1   2         49.74         46.98         4.05 o                         
  14   1   2         96.82         92.40         5.69 o                         
  15   1   2         99.41        104.31         7.39 o                         
  16   1   2         80.43         82.07         6.82 o                         
  17   1   2         23.43         20.75         3.87 o                         
  18   1   2         77.33         78.20         7.18 o                         
  19   1   2         23.50         21.58         4.30 o                         
  20   1   2         28.95         29.51         5.29 o                         
  21   1   2         10.40          9.40         4.92 o                         
  22   1   2          6.25          7.77         4.62 o                         
  23   1   2         27.06         26.00         6.75 o                         
  24   1   2         21.14         23.27         6.12 o                         
  25   1   2          4.12          6.42         4.64 o                         
  26   1   2          5.44         -4.93         4.93 o                         
  27   1   2          2.57         27.39        11.28 o                         
 -27   2   2          3.74          4.26        15.74 o                         
 -26   2   2          5.62         -1.61         4.70 o                         
 -25   2   2         11.78          6.81         6.12 o                         
 -24   2   2          9.07          9.19         4.68 o                         
 -23   2   2          5.96          6.23         3.12 o                         
 -22   2   2         13.80         11.10         4.75 o                         
 -21   2   2          2.32          1.24         3.77 o                         
 -20   2   2         65.66         55.53         6.62 o                         
 -19   2   2        100.61         97.91         8.29 o                         
 -18   2   2          4.77          4.22         3.27 o                         
 -17   2   2         26.43         28.00         4.27 o                         
 -16   2   2        136.36        133.60         8.69 o                         
 -15   2   2        252.67        251.55        11.24 o                         
 -14   2   2         95.04         88.13         6.17 o                         
 -13   2   2          8.92          7.95         2.22 o                         
 -12   2   2          9.46         11.57         2.04 o                         
 -11   2   2        182.30        195.50         6.26 o                         
 -10   2   2          8.48         10.99         1.83 o                         
  -9   2   2        631.63        645.92         9.76 o                         
  -8   2   2         28.39         28.93         2.30 o                         
  -7   2   2        640.97        674.68         9.15 o                         
  -6   2   2        182.60        165.77         4.49 o                         
  -5   2   2       1009.42        983.85        10.92 o                         
  -4   2   2        401.37        404.47        10.08 o                         
  -3   2   2        429.63        437.26         6.96 o                         
  -2   2   2        123.39        131.17         3.63 o                         
  -1   2   2        593.45        597.26         7.08 o                         
   0   2   2        206.03        206.82         4.64 o                         
   1   2   2        586.40        596.14         9.21 o                         
   2   2   2        121.06        126.96         4.47 o                         
   3   2   2        427.68        414.85         7.27 o                         
   4   2   2        392.20        416.29         7.60 o                         
   5   2   2       1018.21        970.97        15.87 o                         
   6   2   2        181.07        169.18         5.49 o                         
   7   2   2        631.15        652.21        13.27 o                         
   8   2   2         27.64         24.67         3.23 o                         
   9   2   2        633.47        628.16        14.23 o                         
  10   2   2          7.81          6.16         1.29 o                         
  11   2   2        177.22        169.87         6.53 o                         
  12   2   2         10.15          9.03         1.69 o                         
  13   2   2          8.36          5.77         1.63 o                         
  14   2   2         95.54         77.49         6.99 o                         
  15   2   2        244.77        227.79        10.06 o                         
  16   2   2        134.00        116.55         6.29 o                         
  17   2   2         26.43         24.46         2.89 o                         
  18   2   2          4.54          5.14         1.96 o                         
  19   2   2        100.84         90.14         7.77 o                         
  20   2   2         64.17         49.86         8.03 o                         
  21   2   2          2.74          3.42         4.99 o                         
  22   2   2         14.22         12.46         4.99 o                         
  23   2   2          5.74          7.33         6.11 o                         
  24   2   2          9.14          3.46         4.26 o                         
  25   2   2         11.61          3.41         4.78 o                         
  26   2   2          5.68          6.75         7.51 o                         
 -28   3   2          4.49         16.04         8.22 o                         
 -27   3   2          1.29          7.04         6.13 o                         
 -26   3   2          1.23         -1.02         5.52 o                         
 -25   3   2          1.87         -2.85         5.03 o                         
 -24   3   2          1.05          2.71         4.81 o                         
 -23   3   2          7.11          1.88         4.82 o                         
 -22   3   2         24.13         21.42         5.86 o                         
 -21   3   2          4.86          4.49         4.92 o                         
 -20   3   2         23.29         19.70         4.59 o                         
 -19   3   2         19.40          6.72         3.68 o                         
 -18   3   2         56.51         61.39         6.79 o                         
 -17   3   2         27.59         26.03         4.78 o                         
 -16   3   2         11.21          8.59         3.15 o                         
 -15   3   2          2.70         -1.62         2.98 o                         
 -14   3   2        140.71        150.27         8.89 o                         
 -13   3   2        182.03        191.60         8.90 o                         
 -12   3   2         28.80         26.62         3.02 o                         
 -11   3   2         23.00         22.27         2.35 o                         
 -10   3   2        169.34        163.95         5.72 o                         
  -9   3   2        178.75        179.02         5.75 o                         
  -8   3   2        172.55        160.33         4.50 o                         
  -7   3   2        437.98        467.81         7.21 o                         
  -6   3   2         51.03         47.62         2.28 o                         
  -5   3   2         73.30         68.86         2.69 o                         
  -4   3   2        937.01        995.29         9.86 o                         
  -3   3   2       1298.57       1350.40        13.15 o                         
  -2   3   2        204.14        216.63         5.62 o                         
  -1   3   2        425.78        377.54         8.35 o                         
   0   3   2       2193.52       2349.07        18.81 o                         
   1   3   2        438.48        375.90        10.99 o                         
   2   3   2        194.55        206.22         4.50 o                         
   3   3   2       1312.96       1312.58        16.49 o                         
   4   3   2        939.24       1000.14        11.99 o                         
   5   3   2         73.66         68.05         3.50 o                         
   6   3   2         47.45         44.31         3.21 o                         
   7   3   2        444.77        462.05        10.62 o                         
   8   3   2        168.17        153.92         6.17 o                         
   9   3   2        181.31        181.19         6.97 o                         
  10   3   2        168.11        148.95         6.53 o                         
  11   3   2         22.37         19.54         2.17 o                         
  12   3   2         28.85         28.14         2.68 o                         
  13   3   2        185.84        175.58         6.69 o                         
  14   3   2        143.03        151.23         6.53 o                         
  15   3   2          2.93          5.07         2.12 o                         
  16   3   2         11.08          4.78         2.52 o                         
  17   3   2         28.38         19.26         2.60 o                         
  18   3   2         55.72         56.11         7.20 o                         
  19   3   2         18.55         16.88         3.06 o                         
  20   3   2         21.96         22.76         7.64 o                         
  21   3   2          4.69         10.58         3.66 o                         
  22   3   2         23.94         22.05         5.12 o                         
  23   3   2          7.03         14.42         7.77 o                         
  24   3   2          1.02         11.75         5.46 o                         
  25   3   2          1.83          4.78         6.15 o                         
 -27   4   2          8.75         -8.13        24.67 o                         
 -26   4   2          0.03          2.11         4.89 o                         
 -25   4   2          0.29         -4.24         4.24 o                         
 -24   4   2          0.88          0.06         3.90 o                         
 -23   4   2         16.79         16.75         5.25 o                         
 -22   4   2          0.45          4.95         4.11 o                         
 -21   4   2         19.26         11.02         4.76 o                         
 -20   4   2         15.61          9.12         4.18 o                         
 -19   4   2         25.78         37.54         6.00 o                         
 -18   4   2          9.58          3.21         3.16 o                         
 -17   4   2         17.72         16.93         3.87 o                         
 -16   4   2         32.37         27.92         4.32 o                         
 -15   4   2        261.95        279.06        11.28 o                         
 -14   4   2        110.81        118.89         7.33 o                         
 -13   4   2         32.33         33.27         4.53 o                         
 -12   4   2         90.64         91.58         6.58 o                         
 -11   4   2         22.91         30.49         3.11 o                         
 -10   4   2         52.89         52.52         3.65 o                         
  -9   4   2        279.48        292.29         6.98 o                         
  -8   4   2         30.33         32.91         2.35 o                         
  -7   4   2         29.20         28.43         2.14 o                         
  -6   4   2         72.70         62.92         2.75 o                         
  -5   4   2        342.94        359.57         6.01 o                         
  -4   4   2        119.52        117.46         4.11 o                         
  -3   4   2         85.74         90.63         3.80 o                         
  -2   4   2        103.96        103.25         4.89 o                         
  -1   4   2        545.70        578.80        11.34 o                         
   0   4   2         29.20         31.94         3.10 o                         
   1   4   2        563.39        599.89        11.67 o                         
   2   4   2        103.70         98.96         4.81 o                         
   3   4   2         82.02         81.41         3.46 o                         
   4   4   2        119.77        109.20         3.66 o                         
   5   4   2        329.19        349.36         7.44 o                         
   6   4   2         71.49         64.25         3.58 o                         
   7   4   2         29.17         27.47         2.67 o                         
   8   4   2         30.25         34.29         3.33 o                         
   9   4   2        283.02        292.81         9.03 o                         
  10   4   2         51.36         45.59         4.06 o                         
  11   4   2         21.75         19.74         3.17 o                         
  12   4   2         90.25         89.40         5.13 o                         
  13   4   2         31.75         32.65         3.31 o                         
  14   4   2        109.63        110.90         5.96 o                         
  15   4   2        256.91        251.74         9.64 o                         
  16   4   2         31.45         30.83         4.03 o                         
  17   4   2         18.56         18.81         4.87 o                         
  18   4   2          9.52         11.73         4.96 o                         
  19   4   2         26.52         31.65         5.89 o                         
  20   4   2         16.23         13.63         4.97 o                         
  21   4   2         18.55         22.15         5.50 o                         
  22   4   2          0.51          1.92         5.59 o                         
  23   4   2         16.64         24.50         6.64 o                         
  24   4   2          0.92         -0.50         7.06 o                         
 -25   5   2          1.92          5.35         3.58 o                         
 -24   5   2          2.19          1.20         6.48 o                         
 -23   5   2          1.18         -3.55         3.55 o                         
 -22   5   2          1.34         -1.20         2.79 o                         
 -21   5   2          3.12          0.04         3.59 o                         
 -20   5   2          8.88          7.23         3.26 o                         
 -19   5   2          1.18          4.72         3.30 o                         
 -18   5   2         26.73         27.27         5.47 o                         
 -17   5   2          4.92          2.01         3.40 o                         
 -16   5   2         10.96          7.61         3.33 o                         
 -15   5   2          5.37          3.49         3.15 o                         
 -14   5   2         36.16         35.47         5.28 o                         
 -13   5   2         19.02         16.67         3.03 o                         
 -12   5   2          2.57         -0.23         2.03 o                         
 -11   5   2          5.65          3.01         2.08 o                         
 -10   5   2         26.49         28.48         3.31 o                         
  -9   5   2        265.38        284.80         8.23 o                         
  -8   5   2        259.18        276.25         7.04 o                         
  -7   5   2          3.54          2.31         1.33 o                         
  -6   5   2        144.43        130.98         5.11 o                         
  -5   5   2          0.99          0.67         1.38 o                         
  -4   5   2        295.09        289.77         7.36 o                         
  -3   5   2        297.12        299.13         8.89 o                         
  -2   5   2        313.16        303.34         8.98 o                         
  -1   5   2        103.29        113.35         5.62 o                         
   0   5   2          6.12          3.47         1.90 o                         
   1   5   2        101.91        112.51         6.44 o                         
   2   5   2        312.65        304.32         9.89 o                         
   3   5   2        290.63        287.65        10.30 o                         
   4   5   2        295.16        313.80        10.11 o                         
   5   5   2          0.99         -0.29         1.56 o                         
   6   5   2        142.93        133.18         4.93 o                         
   7   5   2          3.47          2.55         1.61 o                         
   8   5   2        259.76        267.32         8.15 o                         
   9   5   2        261.36        261.93         9.43 o                         
  10   5   2         24.38         23.73         3.48 o                         
  11   5   2          5.65          1.91         2.13 o                         
  12   5   2          1.84          1.01         2.37 o                         
  13   5   2         20.09         15.43         3.23 o                         
  14   5   2         36.12         31.51         4.29 o                         
  15   5   2          5.64          8.98         3.95 o                         
  16   5   2         11.58         15.24         4.33 o                         
  17   5   2          4.56          0.41         4.40 o                         
  18   5   2         25.70         24.81         5.07 o                         
  19   5   2          1.05          3.94         4.30 o                         
  20   5   2          9.13         13.31         5.06 o                         
  21   5   2          3.13          4.14         3.67 o                         
  22   5   2          1.19         -4.63         4.78 o                         
  23   5   2          1.29         -6.46         6.46 o                         
 -24   6   2          5.47         -7.80         7.80 o                         
 -23   6   2          5.10         -3.07         9.68 o                         
 -22   6   2          6.25         -6.91         7.83 o                         
 -21   6   2          1.79          0.91         3.08 o                         
 -20   6   2          6.62         21.77         4.93 o                         
 -19   6   2          0.76         -3.06         3.79 o                         
 -18   6   2          0.16         -2.25         3.03 o                         
 -17   6   2         23.17         24.74         4.83 o                         
 -16   6   2          7.58          9.42         3.28 o                         
 -15   6   2          5.92          8.94         4.08 o                         
 -14   6   2         21.82         15.57         3.31 o                         
 -13   6   2         17.85         21.24         3.48 o                         
 -12   6   2         10.53         17.72         3.29 o                         
 -11   6   2        133.32        144.59         7.43 o                         
 -10   6   2         89.40         90.27         5.17 o                         
  -9   6   2          1.63          0.80         1.94 o                         
  -8   6   2        118.54         99.93         5.36 o                         
  -7   6   2         78.99         74.68         4.94 o                         
  -6   6   2         14.73         16.64         2.62 o                         
  -5   6   2         24.49         22.02         2.55 o                         
  -4   6   2         68.81         75.93         5.37 o                         
  -3   6   2         17.70         17.29         2.91 o                         
  -2   6   2         67.34         64.30         4.75 o                         
  -1   6   2        119.62        117.31         6.80 o                         
   0   6   2          0.77          2.01         2.49 o                         
   1   6   2        120.69        117.16         6.98 o                         
   2   6   2         69.10         68.17         5.47 o                         
   3   6   2         16.86         22.13         3.63 o                         
   4   6   2         66.05         68.52         5.73 o                         
   5   6   2         23.96         22.88         3.91 o                         
   6   6   2         13.94         14.47         2.38 o                         
   7   6   2         76.18         67.36         4.00 o                         
   8   6   2        118.63        113.92         6.58 o                         
   9   6   2          2.03          2.94         2.07 o                         
  10   6   2         90.70         79.36         5.58 o                         
  11   6   2        133.97        132.11         7.44 o                         
  12   6   2         10.99          8.24         2.79 o                         
  13   6   2         17.80         15.61         4.51 o                         
  14   6   2         21.82         20.19         4.84 o                         
  15   6   2          5.85          4.18         3.42 o                         
  16   6   2          7.74          6.85         4.39 o                         
  17   6   2         23.09         20.24         5.59 o                         
  18   6   2          0.16         -5.33         5.33 o                         
  19   6   2          0.63         -2.70         3.85 o                         
  20   6   2          6.56          4.62         7.30 o                         
  21   6   2          1.74          5.99         5.43 o                         
  22   6   2          6.14         -9.07         9.07 o                         
 -22   7   2          4.91         -9.88         9.88 o                         
 -21   7   2          4.58          5.32         5.13 o                         
 -20   7   2          7.09        -10.94        12.59 o                         
 -19   7   2          0.25         -1.65         4.95 o                         
 -18   7   2          6.19          9.76         4.96 o                         
 -17   7   2          3.78          9.50         4.69 o                         
 -16   7   2          6.69          3.74         6.47 o                         
 -15   7   2          2.01          4.00         4.63 o                         
 -14   7   2          9.80         11.77         6.34 o                         
 -13   7   2          1.95         -4.56         4.96 o                         
 -12   7   2         25.01         19.86         4.12 o                         
 -11   7   2          3.14          4.77         2.32 o                         
 -10   7   2         21.02         15.29         3.23 o                         
  -9   7   2          5.30          2.18         2.69 o                         
  -8   7   2        117.68        121.87         7.61 o                         
  -7   7   2          3.77          3.94         1.99 o                         
  -6   7   2          0.86         -2.32         3.29 o                         
  -5   7   2         16.70         14.90         3.63 o                         
  -4   7   2         76.81         83.98         7.77 o                         
  -3   7   2         54.82         51.14         6.74 o                         
  -2   7   2         19.52         16.25         4.55 o                         
  -1   7   2          9.88         15.97         4.82 o                         
   0   7   2          0.87          1.87         3.52 o                         
   1   7   2          9.91         13.83         4.13 o                         
   2   7   2         18.52         20.01         4.95 o                         
   3   7   2         54.33         50.14         6.14 o                         
   4   7   2         74.78         68.23         7.11 o                         
   5   7   2         16.70         12.85         3.75 o                         
   6   7   2          0.69          3.07         3.55 o                         
   7   7   2          3.89          5.13         4.06 o                         
   8   7   2        117.32        136.05        10.75 o                         
   9   7   2          5.34          4.91         3.95 o                         
  10   7   2         20.16         13.48         4.60 o                         
  11   7   2          3.16          1.16         3.72 o                         
  12   7   2         25.96         23.67         5.24 o                         
  13   7   2          1.90         -3.19         4.99 o                         
  14   7   2          9.55          9.32         4.56 o                         
  15   7   2          2.04          5.22         3.66 o                         
  16   7   2          6.51         12.07         4.50 o                         
  17   7   2          3.68         -0.24         5.34 o                         
  18   7   2          6.27          4.91         4.22 o                         
  19   7   2          0.26          0.56         7.17 o                         
  20   7   2          7.10         -7.68         8.27 o                         
  21   7   2          4.59         -6.81         8.36 o                         
 -19   8   2          2.80        -15.23        15.23 o                         
 -18   8   2          2.15         11.96         9.26 o                         
 -17   8   2         10.90          7.87        12.64 o                         
 -16   8   2          1.28         10.25         6.05 o                         
 -15   8   2          7.12         15.41         7.61 o                         
 -14   8   2          5.30          1.34         3.17 o                         
 -13   8   2          2.04         -5.43         5.53 o                         
 -12   8   2          4.95          5.02         7.37 o                         
 -11   8   2         21.91         34.68         7.17 o                         
 -10   8   2          1.05         -1.28         5.00 o                         
  -9   8   2          7.16         12.91         3.84 o                         
  -8   8   2         11.58          9.77         5.58 o                         
  -7   8   2         43.61         43.49         6.15 o                         
  -6   8   2          1.97          1.47         3.46 o                         
  -5   8   2          3.91          1.73         2.64 o                         
  -4   8   2          2.43          1.39         2.85 o                         
  -3   8   2         27.76         34.87         6.04 o                         
  -2   8   2          7.33          8.89         5.15 o                         
  -1   8   2          5.39          2.33         3.30 o                         
   0   8   2         31.80         31.82         5.89 o                         
   1   8   2          6.00         -0.48         3.67 o                         
   2   8   2          7.35          6.61         3.27 o                         
   3   8   2         28.51         32.02         6.04 o                         
   4   8   2          2.53          2.66         2.86 o                         
   5   8   2          4.42         -3.07         4.64 o                         
   6   8   2          2.01         -0.76         3.57 o                         
   7   8   2         42.79         44.95         6.11 o                         
   8   8   2         11.68         13.27         3.96 o                         
   9   8   2          7.76          5.00         3.62 o                         
  10   8   2          1.10         -1.81         4.19 o                         
  11   8   2         22.02         21.68         5.96 o                         
  12   8   2          5.15          1.82         4.79 o                         
  13   8   2          2.02          7.77         3.94 o                         
  14   8   2          5.15         17.34         6.01 o                         
  15   8   2          7.08          0.20         3.89 o                         
  16   8   2          1.29          1.56         5.26 o                         
  17   8   2         11.13         24.01         9.19 o                         
  18   8   2          2.21         -1.66         4.14 o                         
  19   8   2          2.86         16.73         6.64 o                         
 -13   9   2          1.75         27.55        13.14 o                         
 -12   9   2          6.08          6.69        11.58 o                         
 -11   9   2          0.50        -14.34        14.34 o                         
 -10   9   2          1.77          3.28         7.03 o                         
  -9   9   2          0.43         -6.86         6.86 o                         
  -8   9   2          7.78          9.56         6.88 o                         
  -7   9   2          3.88         11.95         6.88 o                         
  -6   9   2          4.52          8.20         7.82 o                         
  -5   9   2         14.96          8.13         5.35 o                         
  -4   9   2          2.81          1.97         7.89 o                         
  -3   9   2          6.33         15.65         4.38 o                         
  -2   9   2          8.89         17.91         5.15 o                         
  -1   9   2          0.84         -2.01         5.83 o                         
   0   9   2          4.68         10.14         3.98 o                         
   1   9   2          0.83          5.28         3.51 o                         
   2   9   2          8.84         11.64         4.45 o                         
   3   9   2          6.15          8.01         4.10 o                         
   4   9   2          3.04          6.20         3.82 o                         
   5   9   2         15.06          7.08         4.38 o                         
   6   9   2          4.63          6.21         3.88 o                         
   7   9   2          3.72         -4.57         4.57 o                         
   8   9   2          8.13          7.09         4.17 o                         
   9   9   2          0.40         -1.58         3.22 o                         
  10   9   2          1.66         -3.00         5.34 o                         
  11   9   2          0.50         -2.43         5.79 o                         
  12   9   2          6.21         10.13         6.09 o                         
  13   9   2          1.83          7.28         6.54 o                         
  14   9   2          2.13          1.88         6.57 o                         
  15   9   2          8.65        -10.10        12.47 o                         
  -3  10   2          6.40         18.95        10.47 o                         
  -2  10   2          0.29         -6.18         7.02 o                         
  -1  10   2          3.50         -7.83         7.83 o                         
   0  10   2          0.85         -5.21         5.53 o                         
   1  10   2          3.56         10.05         6.68 o                         
   2  10   2          0.30         18.90        10.33 o                         
   3  10   2          6.38          8.77         7.82 o                         
   4  10   2          0.79         12.10         7.33 o                         
   5  10   2          1.84          0.32         8.89 o                         
   6  10   2          1.36         -9.93        10.29 o                         
   0   0   3         92.95         80.32         4.11 o                         
   1   0   3         52.74         47.41         2.63 o                         
   2   0   3        114.07        105.31         3.74 o                         
   3   0   3         12.24         12.06         1.38 o                         
   4   0   3         54.12         50.11         2.42 o                         
   5   0   3        102.69        118.92         3.61 o                         
   6   0   3       1856.79       1936.75        19.97 o                         
   7   0   3        310.14        317.91         7.11 o                         
   8   0   3        136.89        133.98         4.85 o                         
   9   0   3         72.68         74.95         3.86 o                         
  10   0   3          0.46          0.85         1.43 o                         
  11   0   3         15.01         16.21         1.92 o                         
  12   0   3        276.80        291.49         7.70 o                         
  13   0   3          0.75         -0.70         1.65 o                         
  14   0   3        285.10        304.80         9.12 o                         
  15   0   3         49.75         47.31         4.00 o                         
  16   0   3          1.26         -0.14         1.86 o                         
  17   0   3         12.35         10.20         2.59 o                         
  18   0   3         26.32         26.56         3.55 o                         
  19   0   3          7.15          3.72         3.16 o                         
  20   0   3        141.61        144.99        10.39 o                         
  21   0   3         18.39         12.01         5.08 o                         
  22   0   3          3.18         -2.80         4.19 o                         
  23   0   3         24.45         23.11         6.38 o                         
  24   0   3          1.43          0.91         4.85 o                         
  25   0   3          0.77         -2.41         6.65 o                         
  26   0   3          2.30         -9.64         9.64 o                         
  27   0   3          0.10         -0.24         5.58 o                         
 -27   1   3          1.54         13.37         8.28 o                         
 -26   1   3          3.44          1.51         4.80 o                         
 -25   1   3         17.32          8.66         5.25 o                         
 -24   1   3         19.40         21.04         5.67 o                         
 -23   1   3          6.52          9.23         4.15 o                         
 -22   1   3         11.40          8.34         3.76 o                         
 -21   1   3         18.23         23.80         5.34 o                         
 -20   1   3          7.18          3.79         3.27 o                         
 -19   1   3         27.70         33.41         5.33 o                         
 -18   1   3         12.68         12.34         1.98 o                         
 -17   1   3         35.68         36.47         4.35 o                         
 -16   1   3          8.56          8.46         2.66 o                         
 -15   1   3         25.30         26.05         3.38 o                         
 -14   1   3         57.75         56.70         4.65 o                         
 -13   1   3        348.90        387.54        10.87 o                         
 -12   1   3        120.08        127.76         6.24 o                         
 -11   1   3         57.08         53.88         3.66 o                         
 -10   1   3         28.01         25.50         2.56 o                         
  -9   1   3        283.17        310.00         7.37 o                         
  -8   1   3        466.03        483.39         8.78 o                         
  -7   1   3        261.05        289.00         6.54 o                         
  -6   1   3         16.62         14.95         1.34 o                         
  -5   1   3        345.79        336.06        11.45 o                         
  -4   1   3        210.70        205.17         5.24 o                         
  -3   1   3        174.55        168.70         4.71 o                         
  -2   1   3        717.42        749.05         9.42 o                         
  -1   1   3        726.84        731.50        10.39 o                         
   0   1   3        116.79        114.26         4.54 o                         
   1   1   3        727.13        714.11        11.86 o                         
   2   1   3        700.40        727.79        14.01 o                         
   3   1   3        174.83        180.39         6.21 o                         
   4   1   3        204.17        197.78         6.18 o                         
   5   1   3        353.86        355.76         7.21 o                         
   6   1   3         16.64         13.90         1.87 o                         
   7   1   3        265.02        269.35        10.91 o                         
   8   1   3        455.69        469.02        13.38 o                         
   9   1   3        281.69        312.70        10.63 o                         
  10   1   3         28.18         26.87         3.45 o                         
  11   1   3         56.91         55.70         5.07 o                         
  12   1   3        117.45        106.55         6.22 o                         
  13   1   3        345.17        334.74        15.53 o                         
  14   1   3         58.53         51.27         3.47 o                         
  15   1   3         24.93         23.05         2.59 o                         
  16   1   3          8.83          8.09         2.09 o                         
  17   1   3         34.95         30.49         3.38 o                         
  18   1   3         12.10         15.11         3.56 o                         
  19   1   3         29.39         27.80         4.53 o                         
  20   1   3          7.60         12.37         4.69 o                         
  21   1   3         18.79         27.15         6.55 o                         
  22   1   3         11.84          5.90         4.63 o                         
  23   1   3          6.54          3.26         4.79 o                         
  24   1   3         19.56         16.20         7.52 o                         
  25   1   3         16.93         17.76         5.69 o                         
  26   1   3          3.51         14.91         8.91 o                         
  27   1   3          1.39         19.56        12.49 o                         
 -27   2   3          0.67         -2.13         2.66 o                         
 -26   2   3          1.59         -1.10         4.77 o                         
 -25   2   3          7.86          3.37         4.53 o                         
 -24   2   3          3.19         -2.96         4.63 o                         
 -23   2   3          6.26          7.62         3.97 o                         
 -22   2   3          6.10          1.49         3.78 o                         
 -21   2   3          9.65          6.32         3.62 o                         
 -20   2   3          4.79         -2.11         3.98 o                         
 -19   2   3         79.08         77.43         6.84 o                         
 -18   2   3         13.01         10.94         3.36 o                         
 -17   2   3         61.08         68.18         5.10 o                         
 -16   2   3         89.55         90.02         5.52 o                         
 -15   2   3         81.17         78.82         5.08 o                         
 -14   2   3         81.14         84.38         5.40 o                         
 -13   2   3         18.76         18.64         3.03 o                         
 -12   2   3          1.97          1.84         2.14 o                         
 -11   2   3         85.00         78.55         5.09 o                         
 -10   2   3        329.69        353.98         9.86 o                         
  -9   2   3        149.34        153.25         5.55 o                         
  -8   2   3          3.10          2.62         1.46 o                         
  -7   2   3        135.91        143.59         4.56 o                         
  -6   2   3        102.46        103.81         3.81 o                         
  -5   2   3        214.33        208.89         5.09 o                         
  -4   2   3        708.94        734.77        13.33 o                         
  -3   2   3        270.67        287.86         5.76 o                         
  -2   2   3        499.94        532.38         8.10 o                         
  -1   2   3         32.04         24.02         1.98 o                         
   0   2   3        113.55        114.94         4.73 o                         
   1   2   3         32.53         27.05         2.26 o                         
   2   2   3        508.14        543.15        10.17 o                         
   3   2   3        267.81        284.14         7.44 o                         
   4   2   3        718.85        777.11        11.61 o                         
   5   2   3        215.44        202.92         6.19 o                         
   6   2   3        103.63        100.63         5.18 o                         
   7   2   3        134.34        135.50         6.39 o                         
   8   2   3          2.45          0.68         2.25 o                         
   9   2   3        151.93        149.75         6.57 o                         
  10   2   3        327.86        336.59        10.00 o                         
  11   2   3         91.90         91.94         6.19 o                         
  12   2   3          2.26          2.94         2.42 o                         
  13   2   3         18.26         18.82         4.08 o                         
  14   2   3         82.47         78.66         6.25 o                         
  15   2   3         84.17         80.11         6.51 o                         
  16   2   3         92.40         82.30         6.76 o                         
  17   2   3         60.78         68.11         6.40 o                         
  18   2   3         12.98         14.94         3.54 o                         
  19   2   3         79.59         87.67        10.36 o                         
  20   2   3          4.66          1.95         4.15 o                         
  21   2   3          9.09          6.70         4.47 o                         
  22   2   3          5.65          8.10         6.17 o                         
  23   2   3          6.53          3.47         4.53 o                         
  24   2   3          3.33          6.06         4.78 o                         
  25   2   3          7.91          1.51         5.90 o                         
  26   2   3          1.53          7.30         7.23 o                         
 -27   3   3          0.26         32.26        13.91 o                         
 -26   3   3          0.04         -4.53         5.73 o                         
 -25   3   3          2.38          2.77         3.86 o                         
 -24   3   3         13.56         10.10         5.72 o                         
 -23   3   3         18.09         19.44         5.95 o                         
 -22   3   3          5.82          3.29         4.03 o                         
 -21   3   3          0.43         -0.89         2.77 o                         
 -20   3   3          3.65          1.67         3.89 o                         
 -19   3   3          1.76          3.85         3.07 o                         
 -18   3   3          9.01         13.22         4.09 o                         
 -17   3   3         27.08         29.64         4.93 o                         
 -16   3   3          2.83         -0.16         2.48 o                         
 -15   3   3         12.09          5.54         2.37 o                         
 -14   3   3         26.07         28.05         3.59 o                         
 -13   3   3        104.74        112.59         6.39 o                         
 -12   3   3        194.10        196.44         8.53 o                         
 -11   3   3         17.84         18.70         2.83 o                         
 -10   3   3         80.46         88.57         5.19 o                         
  -9   3   3        629.26        664.13        12.82 o                         
  -8   3   3         24.28         26.93         2.91 o                         
  -7   3   3        149.44        155.38         4.29 o                         
  -6   3   3         60.52         57.33         3.47 o                         
  -5   3   3        324.48        312.62         8.88 o                         
  -4   3   3         22.75         21.03         2.08 o                         
  -3   3   3        657.66        726.48         9.55 o                         
  -2   3   3         25.49         28.22         2.14 o                         
  -1   3   3         64.95         73.35         3.04 o                         
   0   3   3        117.69        114.63         4.28 o                         
   1   3   3         64.76         68.64         3.48 o                         
   2   3   3         25.62         27.59         2.57 o                         
   3   3   3        649.26        714.11        11.54 o                         
   4   3   3         23.90         21.18         2.49 o                         
   5   3   3        322.43        320.89         7.63 o                         
   6   3   3         60.79         57.30         3.48 o                         
   7   3   3        146.50        152.18         5.59 o                         
   8   3   3         24.59         22.24         3.42 o                         
   9   3   3        627.75        640.58        14.74 o                         
  10   3   3         79.65         78.94         5.75 o                         
  11   3   3         20.35         17.95         3.40 o                         
  12   3   3        194.10        184.97         8.11 o                         
  13   3   3        102.30        104.55         6.81 o                         
  14   3   3         26.14         20.57         3.87 o                         
  15   3   3         11.32          8.81         2.91 o                         
  16   3   3          3.04          1.74         3.03 o                         
  17   3   3         26.98         22.13         4.51 o                         
  18   3   3          9.51          9.75         4.83 o                         
  19   3   3          1.87         -5.14         5.14 o                         
  20   3   3          3.66          2.70         4.17 o                         
  21   3   3          0.39         -7.18         7.18 o                         
  22   3   3          5.83         -4.01         6.87 o                         
  23   3   3         18.68         15.22         7.41 o                         
  24   3   3         13.92         11.52         7.89 o                         
  25   3   3          2.39          2.73        10.49 o                         
 -26   4   3          0.87         -0.65         5.96 o                         
 -25   4   3          2.22          9.70         8.40 o                         
 -24   4   3          8.43          2.04         5.60 o                         
 -23   4   3          6.71          0.35         3.71 o                         
 -22   4   3          4.79          2.64         3.94 o                         
 -21   4   3          9.03          4.87         4.22 o                         
 -20   4   3         19.59         16.26         4.03 o                         
 -19   4   3          4.19          4.58         2.91 o                         
 -18   4   3          4.45          2.71         2.97 o                         
 -17   4   3          0.40         -1.25         3.11 o                         
 -16   4   3          4.75          4.41         2.40 o                         
 -15   4   3          6.13          9.61         2.99 o                         
 -14   4   3          4.44          4.27         2.45 o                         
 -13   4   3         24.00         19.80         3.35 o                         
 -12   4   3         25.94         23.98         3.43 o                         
 -11   4   3        117.32        119.79         7.27 o                         
 -10   4   3        237.15        259.26        11.15 o                         
  -9   4   3        194.47        212.38         9.70 o                         
  -8   4   3         12.58         10.42         2.06 o                         
  -7   4   3         73.52         79.43         3.33 o                         
  -6   4   3         51.79         54.23         2.88 o                         
  -5   4   3        128.99        129.84         4.56 o                         
  -4   4   3        238.11        244.94         6.05 o                         
  -3   4   3         57.70         60.82         3.06 o                         
  -2   4   3        144.60        142.87         4.35 o                         
  -1   4   3         64.39         65.55         2.90 o                         
   0   4   3         95.22         97.71         3.31 o                         
   1   4   3         61.65         63.23         2.68 o                         
   2   4   3        142.93        134.42         3.71 o                         
   3   4   3         59.39         61.25         3.45 o                         
   4   4   3        242.46        242.00         7.30 o                         
   5   4   3        129.21        137.40         5.99 o                         
   6   4   3         51.29         48.25         3.80 o                         
   7   4   3         71.97         75.34         4.79 o                         
   8   4   3         11.80         12.82         2.49 o                         
   9   4   3        195.50        191.08         8.53 o                         
  10   4   3        244.90        246.28         9.93 o                         
  11   4   3        120.05        122.98         6.85 o                         
  12   4   3         24.92         24.39         3.73 o                         
  13   4   3         24.85         21.94         3.55 o                         
  14   4   3          4.22         -0.65         2.33 o                         
  15   4   3          5.79          7.45         4.30 o                         
  16   4   3          5.11          1.37         3.76 o                         
  17   4   3          0.59          2.14         3.28 o                         
  18   4   3          4.60          5.40         3.80 o                         
  19   4   3          4.22          0.91         5.21 o                         
  20   4   3         19.87         14.17         5.31 o                         
  21   4   3          8.91          4.18         5.58 o                         
  22   4   3          4.94         -5.34         5.34 o                         
  23   4   3          6.79         15.18         7.25 o                         
  24   4   3          8.26         47.62        18.61 o                         
 -24   5   3          4.46          3.19        10.75 o                         
 -23   5   3          0.11          2.16         2.34 o                         
 -22   5   3          2.71          2.07         5.09 o                         
 -21   5   3          0.45         -2.78         3.06 o                         
 -20   5   3          7.82          6.44         3.61 o                         
 -19   5   3         10.37         10.26         3.62 o                         
 -18   5   3         12.78         16.51         4.44 o                         
 -17   5   3          7.26          8.83         3.28 o                         
 -16   5   3          4.27          2.59         3.15 o                         
 -15   5   3          0.04          2.54         3.37 o                         
 -14   5   3         70.39         93.69         6.78 o                         
 -13   5   3         75.72         83.84         6.24 o                         
 -12   5   3         17.28         20.27         4.55 o                         
 -11   5   3         13.36         13.65         3.24 o                         
 -10   5   3         15.65         13.23         2.09 o                         
  -9   5   3         30.89         30.98         2.77 o                         
  -8   5   3        362.85        402.36        13.11 o                         
  -7   5   3         61.70         62.38         3.45 o                         
  -6   5   3         16.91         20.12         2.45 o                         
  -5   5   3        132.05        127.28         4.84 o                         
  -4   5   3        176.39        172.94         5.46 o                         
  -3   5   3          6.87          4.98         2.01 o                         
  -2   5   3         15.38         18.63         2.68 o                         
  -1   5   3        138.90        142.16         8.13 o                         
   0   5   3          0.00          3.04         2.59 o                         
   1   5   3        141.60        146.34         8.27 o                         
   2   5   3         14.37         12.70         3.13 o                         
   3   5   3          6.75          7.30         2.85 o                         
   4   5   3        180.72        144.69         9.39 o                         
   5   5   3        133.24        118.75         5.98 o                         
   6   5   3         16.14         16.20         2.78 o                         
   7   5   3         65.39         61.44         4.34 o                         
   8   5   3        362.94        384.20        10.59 o                         
   9   5   3         30.82         28.61         3.76 o                         
  10   5   3         15.03         14.50         3.25 o                         
  11   5   3         12.67          6.39         2.58 o                         
  12   5   3         16.77         13.50         3.26 o                         
  13   5   3         77.03         72.36         6.21 o                         
  14   5   3         69.94         75.46         7.13 o                         
  15   5   3          0.03         -2.03         3.95 o                         
  16   5   3          4.32          1.17         3.60 o                         
  17   5   3          7.44         10.51         4.45 o                         
  18   5   3         13.27          4.35         4.84 o                         
  19   5   3         10.89          7.57         5.55 o                         
  20   5   3          7.54         -2.83         6.22 o                         
  21   5   3          0.49         -9.02         9.02 o                         
  22   5   3          2.89          3.71         7.74 o                         
 -22   6   3          1.19          2.38         7.47 o                         
 -21   6   3          2.04         -3.22         5.24 o                         
 -20   6   3         11.23          7.80         4.80 o                         
 -19   6   3          2.83          0.04         8.13 o                         
 -18   6   3          3.64          4.64         3.56 o                         
 -17   6   3          9.60          7.35         4.15 o                         
 -16   6   3          2.66         -0.88         3.51 o                         
 -15   6   3         14.05         14.44         3.98 o                         
 -14   6   3         19.86         24.93         5.91 o                         
 -13   6   3         18.41         21.99         5.36 o                         
 -12   6   3         52.11         51.93         8.53 o                         
 -11   6   3         61.10         58.27         6.68 o                         
 -10   6   3          0.65         -2.45         2.45 o                         
  -9   6   3         22.16         17.64         3.13 o                         
  -8   6   3         11.47         10.30         2.16 o                         
  -7   6   3          1.70          2.88         1.69 o                         
  -6   6   3         61.98         58.89         4.09 o                         
  -5   6   3         24.09         29.68         3.63 o                         
  -4   6   3         13.78         12.80         2.60 o                         
  -3   6   3         23.08         19.79         3.22 o                         
  -2   6   3         36.78         34.63         4.67 o                         
  -1   6   3        113.62        122.37         7.96 o                         
   0   6   3         38.92         42.04         5.00 o                         
   1   6   3        114.45        111.51         9.46 o                         
   2   6   3         37.45         42.94         5.66 o                         
   3   6   3         23.95         20.31         4.42 o                         
   4   6   3         13.86         10.92         3.84 o                         
   5   6   3         24.31         23.79         4.04 o                         
   6   6   3         59.82         62.51         7.42 o                         
   7   6   3          1.66          6.86         3.68 o                         
   8   6   3         11.67         13.43         5.13 o                         
   9   6   3         23.03         15.45         5.44 o                         
  10   6   3          0.66         -5.32         5.32 o                         
  11   6   3         60.73         56.99         8.55 o                         
  12   6   3         53.59         59.13         7.58 o                         
  13   6   3         18.98         22.44         5.54 o                         
  14   6   3         19.65         14.96         4.74 o                         
  15   6   3         13.61         22.48         5.32 o                         
  16   6   3          2.61         -3.71         4.81 o                         
  17   6   3          9.61         10.99         4.65 o                         
  18   6   3          3.56          1.42         3.84 o                         
  19   6   3          2.77          0.70         4.75 o                         
  20   6   3         11.05         14.01         7.01 o                         
 -19   7   3          4.17          3.85        13.11 o                         
 -18   7   3          0.24         -5.97         5.97 o                         
 -17   7   3          9.61          5.34         4.95 o                         
 -16   7   3          0.00         -5.13         8.04 o                         
 -15   7   3          7.75         21.40         6.25 o                         
 -14   7   3          4.68         -2.83         4.42 o                         
 -13   7   3         14.16         21.53         6.23 o                         
 -12   7   3          4.55          3.78         5.26 o                         
 -11   7   3         12.56          7.15         4.52 o                         
 -10   7   3          5.57          6.26         4.74 o                         
  -9   7   3          9.31          3.79         5.06 o                         
  -8   7   3         40.65         43.40         6.09 o                         
  -7   7   3         37.29         31.43         5.15 o                         
  -6   7   3          5.61          7.24         3.24 o                         
  -5   7   3          7.82          3.99         2.74 o                         
  -4   7   3         24.80         17.33         4.03 o                         
  -3   7   3         14.81         13.54         4.23 o                         
  -2   7   3         46.17         44.15         7.03 o                         
  -1   7   3          8.62         10.79         4.04 o                         
   0   7   3          0.04         -3.01         3.67 o                         
   1   7   3          7.76          6.57         3.58 o                         
   2   7   3         46.37         40.49         6.62 o                         
   3   7   3         14.20         11.74         3.86 o                         
   4   7   3         25.14         13.28         6.95 o                         
   5   7   3          8.49          4.53         4.12 o                         
   6   7   3          5.51          7.88         5.96 o                         
   7   7   3         36.74         37.29         6.44 o                         
   8   7   3         42.19         41.30         7.69 o                         
   9   7   3          9.76          0.33         4.44 o                         
  10   7   3          5.36          8.45         5.01 o                         
  11   7   3         12.59         10.52         4.35 o                         
  12   7   3          4.62         -0.84         4.74 o                         
  13   7   3         13.97         18.52         5.67 o                         
  14   7   3          4.61         13.40         4.78 o                         
  15   7   3          7.98          9.91         4.32 o                         
  16   7   3          0.01         -0.77         6.20 o                         
  17   7   3          9.41         12.22         5.50 o                         
  18   7   3          0.29          2.67        13.87 o                         
  19   7   3          4.08         27.67        17.72 o                         
 -17   8   3          1.24         20.10        10.90 o                         
 -16   8   3         15.39         48.88        15.87 o                         
 -15   8   3          3.34         -0.99         6.79 o                         
 -14   8   3          2.26          5.16        12.59 o                         
 -13   8   3          0.41         -7.63         7.63 o                         
 -12   8   3          7.59          7.87         5.88 o                         
 -11   8   3          1.31          5.53         4.14 o                         
 -10   8   3          5.25          5.79         4.41 o                         
  -9   8   3          1.80          3.93         4.52 o                         
  -8   8   3          5.99          8.51         3.49 o                         
  -7   8   3         13.37         10.20         3.82 o                         
  -6   8   3          5.16          3.35         4.42 o                         
  -5   8   3         12.47         13.54         5.08 o                         
  -4   8   3          6.49         10.99         4.23 o                         
  -3   8   3          9.71         11.00         4.05 o                         
  -2   8   3         13.98         13.61         4.34 o                         
  -1   8   3          0.01         -1.28         6.81 o                         
   0   8   3          6.35          4.00         4.55 o                         
   1   8   3          0.03         -4.04         4.04 o                         
   2   8   3         14.59         19.74         5.90 o                         
   3   8   3          9.69          5.53         4.20 o                         
   4   8   3          5.84          2.87         4.25 o                         
   5   8   3         12.19         11.24         3.96 o                         
   6   8   3          5.30         10.65         3.78 o                         
   7   8   3         13.22         19.37         5.24 o                         
   8   8   3          6.06         14.78         5.63 o                         
   9   8   3          1.82         -2.99         4.54 o                         
  10   8   3          5.18          9.69         4.28 o                         
  11   8   3          1.27          7.46         6.29 o                         
  12   8   3          7.57          8.88         5.78 o                         
  13   8   3          0.45          5.87         7.48 o                         
  14   8   3          2.15         -2.80         7.36 o                         
  15   8   3          3.28          2.90         7.77 o                         
  16   8   3         15.15          1.67        17.78 o                         
  17   8   3          1.22         51.94        20.08 o                         
 -13   9   3          3.92         -9.36         9.36 o                         
 -12   9   3          2.66        -14.25        14.25 o                         
 -11   9   3          4.17         -4.85         6.47 o                         
 -10   9   3          2.21          9.51        10.73 o                         
  -9   9   3          4.42          3.12        20.18 o                         
  -8   9   3          0.94         21.30         8.03 o                         
  -7   9   3          1.85         -4.42         4.74 o                         
  -6   9   3          0.34         21.05         6.95 o                         
  -5   9   3          2.29         -7.42         7.42 o                         
  -4   9   3          5.26          5.47         3.81 o                         
  -3   9   3         11.92          8.15         5.22 o                         
  -2   9   3          1.48          0.29         5.27 o                         
  -1   9   3          1.12         10.67         4.10 o                         
   0   9   3         16.38         12.32         5.04 o                         
   1   9   3          1.07         10.49         7.08 o                         
   2   9   3          1.41          3.50         5.11 o                         
   3   9   3         12.30         14.79         5.33 o                         
   4   9   3          5.09          1.74         3.72 o                         
   5   9   3          2.46          9.57         3.98 o                         
   6   9   3          0.33         -5.33         6.03 o                         
   7   9   3          1.78          1.47         4.89 o                         
   8   9   3          0.89         -5.40         7.02 o                         
   9   9   3          4.28          5.29         4.85 o                         
  10   9   3          2.11          4.10         7.22 o                         
  11   9   3          4.01         -0.39         4.06 o                         
  12   9   3          2.62         -8.62         8.62 o                         
  13   9   3          3.92          9.95         8.52 o                         
   2  10   3          2.75         15.50         9.60 o                         
   3  10   3          4.32        -11.10        11.10 o                         
   4  10   3          2.97         19.07         9.84 o                         
   5  10   3          0.08         -0.51         4.20 o                         
   0   0   4          0.39          1.77         1.39 o                         
   1   0   4        115.59        104.87         3.80 o                         
   2   0   4         66.41         59.78         2.89 o                         
   3   0   4         94.49         88.80         3.92 o                         
   4   0   4        590.67        620.92         9.43 o                         
   5   0   4         25.29         26.83         2.13 o                         
   6   0   4         25.06         23.75         1.97 o                         
   7   0   4         33.53         31.93         2.46 o                         
   8   0   4         44.38         40.83         3.21 o                         
   9   0   4          7.05          5.34         1.95 o                         
  10   0   4        425.09        469.91        14.31 o                         
  11   0   4         23.89         23.02         3.14 o                         
  12   0   4         17.78         19.77         2.95 o                         
  13   0   4          0.52          0.39         2.12 o                         
  14   0   4         23.48         17.39         2.96 o                         
  15   0   4         19.33         25.65         3.89 o                         
  16   0   4          8.75         10.78         2.83 o                         
  17   0   4          9.20          3.74         2.73 o                         
  18   0   4          5.15          0.21         3.60 o                         
  19   0   4          0.98          2.25         4.16 o                         
  20   0   4          0.00         -5.47         5.47 o                         
  21   0   4         45.88         49.45         8.59 o                         
  22   0   4         35.51         40.50         8.10 o                         
  23   0   4          0.55          1.10         6.61 o                         
  24   0   4          9.41         18.14         6.22 o                         
  25   0   4          0.79          4.07         6.11 o                         
  26   0   4          0.04         12.52        10.69 o                         
 -25   1   4          3.11          9.31         6.57 o                         
 -24   1   4          5.37          1.45         5.01 o                         
 -23   1   4         10.32          7.96         5.69 o                         
 -22   1   4          3.61         -1.39         4.84 o                         
 -21   1   4          1.99         -6.35         6.35 o                         
 -20   1   4         14.21         19.32         5.59 o                         
 -19   1   4         14.12          8.03         4.33 o                         
 -18   1   4         50.22         59.64         6.63 o                         
 -17   1   4         55.71         59.11         6.43 o                         
 -16   1   4         13.24         14.19         2.74 o                         
 -15   1   4         56.12         60.42         4.82 o                         
 -14   1   4        113.30        112.21         6.44 o                         
 -13   1   4          7.99          9.44         2.46 o                         
 -12   1   4         32.06         32.58         3.97 o                         
 -11   1   4         14.82         13.03         2.69 o                         
 -10   1   4          6.78          5.07         2.10 o                         
  -9   1   4        217.54        223.59         8.19 o                         
  -8   1   4         83.91         78.46         4.79 o                         
  -7   1   4         34.77         28.10         2.01 o                         
  -6   1   4         60.78         56.16         3.78 o                         
  -5   1   4        225.54        230.54         5.87 o                         
  -4   1   4         79.95         81.78         3.88 o                         
  -3   1   4        355.94        368.19         7.74 o                         
  -2   1   4         73.77         68.33         3.29 o                         
  -1   1   4         73.53         63.28         3.80 o                         
   0   1   4         40.36         42.26         3.11 o                         
   1   1   4         73.09         62.17         3.71 o                         
   2   1   4         74.07         74.16         4.36 o                         
   3   1   4        342.29        351.86         9.77 o                         
   4   1   4         84.25         84.58         5.09 o                         
   5   1   4        220.10        218.99         7.24 o                         
   6   1   4         63.01         64.95         3.48 o                         
   7   1   4         35.98         33.20         2.65 o                         
   8   1   4         86.78         82.19         5.74 o                         
   9   1   4        217.63        238.43        11.05 o                         
  10   1   4          6.36          8.71         2.74 o                         
  11   1   4         14.77         23.32         4.87 o                         
  12   1   4         33.73         32.92         5.66 o                         
  13   1   4          7.56         10.78         3.88 o                         
  14   1   4        114.51        125.99        10.69 o                         
  15   1   4         54.08         48.36         7.57 o                         
  16   1   4         13.49         17.63         5.18 o                         
  17   1   4         55.09         62.23         8.38 o                         
  18   1   4         49.52         60.59         8.76 o                         
  19   1   4         13.93         12.27         4.79 o                         
  20   1   4         14.81         15.16         6.36 o                         
  21   1   4          2.07          8.35         5.06 o                         
  22   1   4          3.52         -2.60         4.82 o                         
  23   1   4         10.77         10.25         4.91 o                         
  24   1   4          5.11          8.82         6.83 o                         
  25   1   4          3.10         -3.85         5.69 o                         
  26   1   4          0.96         -8.07         8.07 o                         
 -25   2   4          5.29          2.52        10.05 o                         
 -24   2   4          2.18          1.61        12.41 o                         
 -23   2   4          6.04          6.01         4.43 o                         
 -22   2   4          4.78          1.59         5.95 o                         
 -21   2   4          3.05          1.35         3.58 o                         
 -20   2   4         15.13          6.83         4.10 o                         
 -19   2   4          3.01          2.49         3.05 o                         
 -18   2   4         21.48         19.12         4.10 o                         
 -17   2   4          4.13          1.88         4.91 o                         
 -16   2   4         21.42         21.26         3.77 o                         
 -15   2   4          3.92          2.72         2.32 o                         
 -14   2   4         68.06         85.57         6.45 o                         
 -13   2   4         57.09         58.36         4.87 o                         
 -12   2   4        121.10        119.22         6.61 o                         
 -11   2   4        125.94        137.46         6.76 o                         
 -10   2   4         15.59         10.99         2.28 o                         
  -9   2   4         57.29         53.45         4.08 o                         
  -8   2   4        202.03        188.57         5.90 o                         
  -7   2   4        177.60        152.60        11.36 o                         
  -6   2   4        399.46        433.02         9.87 o                         
  -5   2   4        150.64        146.16         4.65 o                         
  -4   2   4          7.23          8.89         1.54 o                         
  -3   2   4         30.30         30.52         2.42 o                         
  -2   2   4         81.53         80.12         4.57 o                         
  -1   2   4         49.82         46.48         3.44 o                         
   0   2   4        206.57        223.04         6.93 o                         
   1   2   4         52.50         50.61         3.48 o                         
   2   2   4         82.55         79.92         4.68 o                         
   3   2   4         29.42         29.11         3.23 o                         
   4   2   4          7.87          7.43         2.11 o                         
   5   2   4        150.94        152.66         6.19 o                         
   6   2   4        392.83        399.67         9.70 o                         
   7   2   4        174.13        168.23         6.88 o                         
   8   2   4        195.09        180.16         7.27 o                         
   9   2   4         57.03         57.47         5.49 o                         
  10   2   4         15.73         14.96         3.39 o                         
  11   2   4        126.35        132.08         8.37 o                         
  12   2   4        116.23        109.20         9.57 o                         
  13   2   4         56.87         55.52         9.13 o                         
  14   2   4         67.80         77.31         9.13 o                         
  15   2   4          3.36          2.55         4.14 o                         
  16   2   4         22.27         33.64         6.92 o                         
  17   2   4          4.07          6.02         4.16 o                         
  18   2   4         20.97         18.42         6.14 o                         
  19   2   4          3.06          7.39         4.54 o                         
  20   2   4         15.30         13.08         5.24 o                         
  21   2   4          3.17          5.21         5.20 o                         
  22   2   4          4.65          3.89         6.26 o                         
  23   2   4          6.15          9.79         7.82 o                         
  24   2   4          2.24          8.51        10.37 o                         
  25   2   4          5.34         27.95        12.68 o                         
  26   2   4          5.95          0.94        12.49 o                         
 -25   3   4          8.25         11.04         8.27 o                         
 -24   3   4          3.76         -7.51         7.51 o                         
 -23   3   4          1.72          7.68         4.81 o                         
 -22   3   4          0.78         -6.87         9.51 o                         
 -21   3   4         15.95         14.69         5.13 o                         
 -20   3   4          3.88          0.96         3.27 o                         
 -19   3   4         29.36         34.68         6.07 o                         
 -18   3   4         15.18         13.85         3.71 o                         
 -17   3   4          2.11         -2.82         2.82 o                         
 -16   3   4          0.54         -0.11         3.00 o                         
 -15   3   4          9.40          4.87         2.42 o                         
 -14   3   4         19.28         20.82         3.45 o                         
 -13   3   4        169.87        206.50         9.31 o                         
 -12   3   4         12.12         11.37         2.83 o                         
 -11   3   4         44.54         51.48         4.54 o                         
 -10   3   4         81.81         82.57         5.13 o                         
  -9   3   4        124.99        128.34         6.13 o                         
  -8   3   4         13.88         13.02         1.89 o                         
  -7   3   4        122.04        124.76         4.40 o                         
  -6   3   4        100.59         85.68         3.39 o                         
  -5   3   4         47.25         44.53         2.79 o                         
  -4   3   4         32.85         31.84         2.59 o                         
  -3   3   4         20.93         20.04         2.25 o                         
  -2   3   4          1.46          0.96         1.25 o                         
  -1   3   4        160.56        166.59         6.56 o                         
   0   3   4         19.77         17.84         2.41 o                         
   1   3   4        163.68        165.56         6.44 o                         
   2   3   4          1.37          0.31         1.53 o                         
   3   3   4         21.48         18.23         2.60 o                         
   4   3   4         32.10         31.14         3.11 o                         
   5   3   4         47.45         44.98         3.48 o                         
   6   3   4        101.01         94.30         5.17 o                         
   7   3   4        121.55        124.49         6.21 o                         
   8   3   4         14.08         13.51         2.30 o                         
   9   3   4        124.90        123.44         6.69 o                         
  10   3   4         83.49         78.94         5.96 o                         
  11   3   4         43.25         39.65         5.01 o                         
  12   3   4         11.71          9.47         3.52 o                         
  13   3   4        169.77        194.52        14.88 o                         
  14   3   4         19.03         17.27         5.48 o                         
  15   3   4          9.06          3.76         4.55 o                         
  16   3   4          0.58         -1.01         5.25 o                         
  17   3   4          2.12         -3.42         4.16 o                         
  18   3   4         15.05         20.05         8.96 o                         
  19   3   4         29.64         46.82         8.67 o                         
  20   3   4          3.88         -6.06         6.06 o                         
  21   3   4         15.85         19.20         6.97 o                         
  22   3   4          0.77         -6.67         6.67 o                         
  23   3   4          1.67        -18.08        18.08 o                         
  24   3   4          3.82         -7.77        11.60 o                         
 -24   4   4          2.02        -12.12        12.12 o                         
 -23   4   4          0.08          3.92         5.45 o                         
 -22   4   4          4.34          4.58         5.58 o                         
 -21   4   4          5.29         -0.53         3.99 o                         
 -20   4   4         19.12         16.00         5.38 o                         
 -19   4   4          3.59         -1.43         3.14 o                         
 -18   4   4          9.71          5.56         3.58 o                         
 -17   4   4          1.11          6.89         3.17 o                         
 -16   4   4          1.30          3.68         2.69 o                         
 -15   4   4          9.00          8.07         3.18 o                         
 -14   4   4         47.60         63.59         5.88 o                         
 -13   4   4          4.93          2.59         2.31 o                         
 -12   4   4         43.43         51.63         5.12 o                         
 -11   4   4         16.41         13.22         2.80 o                         
 -10   4   4         39.28         44.69         4.02 o                         
  -9   4   4         35.49         36.10         3.44 o                         
  -8   4   4         73.86         75.15         3.77 o                         
  -7   4   4        152.61        155.56         5.08 o                         
  -6   4   4        197.05        195.23         5.47 o                         
  -5   4   4        184.45        187.16         4.79 o                         
  -4   4   4         13.81         14.39         1.72 o                         
  -3   4   4         46.09         43.48         3.05 o                         
  -2   4   4         43.74         38.33         3.02 o                         
  -1   4   4         34.83         33.91         2.79 o                         
   0   4   4         31.02         28.08         2.53 o                         
   1   4   4         34.70         34.54         2.80 o                         
   2   4   4         42.61         38.63         3.22 o                         
   3   4   4         46.09         43.68         3.53 o                         
   4   4   4         13.98         17.68         2.91 o                         
   5   4   4        187.04        190.67         7.14 o                         
   6   4   4        193.39        191.71         7.73 o                         
   7   4   4        153.30        152.80         8.00 o                         
   8   4   4         75.03         84.32         5.56 o                         
   9   4   4         34.10         27.50         3.84 o                         
  10   4   4         39.07         45.04         4.85 o                         
  11   4   4         15.04         14.94         3.40 o                         
  12   4   4         43.51         45.36         5.52 o                         
  13   4   4          5.05          7.42         3.25 o                         
  14   4   4         46.33         57.10         8.42 o                         
  15   4   4          9.56          6.72         4.50 o                         
  16   4   4          1.21          8.93         4.74 o                         
  17   4   4          0.97          3.25         4.98 o                         
  18   4   4          9.66          1.02         6.26 o                         
  19   4   4          3.77          0.83         5.21 o                         
  20   4   4         19.14         24.78         7.08 o                         
  21   4   4          5.39         17.99         8.93 o                         
  22   4   4          4.21          0.83        11.26 o                         
  23   4   4          0.08         18.10        13.34 o                         
 -22   5   4          1.88         -2.02        15.46 o                         
 -21   5   4          0.99          5.94         4.69 o                         
 -20   5   4          2.02          4.74         3.35 o                         
 -19   5   4          8.51          2.51         3.90 o                         
 -18   5   4          1.59          0.75         4.71 o                         
 -17   5   4         39.51         51.07         8.39 o                         
 -16   5   4          7.32         11.94         4.58 o                         
 -15   5   4         26.44         28.27         9.33 o                         
 -14   5   4         11.92         13.57         3.25 o                         
 -13   5   4          7.95          7.54         2.64 o                         
 -12   5   4          9.43          6.94         2.75 o                         
 -11   5   4         46.86         51.58         4.95 o                         
 -10   5   4         20.40         18.92         3.10 o                         
  -9   5   4         13.47         15.28         2.52 o                         
  -8   5   4          7.30          5.72         1.96 o                         
  -7   5   4         20.30         17.72         2.26 o                         
  -6   5   4          0.20          0.47         1.92 o                         
  -5   5   4         59.88         65.51         3.74 o                         
  -4   5   4          8.17          6.06         1.35 o                         
  -3   5   4         58.81         60.69         3.36 o                         
  -2   5   4         57.77         61.30         4.90 o                         
  -1   5   4         49.57         39.25         3.14 o                         
   0   5   4        157.86        160.44         9.44 o                         
   1   5   4         48.64         38.50         3.27 o                         
   2   5   4         57.08         51.95         3.08 o                         
   3   5   4         58.51         61.14         3.94 o                         
   4   5   4          8.65          6.14         2.50 o                         
   5   5   4         60.09         62.07         4.41 o                         
   6   5   4          0.19         -0.14         2.08 o                         
   7   5   4         20.78         22.40         3.30 o                         
   8   5   4          7.84          7.99         3.10 o                         
   9   5   4         14.23         10.69         4.22 o                         
  10   5   4         20.66         16.11         5.22 o                         
  11   5   4         46.12         64.04         9.27 o                         
  12   5   4          9.72          5.75         4.86 o                         
  13   5   4          8.28          9.57         4.64 o                         
  14   5   4         11.80          7.21         5.53 o                         
  15   5   4         25.91         24.46         6.57 o                         
  16   5   4          7.53         15.46         5.42 o                         
  17   5   4         39.20         50.34         9.53 o                         
  18   5   4          1.49         -4.96         4.96 o                         
  19   5   4          8.36          1.92         4.73 o                         
  20   5   4          2.15         11.02         7.87 o                         
  21   5   4          0.92          2.73         8.63 o                         
 -21   6   4          1.46         -0.38        18.23 o                         
 -20   6   4          2.28         -4.12        20.48 o                         
 -19   6   4          1.08         -2.81        12.91 o                         
 -18   6   4          1.88         -1.88         3.11 o                         
 -17   6   4          2.07          3.85         4.51 o                         
 -16   6   4          4.99         10.67         6.78 o                         
 -15   6   4          9.14          7.42         6.06 o                         
 -14   6   4         12.05          9.21         5.50 o                         
 -13   6   4          3.13         -5.18         5.70 o                         
 -12   6   4          2.14          3.74         3.49 o                         
 -11   6   4         15.34         19.29         4.79 o                         
 -10   6   4         37.26         51.47         9.32 o                         
  -9   6   4          8.25          7.89         4.19 o                         
  -8   6   4         25.05         20.32         5.70 o                         
  -7   6   4         15.93         17.89         5.06 o                         
  -6   6   4          4.12         -4.16         5.23 o                         
  -5   6   4          3.71          7.35         2.74 o                         
  -4   6   4         79.45         88.09         7.89 o                         
  -3   6   4         16.64         12.41         4.20 o                         
  -2   6   4        109.03        115.89         7.78 o                         
  -1   6   4          2.35          4.52         2.85 o                         
   0   6   4          2.21          0.98         3.35 o                         
   1   6   4          2.26          4.83         3.16 o                         
   2   6   4        110.24        114.53         9.06 o                         
   3   6   4         16.56         16.43         4.30 o                         
   4   6   4         81.74         88.75         8.07 o                         
   5   6   4          3.72          4.76         3.43 o                         
   6   6   4          4.00          4.44         3.89 o                         
   7   6   4         16.07         22.81         5.04 o                         
   8   6   4         25.31         25.79         5.56 o                         
   9   6   4          8.38         10.84         5.25 o                         
  10   6   4         37.33         40.23         8.85 o                         
  11   6   4         15.39         13.60         6.60 o                         
  12   6   4          2.20          9.42         5.84 o                         
  13   6   4          3.12          4.54         4.75 o                         
  14   6   4         12.04          9.89         5.00 o                         
  15   6   4          9.43          9.01         5.76 o                         
  16   6   4          4.98          5.53         4.48 o                         
  17   6   4          2.04         -4.36         4.74 o                         
  18   6   4          1.99        -12.91        13.09 o                         
 -18   7   4          1.83         -8.60         8.60 o                         
 -17   7   4          2.28         20.74        12.64 o                         
 -16   7   4          6.98         -0.52        21.25 o                         
 -15   7   4          1.14         -0.57         9.86 o                         
 -14   7   4          0.78         -3.93         5.54 o                         
 -13   7   4          8.90         10.92         5.69 o                         
 -12   7   4          9.92          5.07         5.37 o                         
 -11   7   4          5.29          4.41         4.54 o                         
 -10   7   4          3.71         -1.78         3.95 o                         
  -9   7   4         28.57         32.15         7.22 o                         
  -8   7   4          1.39          4.39         3.80 o                         
  -7   7   4          6.67          2.51         3.65 o                         
  -6   7   4         25.10         25.40         5.53 o                         
  -5   7   4         37.28         32.81         7.17 o                         
  -4   7   4          2.43          1.92         2.86 o                         
  -3   7   4         12.09         11.65         5.49 o                         
  -2   7   4          3.45          1.79         3.08 o                         
  -1   7   4         26.35         28.25         6.98 o                         
   0   7   4          4.33          1.25         4.09 o                         
   1   7   4         25.91         31.91         5.99 o                         
   2   7   4          3.72          9.09         4.07 o                         
   3   7   4         12.16         23.52         7.02 o                         
   4   7   4          2.39         -0.47         4.94 o                         
   5   7   4         37.55         47.71         7.64 o                         
   6   7   4         24.91         24.89         7.44 o                         
   7   7   4          6.85          8.24         4.54 o                         
   8   7   4          1.32          2.23         4.24 o                         
   9   7   4         28.87         31.81         6.89 o                         
  10   7   4          3.69          4.68         4.48 o                         
  11   7   4          5.00         -3.23         5.47 o                         
  12   7   4          9.76          7.98         5.14 o                         
  13   7   4          9.01         17.00         5.78 o                         
  14   7   4          0.70         -5.83         5.83 o                         
  15   7   4          1.03          2.00         5.37 o                         
  -9   8   4          5.68          9.67         5.04 o                         
  -8   8   4          6.34          0.63         4.14 o                         
  -7   8   4          1.26         13.18         6.47 o                         
  -6   8   4         25.16         25.26         7.34 o                         
  -5   8   4          3.23          0.10         4.74 o                         
  -4   8   4         10.23          5.47         4.91 o                         
  -3   8   4          2.18          5.07         6.15 o                         
  -2   8   4          8.35         13.24         6.31 o                         
  -1   8   4          5.58          4.13         4.69 o                         
   0   8   4          9.16          4.83         6.65 o                         
   1   8   4          5.49          1.42         3.70 o                         
   2   8   4          8.39         11.58         4.79 o                         
   3   8   4          2.25          5.15         4.42 o                         
   4   8   4          9.95          9.44         4.20 o                         
   5   8   4          3.41          4.49         3.55 o                         
   6   8   4         24.94         23.49        10.32 o                         
   7   8   4          1.29         -5.90         5.90 o                         
   8   8   4          6.53         12.44         5.42 o                         
   9   8   4          5.69          4.00         7.39 o                         
  10   8   4          0.47          2.35         6.12 o                         
  11   8   4          0.27          8.45         8.17 o                         
  12   8   4          4.51         -6.42        19.08 o                         
  13   8   4          7.35         11.57         8.41 o                         
 -10   9   4          0.51         -3.93         5.58 o                         
  -9   9   4          0.30         21.16         9.77 o                         
  -8   9   4          3.96         12.02         7.95 o                         
  -7   9   4          8.45          4.82         8.93 o                         
  -6   9   4          0.57         10.19         9.10 o                         
  -5   9   4          2.62        -11.34        11.34 o                         
  -4   9   4          1.27         21.52         9.75 o                         
  -3   9   4          5.93         12.89         7.49 o                         
  -2   9   4          2.38         16.79         9.72 o                         
  -1   9   4          6.83         -7.88         7.88 o                         
   0   9   4          0.07          8.62        20.57 o                         
   1   9   4          6.85          4.33         6.67 o                         
   2   9   4          2.40          0.29         6.72 o                         
   3   9   4          5.91         -7.73        11.83 o                         
   4   9   4          1.22          5.85         6.69 o                         
   5   9   4          2.83         -1.83         1.94 o                         
   6   9   4          0.58         -3.81         4.25 o                         
   7   9   4          8.10          4.16         8.34 o                         
   8   9   4          3.93         32.18         9.48 o                         
   9   9   4          0.27         11.42         7.88 o                         
  10   9   4          0.53         -4.08         9.56 o                         
   0   0   5        467.00        474.32        19.34 o                         
   1   0   5        148.67        138.27         6.31 o                         
   2   0   5         76.32         73.84         3.20 o                         
   3   0   5         47.91         40.96         2.58 o                         
   4   0   5         25.64         29.84         2.61 o                         
   5   0   5        639.23        710.81        12.09 o                         
   6   0   5        163.41        168.81         6.30 o                         
   7   0   5         24.46         22.65         2.58 o                         
   8   0   5         21.83         20.67         3.05 o                         
   9   0   5         45.24         49.41         4.12 o                         
  10   0   5          0.20          0.05         1.53 o                         
  11   0   5         83.21         92.24         6.40 o                         
  12   0   5         49.90         43.88         4.56 o                         
  13   0   5         10.23          5.36         3.28 o                         
  14   0   5          8.95         15.08         4.51 o                         
  15   0   5         19.49         10.00         3.90 o                         
  16   0   5          1.51          3.35         6.04 o                         
  17   0   5         10.68         10.58         3.97 o                         
  18   0   5          2.23         -4.02         4.02 o                         
  19   0   5          4.95         -2.09         5.51 o                         
  20   0   5          0.21          1.52         4.79 o                         
  21   0   5          0.50          3.89         6.26 o                         
  22   0   5          0.57          5.69         6.25 o                         
  23   0   5          6.23         15.51        10.76 o                         
 -23   1   5          3.85         -9.17         9.17 o                         
 -22   1   5          2.27         -0.92         5.31 o                         
 -21   1   5          0.23          2.10         5.61 o                         
 -20   1   5          4.32          4.83         7.33 o                         
 -19   1   5          9.08          9.95         5.20 o                         
 -18   1   5         22.10         16.42         6.06 o                         
 -17   1   5          2.43          7.82         3.68 o                         
 -16   1   5          2.45          1.38         3.90 o                         
 -15   1   5          6.58          0.89         3.59 o                         
 -14   1   5         45.81         45.57         5.29 o                         
 -13   1   5         33.68         35.09         4.59 o                         
 -12   1   5         58.61         63.17         5.18 o                         
 -11   1   5         16.09         15.62         2.91 o                         
 -10   1   5         94.00         97.07         5.77 o                         
  -9   1   5         70.85         65.90         6.26 o                         
  -8   1   5         82.19         84.14         5.24 o                         
  -7   1   5         63.96         59.09         3.59 o                         
  -6   1   5         75.12         82.33         4.04 o                         
  -5   1   5         57.60         59.78         3.88 o                         
  -4   1   5        210.50        211.90         6.62 o                         
  -3   1   5         19.07         15.57         1.70 o                         
  -2   1   5        169.10        174.10         7.04 o                         
  -1   1   5         42.06         45.68         3.90 o                         
   0   1   5        211.50        218.74         8.01 o                         
   1   1   5         41.31         46.57         3.98 o                         
   2   1   5        163.61        165.57         6.90 o                         
   3   1   5         18.78         22.08         3.26 o                         
   4   1   5        209.10        215.90         8.49 o                         
   5   1   5         56.98         60.13         5.66 o                         
   6   1   5         75.37         82.88         5.59 o                         
   7   1   5         66.64         57.76         4.59 o                         
   8   1   5         79.32         93.06         7.19 o                         
   9   1   5         70.09         77.80         7.75 o                         
  10   1   5         96.56        108.64         9.42 o                         
  11   1   5         16.38         22.76         5.13 o                         
  12   1   5         55.60         60.55         7.59 o                         
  13   1   5         35.54         38.78         6.65 o                         
  14   1   5         44.86         41.91         6.98 o                         
  15   1   5          6.58          7.92         4.13 o                         
  16   1   5          2.16          2.61         4.16 o                         
  17   1   5          2.50         -0.26         4.16 o                         
  18   1   5         21.81         20.41         6.12 o                         
  19   1   5          9.15         23.41         5.72 o                         
  20   1   5          4.53         -0.14         3.31 o                         
  21   1   5          0.21          0.91         5.55 o                         
  22   1   5          2.44         -5.07         9.04 o                         
  23   1   5          3.94          5.19         8.93 o                         
 -23   2   5          0.31         -6.75         6.75 o                         
 -22   2   5          3.75          3.53         4.39 o                         
 -21   2   5          5.20         10.31         5.44 o                         
 -20   2   5          4.60         -3.31         5.81 o                         
 -19   2   5          2.37          4.79         4.86 o                         
 -18   2   5          2.24          3.99         4.15 o                         
 -17   2   5          2.01         -4.63         4.83 o                         
 -16   2   5         29.34         20.69         6.50 o                         
 -15   2   5         21.31         32.98         5.97 o                         
 -14   2   5          0.60          0.74         2.51 o                         
 -13   2   5         70.89         74.21         6.45 o                         
 -12   2   5          2.63          8.27         2.57 o                         
 -11   2   5         41.20         35.79         4.31 o                         
 -10   2   5         42.83         36.22         5.42 o                         
  -9   2   5         73.90         79.68         6.32 o                         
  -8   2   5         29.69         22.78         3.25 o                         
  -7   2   5          7.44          7.86         1.65 o                         
  -6   2   5         27.79         24.37         2.23 o                         
  -5   2   5        148.89        147.93         5.54 o                         
  -4   2   5        195.10        183.37         7.60 o                         
  -3   2   5         97.83        109.93         6.56 o                         
  -2   2   5          3.92          3.86         2.30 o                         
  -1   2   5        177.60        187.25         8.24 o                         
   0   2   5          9.25          8.61         2.50 o                         
   1   2   5        177.27        178.99         7.66 o                         
   2   2   5          4.23          2.82         1.89 o                         
   3   2   5         97.92        114.47         6.11 o                         
   4   2   5        198.77        201.85         8.69 o                         
   5   2   5        148.48        156.28         7.46 o                         
   6   2   5         28.39         24.00         3.44 o                         
   7   2   5          8.45          6.82         1.81 o                         
   8   2   5         30.12         25.64         3.22 o                         
   9   2   5         70.71         78.21         8.62 o                         
  10   2   5         43.85         55.20         7.86 o                         
  11   2   5         41.18         47.35         8.04 o                         
  12   2   5          2.47          4.52         4.19 o                         
  13   2   5         70.79         62.84         8.71 o                         
  14   2   5          0.63          1.56         3.27 o                         
  15   2   5         20.70         36.27         7.02 o                         
  16   2   5         30.14         25.97         7.48 o                         
  17   2   5          1.95          3.91         4.25 o                         
  18   2   5          2.30         -6.34         6.34 o                         
  19   2   5          2.33          4.45         4.29 o                         
  20   2   5          4.58         18.75         9.36 o                         
  21   2   5          5.01          3.12         9.93 o                         
  22   2   5          3.73          9.16        40.58 o                         
 -23   3   5          2.21         -8.24         8.24 o                         
 -22   3   5          4.65         12.82         6.22 o                         
 -21   3   5          1.64         -6.82         9.71 o                         
 -20   3   5          5.68         10.64         7.46 o                         
 -19   3   5          4.16          0.16         4.51 o                         
 -18   3   5          3.83          4.60         3.09 o                         
 -17   3   5         16.40         12.90         8.72 o                         
 -16   3   5         24.88         24.80         4.97 o                         
 -15   3   5          6.83          4.32         3.89 o                         
 -14   3   5         13.16         18.79         4.26 o                         
 -13   3   5         17.75         13.74         3.99 o                         
 -12   3   5         13.83         10.31         4.41 o                         
 -11   3   5         46.68         60.20         6.67 o                         
 -10   3   5         34.12         43.03         5.51 o                         
  -9   3   5          9.62         13.43         3.03 o                         
  -8   3   5         64.84         62.59         5.23 o                         
  -7   3   5         26.30         27.69         2.59 o                         
  -6   3   5        108.57        112.09         5.78 o                         
  -5   3   5         18.40         14.61         1.91 o                         
  -4   3   5         16.70         16.03         2.31 o                         
  -3   3   5         39.03         39.48         3.74 o                         
  -2   3   5         29.17         32.54         3.52 o                         
  -1   3   5          2.24          3.40         2.01 o                         
   0   3   5         21.41         20.20         3.13 o                         
   1   3   5          2.24          5.29         2.14 o                         
   2   3   5         29.28         29.99         3.36 o                         
   3   3   5         40.45         47.10         3.99 o                         
   4   3   5         17.93         16.37         2.55 o                         
   5   3   5         18.77         15.06         3.12 o                         
   6   3   5        107.89        109.31         7.43 o                         
   7   3   5         25.60         21.94         4.17 o                         
   8   3   5         63.07         57.97         5.59 o                         
   9   3   5         10.21          9.18         3.50 o                         
  10   3   5         33.41         37.90         5.67 o                         
  11   3   5         46.49         59.12         8.48 o                         
  12   3   5         13.37          8.42         5.40 o                         
  13   3   5         17.13         20.61         5.67 o                         
  14   3   5         12.87         18.65         7.00 o                         
  15   3   5          6.93          9.22         4.31 o                         
  16   3   5         25.06         28.79         6.71 o                         
  17   3   5         16.86         21.73         6.21 o                         
  18   3   5          3.78         -5.94         5.94 o                         
  19   3   5          4.10         -5.22         9.73 o                         
  20   3   5          5.81          1.46        12.31 o                         
  21   3   5          1.67         -3.35         6.68 o                         
  22   3   5          4.63          3.64         8.78 o                         
 -21   4   5         11.77         41.57        14.85 o                         
 -20   4   5          2.76         16.83         8.77 o                         
 -19   4   5          6.12          9.20         7.27 o                         
 -18   4   5          2.62          8.44         5.08 o                         
 -17   4   5          6.59          7.99         4.40 o                         
 -16   4   5         10.48          9.55         4.29 o                         
 -15   4   5         17.77         25.44         5.03 o                         
 -14   4   5          4.61          3.50         3.36 o                         
 -13   4   5         16.59         18.37         4.06 o                         
 -12   4   5         13.40         10.27         3.20 o                         
 -11   4   5         18.65         20.57         4.11 o                         
 -10   4   5          6.93         -0.44         2.51 o                         
  -9   4   5         19.83         20.34         3.92 o                         
  -8   4   5          7.80         11.33         2.64 o                         
  -7   4   5         35.58         30.87         4.14 o                         
  -6   4   5          2.87          0.78         2.82 o                         
  -5   4   5         16.16         20.20         2.34 o                         
  -4   4   5          2.63          1.54         1.86 o                         
  -3   4   5         47.77         52.84         4.52 o                         
  -2   4   5         30.92         33.38         3.78 o                         
  -1   4   5          8.32          7.50         2.41 o                         
   0   4   5         13.80          8.94         2.43 o                         
   1   4   5          7.28          4.26         2.21 o                         
   2   4   5         31.16         25.23         3.32 o                         
   3   4   5         46.43         43.04         4.12 o                         
   4   4   5          2.35          2.91         2.18 o                         
   5   4   5         15.54         21.35         4.00 o                         
   6   4   5          2.90          0.32         3.99 o                         
   7   4   5         36.09         45.48         6.97 o                         
   8   4   5          8.09         11.08         4.10 o                         
   9   4   5         20.39         22.02         4.81 o                         
  10   4   5          7.46          9.13         5.17 o                         
  11   4   5         18.79         33.85         7.02 o                         
  12   4   5         13.42         12.57         5.88 o                         
  13   4   5         16.25         22.09         6.28 o                         
  14   4   5          4.56         -4.34         8.67 o                         
  15   4   5         17.60         10.74         6.79 o                         
  16   4   5         10.59         14.63         6.46 o                         
  17   4   5          6.28          0.33         6.06 o                         
  18   4   5          2.69         -4.03         6.12 o                         
  19   4   5          6.10         -5.58         9.86 o                         
  20   4   5          2.69          1.36         7.94 o                         
  21   4   5         11.85         23.85        12.05 o                         
  22   4   5          0.54         23.69        15.72 o                         
 -18   5   5          3.88         -4.15         7.96 o                         
 -17   5   5          5.85         28.51        11.72 o                         
 -16   5   5          7.11         -3.38         5.74 o                         
 -15   5   5          0.19         -7.85         7.85 o                         
 -14   5   5         10.35         13.33         7.23 o                         
 -13   5   5          8.65          7.10         6.65 o                         
 -12   5   5         18.92         24.66         8.72 o                         
 -11   5   5          2.24          3.19         9.57 o                         
 -10   5   5         19.25         23.47         9.16 o                         
  -9   5   5          1.45         -0.96        10.47 o                         
  -8   5   5          2.96         -0.07         6.03 o                         
  -7   5   5          7.67          9.57         6.38 o                         
  -6   5   5          1.70         -7.78         7.78 o                         
  -5   5   5         20.45         34.64         7.17 o                         
  -4   5   5          3.09          2.75         3.71 o                         
  -3   5   5         17.78         11.13         4.63 o                         
  -2   5   5         31.09         23.64         5.83 o                         
  -1   5   5          2.98          5.52         4.46 o                         
   0   5   5         16.54         16.47         4.37 o                         
   1   5   5          2.66         -3.67         3.67 o                         
   2   5   5         31.16         27.49         6.13 o                         
   3   5   5         17.73         23.14         5.11 o                         
   4   5   5          3.53          6.82         3.44 o                         
   5   5   5         20.49         22.02         6.05 o                         
   6   5   5          1.89          0.15         4.17 o                         
   7   5   5          7.64         16.06         4.87 o                         
   8   5   5          2.72          1.06         5.59 o                         
   9   5   5          1.51         -3.10         3.57 o                         
  10   5   5         19.45         25.21         6.69 o                         
  11   5   5          2.16          2.48         4.14 o                         
  12   5   5         18.87         15.80         6.68 o                         
  13   5   5          8.83          7.93         4.82 o                         
  14   5   5         10.65         16.56         6.77 o                         
  15   5   5          0.18         14.29         6.57 o                         
  16   5   5          6.99         10.63         7.58 o                         
  17   5   5          5.98         20.24        12.40 o                         
  18   5   5          3.86         18.87        11.72 o                         
  19   5   5          0.91         -6.12        11.88 o                         
  20   5   5          2.24         19.79        15.22 o                         
 -18   6   5          0.65         -9.04         9.04 o                         
 -17   6   5          7.31        -11.79        13.12 o                         
 -16   6   5          1.73        -11.24        11.24 o                         
 -15   6   5          0.23          3.40         8.51 o                         
 -14   6   5          1.45          1.38         9.63 o                         
 -13   6   5          7.52         12.22         7.20 o                         
 -12   6   5          4.85         20.53         8.04 o                         
 -11   6   5          0.80         -8.24         8.24 o                         
 -10   6   5          0.02         -6.62        12.59 o                         
  -9   6   5          6.52          6.73         6.95 o                         
  -8   6   5          7.30          8.61         5.71 o                         
  -7   6   5          5.17          3.15         5.20 o                         
  -6   6   5          7.46         14.74         5.38 o                         
  -5   6   5         15.99         17.12         5.79 o                         
  -4   6   5          2.54          4.38         5.06 o                         
  -3   6   5         27.98         17.06         4.91 o                         
  -2   6   5          4.00          6.17         4.35 o                         
  -1   6   5          8.04          8.01         4.60 o                         
   0   6   5          0.64          6.25         3.80 o                         
   1   6   5          7.68          3.55         4.41 o                         
   2   6   5          4.07          1.50         3.93 o                         
   3   6   5         29.14         26.26         6.80 o                         
   4   6   5          2.53          1.39         4.56 o                         
   5   6   5         15.85         14.51         5.13 o                         
   6   6   5          7.13          8.96         4.54 o                         
   7   6   5          5.49         10.22         5.09 o                         
   8   6   5          7.12         10.43         4.69 o                         
   9   6   5          6.35         14.34         6.46 o                         
  10   6   5          0.02         -5.38         5.38 o                         
  11   6   5          0.67         16.23         5.92 o                         
  12   6   5          4.66         11.83         5.14 o                         
  13   6   5          7.61          4.95         4.11 o                         
  14   6   5          1.39         -2.07         8.36 o                         
  15   6   5          0.26         22.64        13.06 o                         
  16   6   5          1.71         17.96        11.04 o                         
  17   6   5          7.46         10.74        11.34 o                         
 -13   7   5          0.47         -0.06         6.56 o                         
 -12   7   5          1.48        -11.01        11.01 o                         
 -11   7   5          6.30        -11.14        11.14 o                         
 -10   7   5          4.84         -7.10         7.10 o                         
  -9   7   5          0.42          4.01         5.30 o                         
  -8   7   5          2.66         -4.68         4.68 o                         
  -7   7   5          0.03          8.94         5.19 o                         
  -6   7   5         13.56         10.70         6.73 o                         
  -5   7   5          0.14         -2.24         4.10 o                         
  -4   7   5          7.26         20.36         7.28 o                         
  -3   7   5          0.57         -1.50         6.47 o                         
  -2   7   5          3.48         -5.34         5.34 o                         
  -1   7   5         11.07          9.68         5.03 o                         
   0   7   5          2.99         11.62         5.06 o                         
   1   7   5         11.05         18.14         6.40 o                         
   2   7   5          3.54          7.17         6.05 o                         
   3   7   5          0.53         -1.43         5.46 o                         
   4   7   5          7.27          2.21         7.79 o                         
   5   7   5          0.15         -5.64         5.64 o                         
   6   7   5         13.78         12.65         5.84 o                         
   7   7   5          0.02         -5.04         5.04 o                         
   8   7   5          2.75          0.80         2.99 o                         
   9   7   5          0.43         -2.92        19.77 o                         
  10   7   5          4.99         -0.24         7.68 o                         
  11   7   5          6.22          7.76        12.87 o                         
  12   7   5          1.43         10.45        10.26 o                         
  13   7   5          0.52        -18.15        18.15 o                         
  -7   8   5          1.19         19.11        11.31 o                         
  -6   8   5          2.71          3.78         5.90 o                         
  -5   8   5          0.77         -8.91         8.91 o                         
  -4   8   5          5.93         11.07        13.43 o                         
  -3   8   5          5.97          9.28         7.11 o                         
  -2   8   5          0.69         -2.85        24.28 o                         
  -1   8   5          5.47         13.23         6.04 o                         
   0   8   5          0.04         16.66        13.30 o                         
   1   8   5          5.31         -6.45         6.45 o                         
   2   8   5          0.66          5.88        15.12 o                         
   3   8   5          5.87          6.18         7.18 o                         
   4   8   5          5.89          5.01         4.63 o                         
   5   8   5          0.72         -5.25         5.25 o                         
   6   8   5          2.68         17.22         7.47 o                         
   0   0   6          9.26          6.98         4.24 o                         
   1   0   6         16.50         14.00         3.19 o                         
   2   0   6          9.82          7.96         2.27 o                         
   3   0   6         12.76         13.45         3.00 o                         
   4   0   6         55.11         47.94         4.74 o                         
   5   0   6         11.32          6.85         2.63 o                         
   6   0   6         39.93         42.28         4.83 o                         
   7   0   6          1.48          2.50         3.52 o                         
   8   0   6         50.83         58.40         8.89 o                         
   9   0   6         21.30         19.00         5.69 o                         
  10   0   6          0.81          0.21         4.01 o                         
  11   0   6          0.14          9.83         5.32 o                         
  12   0   6          7.66         -3.66         7.66 o                         
  13   0   6         38.34         42.19         8.51 o                         
  14   0   6          7.47         12.32         5.87 o                         
  15   0   6          8.32          5.87         8.60 o                         
  16   0   6         16.76         16.16         7.19 o                         
  17   0   6          0.83          6.46         5.98 o                         
  18   0   6          1.09          2.52         5.11 o                         
  19   0   6          3.24         -0.36         6.01 o                         
  20   0   6          8.42          0.13         7.15 o                         
  21   0   6          7.55          2.99        12.73 o                         
 -20   1   6          2.92        -10.26        10.26 o                         
 -19   1   6          1.84         -6.40        12.22 o                         
 -18   1   6          2.81         17.71         8.56 o                         
 -17   1   6          3.02          1.91         6.55 o                         
 -16   1   6          9.53          7.40         5.42 o                         
 -15   1   6          0.24         12.63         5.29 o                         
 -14   1   6         17.50         21.51         5.99 o                         
 -13   1   6          3.03          1.32         3.41 o                         
 -12   1   6         10.88          3.49         3.91 o                         
 -11   1   6          9.39         12.75         4.48 o                         
 -10   1   6         32.66         30.47         5.00 o                         
  -9   1   6          2.74         -1.70         4.64 o                         
  -8   1   6         18.52         13.12         3.45 o                         
  -7   1   6          4.20          0.93         1.80 o                         
  -6   1   6         23.77         19.72         4.44 o                         
  -5   1   6         53.97         50.34         5.92 o                         
  -4   1   6         19.79         20.56         3.42 o                         
  -3   1   6          1.70          1.73         2.97 o                         
  -2   1   6         78.52         85.36         6.84 o                         
  -1   1   6         82.24         88.17         7.74 o                         
   0   1   6         12.13         11.96         3.67 o                         
   1   1   6         81.95         92.32         8.01 o                         
   2   1   6         76.64         96.57         9.50 o                         
   3   1   6          1.80         -3.50         3.50 o                         
   4   1   6         21.09         22.42         4.74 o                         
   5   1   6         53.57         53.25         5.97 o                         
   6   1   6         23.21         29.24         4.61 o                         
   7   1   6          4.54          1.95         2.64 o                         
   8   1   6         20.08         16.49         4.59 o                         
   9   1   6          2.73          6.34         4.51 o                         
  10   1   6         33.46         49.09         8.74 o                         
  11   1   6          9.55         14.39         5.43 o                         
  12   1   6         11.46         12.24         5.22 o                         
  13   1   6          3.32         -0.44         3.88 o                         
  14   1   6         17.35         22.29         7.07 o                         
  15   1   6          0.23         -5.16         5.16 o                         
  16   1   6          9.64          4.77         5.79 o                         
  17   1   6          3.10          1.16         9.18 o                         
  18   1   6          2.62          5.40         9.77 o                         
  19   1   6          1.69          7.97         6.08 o                         
  20   1   6          2.92         31.84        13.17 o                         
  21   1   6          0.53         -4.96        10.10 o                         
 -21   2   6          9.60         -4.51         6.29 o                         
 -20   2   6          0.40        -15.63        20.24 o                         
 -19   2   6          3.30          4.85         6.47 o                         
 -18   2   6          0.83         14.42        16.47 o                         
 -17   2   6          8.36          5.18        16.39 o                         
 -16   2   6          5.53          2.47         5.69 o                         
 -15   2   6          4.68         -1.86         4.92 o                         
 -14   2   6          4.32          8.85         6.91 o                         
 -13   2   6         21.83         12.31         6.84 o                         
 -12   2   6          7.22          9.39         6.51 o                         
 -11   2   6         27.08         32.26         6.35 o                         
 -10   2   6         18.49         21.92         5.51 o                         
  -9   2   6          5.97         10.20         3.89 o                         
  -8   2   6          1.33         -3.20         5.59 o                         
  -7   2   6         20.89         19.73         5.08 o                         
  -6   2   6          9.02          8.62         2.76 o                         
  -5   2   6         43.34         44.97         6.89 o                         
  -4   2   6         22.65         30.42         4.84 o                         
  -3   2   6         20.66         17.41         4.83 o                         
  -2   2   6          6.28          1.15         3.35 o                         
  -1   2   6          2.80         -0.61         3.94 o                         
   0   2   6         35.34         29.23         5.03 o                         
   1   2   6          3.28          2.36         3.13 o                         
   2   2   6          6.16          0.93         3.18 o                         
   3   2   6         21.90         20.05         4.79 o                         
   4   2   6         22.74         18.17         3.90 o                         
   5   2   6         43.04         50.98         5.79 o                         
   6   2   6          8.91          6.89         4.63 o                         
   7   2   6         21.99         25.86         6.07 o                         
   8   2   6          1.37         -1.21         4.65 o                         
   9   2   6          6.09         10.80        20.98 o                         
  10   2   6         18.78         10.38         7.74 o                         
  11   2   6         26.91         37.65         6.72 o                         
  12   2   6          7.34         11.85         7.11 o                         
  13   2   6         22.60         21.13         7.27 o                         
  14   2   6          4.44          7.01        10.61 o                         
  15   2   6          4.49         11.97         7.04 o                         
  16   2   6          5.77          3.50         5.50 o                         
  17   2   6          8.59          9.34         6.16 o                         
  18   2   6          0.85         -8.34         8.93 o                         
  19   2   6          3.30          3.00        11.65 o                         
  20   2   6          0.38         -9.05        10.92 o                         
 -18   3   6         10.18         34.79        12.97 o                         
 -17   3   6          4.46         -0.85         6.30 o                         
 -16   3   6          2.40          9.23        21.80 o                         
 -15   3   6         18.01          8.73        11.33 o                         
 -14   3   6         14.37         24.37         8.11 o                         
 -13   3   6          2.83         -0.49         7.51 o                         
 -12   3   6          5.10          5.93         4.68 o                         
 -11   3   6          6.13          5.67         3.77 o                         
 -10   3   6         16.13         15.71         4.47 o                         
  -9   3   6          9.08          9.60         4.59 o                         
  -8   3   6         10.49          5.85         4.05 o                         
  -7   3   6         10.04         10.07         3.44 o                         
  -6   3   6          7.37          5.41         4.39 o                         
  -5   3   6          5.43          6.72         3.89 o                         
  -4   3   6         35.76         36.63         6.33 o                         
  -3   3   6         25.71         35.12         6.31 o                         
  -2   3   6         20.23         18.30         4.69 o                         
  -1   3   6         19.39         20.10         5.07 o                         
   0   3   6         19.25         15.76         5.05 o                         
   1   3   6         19.51         17.36         4.73 o                         
   2   3   6         20.32         17.49         3.94 o                         
   3   3   6         26.27         30.62         4.90 o                         
   4   3   6         37.43         35.34         5.11 o                         
   5   3   6          5.71          0.24         2.77 o                         
   6   3   6          7.65         10.02         4.13 o                         
   7   3   6         10.00          7.92         4.69 o                         
   8   3   6         10.52         11.35         6.35 o                         
   9   3   6          9.24         17.21         6.62 o                         
  10   3   6         16.30         14.10         7.86 o                         
  11   3   6          6.37          5.97         3.99 o                         
  12   3   6          4.99          1.63         5.42 o                         
  13   3   6          2.87          4.83         3.94 o                         
  14   3   6         14.53         17.77         6.65 o                         
  15   3   6         18.25         30.63         8.29 o                         
  16   3   6          2.48          9.95         9.11 o                         
  17   3   6          4.60         -1.64         8.40 o                         
  18   3   6         10.27         12.28        10.19 o                         
  19   3   6          4.04          2.79         9.77 o                         
 -13   4   6         16.18         13.56        16.48 o                         
 -12   4   6         11.89         14.67         6.65 o                         
 -11   4   6          4.54         -1.35         8.97 o                         
 -10   4   6          4.53          8.34         5.88 o                         
  -9   4   6         14.66         18.63         7.53 o                         
  -8   4   6          4.98          5.77         5.62 o                         
  -7   4   6          6.76         -3.70         5.94 o                         
  -6   4   6         11.09          9.25         6.37 o                         
  -5   4   6         45.62         61.27         7.72 o                         
  -4   4   6          1.89          0.32         4.92 o                         
  -3   4   6         16.90         16.21         5.39 o                         
  -2   4   6          0.60         -3.12         3.70 o                         
  -1   4   6         21.66         26.38         5.85 o                         
   0   4   6          3.06          3.47         2.83 o                         
   1   4   6         20.90         21.69         4.59 o                         
   2   4   6          0.51         -0.27         3.16 o                         
   3   4   6         16.70         15.00         4.00 o                         
   4   4   6          1.69          7.14         3.20 o                         
   5   4   6         45.16         50.10         5.92 o                         
   6   4   6         11.19         10.94         4.53 o                         
   7   4   6          7.16         10.38         8.95 o                         
   8   4   6          5.19         -0.07         6.02 o                         
   9   4   6         14.88          5.18         5.92 o                         
  10   4   6          4.54         12.28         8.26 o                         
  11   4   6          4.86         16.64         6.51 o                         
  12   4   6         11.93          3.60         5.78 o                         
  13   4   6         16.10         31.27         7.43 o                         
  14   4   6          2.53        -14.53        14.53 o                         
  16   4   6          7.78          9.44         9.80 o                         
  17   4   6          7.49         -1.93         5.52 o                         
 -14   5   6          3.00        -13.53        13.53 o                         
 -13   5   6         10.88          7.33         8.79 o                         
 -12   5   6          7.22         38.27        11.86 o                         
 -11   5   6          7.98         10.40         6.23 o                         
 -10   5   6         10.65          8.06         6.86 o                         
  -9   5   6          1.89         10.00         6.47 o                         
  -8   5   6          8.81          6.07        10.31 o                         
  -7   5   6          0.03         -5.46         5.46 o                         
  -6   5   6         27.08         28.15         7.67 o                         
  -5   5   6          1.10         -1.74         4.85 o                         
  -4   5   6          5.63          9.61         5.89 o                         
  -3   5   6          0.25         -1.34         7.16 o                         
  -2   5   6         24.78         26.94         6.20 o                         
  -1   5   6          5.05          6.54         4.48 o                         
   0   5   6          6.59          1.08         5.76 o                         
   1   5   6          5.03          2.43         4.32 o                         
   2   5   6         24.42         22.48         6.41 o                         
   3   5   6          0.27          4.45         4.08 o                         
   4   5   6          5.39          2.67         6.28 o                         
   5   5   6          1.08         -4.68         8.08 o                         
   6   5   6         27.13         34.57         9.32 o                         
   7   5   6          0.05         -3.63         8.03 o                         
   8   5   6          8.40          5.65         5.16 o                         
   9   5   6          1.96         -0.39         4.61 o                         
  10   5   6         10.64         12.83         6.94 o                         
  11   5   6          8.15         13.49         6.18 o                         
  13   5   6         10.77          4.58         9.68 o                         
  14   5   6          3.15        -11.57        11.57 o                         
 -13   6   6          3.38          1.22        10.14 o                         
 -12   6   6          1.04         29.08        12.71 o                         
 -11   6   6          1.89         10.99        10.77 o                         
 -10   6   6          0.20        -13.30        13.30 o                         
  -9   6   6         15.10          7.62         6.56 o                         
  -8   6   6          0.56         -6.92        11.40 o                         
  -7   6   6         14.16         18.07         6.30 o                         
  -6   6   6          7.64          0.00         5.31 o                         
  -5   6   6          6.78          5.36        10.75 o                         
  -4   6   6          0.88         -2.41         4.64 o                         
  -3   6   6         13.46         10.51         5.49 o                         
  -2   6   6          0.03         -4.14         4.50 o                         
  -1   6   6          7.78          6.05         5.91 o                         
   0   6   6          8.54         16.72         6.42 o                         
   1   6   6          8.06         12.58         5.31 o                         
   2   6   6          0.03          7.03         9.14 o                         
   3   6   6         13.55         21.48         7.78 o                         
   4   6   6          0.89         -8.51         9.78 o                         
   5   6   6          6.71         11.61         6.09 o                         
   6   6   6          7.93         -0.44         7.91 o                         
   7   6   6         13.96         41.59        16.37 o                         
  -6   7   6          3.61          1.28         7.67 o                         
  -5   7   6          2.67         11.15        10.30 o                         
  -4   7   6          4.40        -15.92        15.92 o                         
  -3   7   6          5.08         -1.65         7.98 o                         
  -2   7   6         10.38          8.59         9.91 o                         
  -1   7   6          0.21        -13.60        13.60 o                         
   0   7   6          9.01        -16.42        16.42 o                         
   1   7   6          0.24         11.42         7.78 o                         
   2   7   6         10.31         -2.10        10.44 o                         
   0   0   7          0.99         -5.90         5.90 o                         
   1   0   7          0.85         -2.62         4.00 o                         
   2   0   7         11.78         16.92         5.35 o                         
   3   0   7         19.50         15.43         5.19 o                         
   4   0   7         30.62         42.61         7.14 o                         
   5   0   7          1.47          0.68         5.84 o                         
   6   0   7          2.73          7.76         4.99 o                         
   7   0   7          1.58          2.15         4.20 o                         
   8   0   7          5.82         13.30         7.02 o                         
   9   0   7          0.08         -1.36        11.01 o                         
  10   0   7          9.30         -7.54         7.54 o                         
  11   0   7         12.07          8.20         6.97 o                         
  12   0   7          3.14         10.45         6.56 o                         
  13   0   7          5.43          2.05         6.91 o                         
  14   0   7          5.12         -8.82        26.99 o                         
  15   0   7          1.07         -7.22         7.22 o                         
 -17   1   7          4.65         20.76        13.66 o                         
 -16   1   7          2.75         -7.90         7.90 o                         
 -15   1   7         10.25          5.13         6.99 o                         
 -14   1   7          0.00          2.48        24.52 o                         
 -13   1   7          3.76         12.19         7.83 o                         
 -12   1   7          6.33          1.70        12.96 o                         
 -11   1   7         12.80          5.60         6.95 o                         
 -10   1   7          3.73         -1.59         6.26 o                         
  -9   1   7          9.84         14.34         7.37 o                         
  -8   1   7          1.75          2.38         4.63 o                         
  -7   1   7         10.15         11.93         4.80 o                         
  -6   1   7         10.61          9.00         5.15 o                         
  -5   1   7          8.95         15.15         5.90 o                         
  -4   1   7          1.54          1.90         4.10 o                         
  -3   1   7         10.25          7.14         3.85 o                         
  -2   1   7          4.38          3.32         3.59 o                         
  -1   1   7         16.89         14.38         4.84 o                         
   0   1   7          1.38          6.91         4.38 o                         
   1   1   7         17.21         22.02         6.53 o                         
   2   1   7          4.26         11.18         5.36 o                         
   3   1   7          9.72          9.11         5.37 o                         
   4   1   7          1.46          0.31         4.84 o                         
   5   1   7          8.84         13.95         5.21 o                         
   6   1   7         10.75         13.31         5.91 o                         
   7   1   7         10.34          8.64         5.26 o                         
   8   1   7          1.67         -8.32        15.30 o                         
   9   1   7         10.18         11.58        10.84 o                         
  10   1   7          3.72          3.71         6.67 o                         
  11   1   7         12.87         13.11         8.22 o                         
  12   1   7          6.28         -4.45         7.53 o                         
  13   1   7          3.84         -0.20         8.47 o                         
  14   1   7          0.00        -13.52        13.52 o                         
 -16   2   7          0.52         -7.30        18.54 o                         
 -15   2   7          0.96         -8.27         8.27 o                         
 -14   2   7          6.27         -9.38         9.38 o                         
 -13   2   7          2.11         11.72        10.35 o                         
 -12   2   7          5.77         -6.99         9.98 o                         
 -11   2   7          1.74         -4.54         7.07 o                         
 -10   2   7          9.36          8.30         5.02 o                         
  -9   2   7          3.72         -2.56         4.01 o                         
  -8   2   7         16.65         16.64         6.48 o                         
  -7   2   7          1.34          1.29         4.82 o                         
  -6   2   7          6.36          3.96         3.95 o                         
  -5   2   7         18.30         18.84         5.22 o                         
  -4   2   7         23.93         18.14         5.23 o                         
  -3   2   7          1.36          0.55         4.80 o                         
  -2   2   7          9.75         14.87         6.09 o                         
  -1   2   7          2.52          2.13         4.15 o                         
   0   2   7         10.98         14.37         5.19 o                         
   1   2   7          2.54          7.10         3.96 o                         
   2   2   7          9.53          7.48         4.23 o                         
   3   2   7          1.36          0.71         4.08 o                         
   4   2   7         24.54         37.86         7.04 o                         
   5   2   7         18.52         28.84         5.56 o                         
   6   2   7          6.18          6.77         9.52 o                         
   7   2   7          1.28         -3.60         5.37 o                         
   8   2   7         16.85         15.80         6.97 o                         
   9   2   7          3.60          3.24         8.91 o                         
  10   2   7          9.33         26.05        14.73 o                         
  11   2   7          1.68         -4.86        24.94 o                         
  12   2   7          5.73         12.62        12.92 o                         
 -10   3   7          1.21         15.56        10.66 o                         
  -9   3   7          4.10         -9.46         9.46 o                         
  -8   3   7          2.76         -3.52         7.23 o                         
  -7   3   7         12.65          7.79         7.50 o                         
  -6   3   7          1.50         -0.89         4.76 o                         
  -5   3   7         24.13         32.14         7.19 o                         
  -4   3   7          0.60          3.82         3.64 o                         
  -3   3   7          7.75         13.39         5.24 o                         
  -2   3   7         19.92         21.90         5.77 o                         
  -1   3   7         21.46         18.45         6.10 o                         
   0   3   7          2.58          1.80         4.98 o                         
   1   3   7         21.30         21.11         6.11 o                         
   2   3   7         19.84         23.71         6.11 o                         
   3   3   7          8.09          9.27         4.86 o                         
   4   3   7          0.62         -0.42         4.40 o                         
   5   3   7         23.91         23.19         6.24 o                         
   6   3   7          1.46         -4.86         5.27 o                         
   7   3   7         12.65         10.64         5.28 o                         
   8   3   7          2.65          9.15         7.78 o                         
   9   3   7          3.97          6.59         3.96 o                         
  -8   4   7          2.39         -8.69         8.69 o                         
  -7   4   7          1.81         -1.03         8.73 o                         
  -6   4   7          6.31          0.72         4.66 o                         
  -5   4   7          3.07         -2.66         5.83 o                         
  -4   4   7         16.85         16.27         8.34 o                         
  -3   4   7          0.60         -4.67         7.11 o                         
  -2   4   7          9.25          6.70         5.71 o                         
  -1   4   7          2.89          4.98         5.37 o                         
   0   4   7         25.51         20.97         9.09 o                         
   1   4   7          2.98          2.02         8.33 o                         
   2   4   7          9.06         14.44         5.61 o                         
   3   4   7          0.61         -4.39         8.42 o                         
   4   4   7         16.45         13.37         9.79 o                         
   5   4   7          2.96          0.24         4.34 o                         
   6   4   7          6.37         -3.16         7.55 o                         
   7   4   7          1.87          8.20        11.24 o                         
   8   4   7          2.29          3.41        12.98 o                         
  -8   5   7          0.06         -6.88         7.33 o                         
  -7   5   7          6.69         20.65        12.10 o                         
  -6   5   7          0.70          1.02        10.36 o                         
  -5   5   7          2.28         -7.92        14.41 o                         
  -4   5   7          5.88          5.19         5.83 o                         
  -3   5   7         14.67         18.43         6.59 o                         
  -2   5   7          1.38         -4.61         9.73 o                         
  -1   5   7          4.37         -1.73         8.64 o                         
   0   5   7          0.16         -1.42         5.34 o                         
   1   5   7          4.39          6.64         7.96 o                         
   2   5   7          1.33         -1.16        15.62 o                         
   3   5   7         14.52         14.00        29.20 o                         
   4   5   7          5.97          6.82         8.89 o                         
  -5   6   7          0.43        -12.19        12.19 o                         
  -4   6   7          2.96        -13.49        13.49 o                         
  -3   6   7          1.49         -7.02        10.28 o                         
   0   0   8          2.49         -6.42        10.27 o                         
   1   0   8          3.58         -1.64         4.87 o                         
   2   0   8          0.43         -2.38         7.73 o                         
   3   0   8          6.26          4.69         5.46 o                         
   4   0   8          3.77          4.11         8.34 o                         
   5   0   8          1.92          4.83         5.95 o                         
   6   0   8          2.57          7.71         6.47 o                         
   7   0   8          6.05          3.99         5.78 o                         
   8   0   8          2.14         -2.26         7.02 o                         
   9   0   8          0.06         30.48        15.07 o                         
 -11   1   8          2.59          3.72        13.54 o                         
 -10   1   8          1.91         -7.68         7.68 o                         
  -9   1   8          1.46         13.01         6.32 o                         
  -8   1   8          4.89         19.97        12.88 o                         
  -7   1   8          4.38         -6.80         6.80 o                         
  -6   1   8          1.55         -6.69         6.69 o                         
  -5   1   8          1.38          5.98         6.39 o                         
  -4   1   8          7.27         -5.98         5.98 o                         
  -3   1   8          0.87         -4.62         5.57 o                         
  -2   1   8          2.30         -4.41         5.31 o                         
  -1   1   8          4.17         -5.89         5.93 o                         
   0   1   8          4.63         -3.29         7.17 o                         
   1   1   8          4.07         -5.92        22.91 o                         
   2   1   8          2.29        -10.32        22.75 o                         
   3   1   8          0.93         12.16         5.01 o                         
   4   1   8          7.40          8.86         5.82 o                         
   5   1   8          1.36         -6.36         6.36 o                         
   6   1   8          1.52         -4.78         8.54 o                         
   7   1   8          4.43          5.78         8.37 o                         
   8   1   8          4.90        -14.76        14.76 o                         
   9   1   8          1.44          9.66         8.10 o                         
  10   1   8          1.94        -14.59        14.59 o                         
  -6   2   8          0.92         21.46        10.53 o                         
  -5   2   8          5.48         10.77         9.55 o                         
  -4   2   8          4.33          3.85        10.07 o                         
  -3   2   8          0.54         -6.62         6.62 o                         
  -2   2   8          5.70          4.79         8.80 o                         
  -1   2   8          5.92          4.26         7.64 o                         
   0   2   8          0.13          1.90         3.91 o                         
   1   2   8          5.89         -6.22        13.78 o                         
   2   2   8          5.71          1.26         8.64 o                         
   3   2   8          0.55          2.66         6.41 o                         
   4   2   8          4.26         27.78        11.10 o                         
   5   2   8          5.60         11.56         7.67 o                         
   6   2   8          0.94         15.74         9.55 o                         
  -3   3   8          2.33         -8.54         8.54 o                         
  -2   3   8          3.27         -0.39        12.15 o                         
  -1   3   8          5.33         10.04        18.89 o                         
   0   3   8          2.52          9.81        14.97 o                         
   1   3   8          5.43          1.58        21.48 o                         
   2   3   8          3.36          2.99         9.40 o                         
   3   3   8          2.25        -17.09        17.09 o                         
   4   3   8          5.77         28.40        12.76 o                         
   0   4   8          5.01          0.69         9.65 o                         
   1   4   8          4.29          7.89         8.27 o                         
                                                                                
